# Supplementary material for: A network based approach to drug repositioning identifies plausible candidates for breast cancer and prostate cancer
Source: BMC Med Genomics. 2016 Jul 30;9:51. doi: 10.1186/s12920-016-0212-7 (PMC4967295; doi:10.1186/s12920-016-0212-7)
Supplement: Additional file 4: — shows detailed description of identified drug candidates for breast and prostate cancer. (XLSX 140 kb) [file 12920_2016_212_MOESM4_ESM.xlsx]

## Sheet: Breast-UCDB
Breast-UCDB	Super Class	Class	Sub Class	Indication
dactinomycin	Organic acids and derivatives	Carboxylic acids and derivatives	Amino acids, peptides, and analogues	For the treatment of Wilms' tumor, childhood rhabdomyosarcoma, Ewing's sarcoma and metastatic, nonseminomatous testicular cancer as part of a combination chemotherapy and/or multi-modality treatment regimen
mitoxantrone	Benzenoids	Anthracenes	Anthraquinones	For the treatment of secondary (chronic) progressive, progressive relapsing, or worsening relapsing-remitting multiple sclerosis
pitavastatin	Organoheterocyclic compounds	Quinolines and derivatives	Phenylquinolines	Pitavastatin is used to lower serum levels of total cholesterol, LDL-C, apolipoprotein B, and triglycerides, and raise levels of HDL-C for the treatment of dyslipidemia.
teniposide	Lignans, neolignans and related compounds	Lignan lactones	Podophyllotoxins	Teniposide is used for the treatment of refractory acute lymphoblastic leukaemia
piroxicam	Organoheterocyclic compounds	Benzothiazines	N/A	For treatment of osteoarthritis and rheumatoid arthritis.
daunorubicin	Phenylpropanoids and polyketides	Anthracyclines	N/A	For remission induction in acute nonlymphocytic leukemia (myelogenous, monocytic, erythroid) of adults and for remission induction in acute lymphocytic leukemia of children and adults.
5-iodotubercidin	Nucleosides, nucleotides, and analogues	Pyrrolopyrimidine nucleosides and nucleotides	N/A	N/A
amsacrine	Organoheterocyclic compounds	Quinolines and derivatives	Benzoquinolines	For treatment of acute myeloid leukaemia.
idarubicin	Phenylpropanoids and polyketides	Anthracyclines	N/A	For the treatment of acute myeloid leukemia (AML) in adults. This includes French-American-British (FAB) classifications M1 through M7.
mevastatin	Lipids and lipid-like molecules	Fatty Acyls	Fatty acids and conjugates	Not used therapeutically due to its many side effects.
radicicol	Phenylpropanoids and polyketides	Macrolides and analogues	N/A	N/A
floxuridine	Nucleosides, nucleotides, and analogues	Pyrimidine nucleosides	Pyrimidine 2'-deoxyribonucleosides	For palliative management of gastrointestinal adenocarcinoma metastatic to the liver, when given by continuous regional intra-arterial infusion in carefully selected patients who are considered incurable by surgery or other means. Also for the palliative management of liver cancer (usually administered by hepatic intra-arterial infusion).
cladribine	Nucleosides, nucleotides, and analogues	Purine nucleosides	Purine 3'-deoxyribonucleosides	For the treatment of active hairy cell leukemia (leukemic reticuloendotheliosis) as defined by clinically significant anemia, neutropenia, thrombocytopenia, or disease-related symptoms. Also used as an alternative agent for the treatment of chronic lymphocytic leukemia (CLL), low-grade non-Hodgkin's lymphoma, and cutaneous T-cell lymphoma.
disulfiram	Organosulfur compounds	Thiocarbonyl compounds	Organic thiocarbonic acid derivatives	For the treatment and management of chronic alcoholism
alfuzosin	Organoheterocyclic compounds	Naphthyridines	Quinazolines	For the reduction of urinary obstruction and relief of associated manifestations (eg. sensation of incomplete bladder emptying or straining, urgency, interrupted or weak stream) in patients with symptomatic beningn prostatic hyperplasia.
fluvastatin	Organoheterocyclic compounds	Pyrroles	Substituted pyrroles	To be used as an adjunct to dietary therapy to prevent cardiovascular events. May be used as secondary prevention in patients with coronary heart disease (CHD) to reduce the risk of requiring coronary revascularization procedures, for reducing progression of coronary atherosclerosis in hypercholesterolemic patients with CHD, and for the treatment of primary hypercholesterolemia and mixed dyslidip…
ivermectin	Phenylpropanoids and polyketides	Macrolides and analogues	N/A	For the treatment of intestinal (i.e., nondisseminated) strongyloidiasis due to the nematode parasite <i>Strongyloides stercoralis</i>. Also for the treatment of onchocerciasis (river blindness) due to the nematode parasite <i>Onchocerca volvulus</i>. Can be used to treat scabies caused by <i>Sarcoptes scabiei</i>.
resveratrol	Phenylpropanoids and polyketides	Stilbenes	N/A	Being investigated for the treatment of Herpes labialis infections (cold sores).
staurosporine	Organoheterocyclic compounds	Indoles and derivatives	Carbazoles	N/A
zafirlukast	Benzenoids	Benzene and substituted derivatives	Benzenesulfonamides	For the prophylaxis and chronic treatment of asthma.
amonafide	Organoheterocyclic compounds	Isoquinolines and derivatives	Isoquinolones and derivatives	Investigated for use/treatment in breast cancer, ovarian cancer, and prostate cancer.
terfenadine	Benzenoids	Benzene and substituted derivatives	Diphenylmethanes	For the treatment of allergic rhinitis, hay fever, and allergic skin disorders.
flurbiprofen	Benzenoids	Benzene and substituted derivatives	Biphenyls and derivatives	Flurbiprofen tablets are indicated for the acute or long-term symptomatic treatment of rheumatoid arthritis, osteorarthritis and anklosing spondylitis. It may also be used to treat pain associated with dysmenorrhea and mild to moderate pain accompanied by inflammation (e.g. bursitis, tendonitis, soft tissue trauma). Topical ophthalmic formulations may be used pre-operatively to prevent intraopera…
niacin	Organoheterocyclic compounds	Pyridines and derivatives	Pyridinecarboxylic acids and derivatives	For the treatment of type IV and V hyperlipidemia. It is indicated as ajunctive therapy.
disopyramide	Organoheterocyclic compounds	Pyridines and derivatives	Pheniramines	For the treatment of documented ventricular arrhythmias, such as sustained ventricular tachycardia, ventricular pre-excitation and cardiac dysrhythmias. It is a Class Ia antiarrhythmic drug.
mebendazole	Benzenoids	Benzene and substituted derivatives	Benzophenones	For the treatment of <i>Enterobius vermicularis</i> (pinworm), <i>Trichuris trichiura</i> (whipworm), <i>Ascaris lumbricoides</i> (common roundworm), <i>Ancylostoma duodenale</i> (common hookworm), <i>Necator americanus</i> (American hookworm) in single or mixed infections.
lobeline	Benzenoids	Benzene and substituted derivatives	Acetophenones	Investigated for use/treatment in addictions.
clotrimazole	Benzenoids	Benzene and substituted derivatives	Halobenzenes	For the local treatment of oropharyngeal candidiasis and vaginal yeast infections, also used in fungal infections of the skin such as ringworm, athlete's foot, and jock itch.
paroxetine	Organoheterocyclic compounds	Piperidines	Phenylpiperidines	Labeled indications include: major depressive disorder (MDD), panic disorder with or without agoraphobia, obsessive-compulsive disorder (OCD), social anxiety disorder (social phobia), generalized anxiety disorder (GAD), post-traumatic stress disorder (PTSD), and premenstrual dysphoric disorder (PMDD). Unlabeled indications include: eating disorders, impulse control disorders, vasomotor symptoms o…
aripiprazole	Organoheterocyclic compounds	Diazinanes	Piperazines	For the treatment of schizophrenia and related psychotic disorders.
perhexiline	Organoheterocyclic compounds	Piperidines	N/A	For the management of severe angina pectoris.
brompheniramine	Organoheterocyclic compounds	Pyridines and derivatives	Pheniramines	For the treatment of the symptoms of the common cold and allergic rhinitis, such as runny nose, itchy eyes, watery eyes, and sneezing.
hyperforin	Lipids and lipid-like molecules	Prenol lipids	Monoterpenoids	N/A
fluspirilene	Benzenoids	Benzene and substituted derivatives	Diphenylmethanes	Used for the treatment of schizophrenia.
mesalazine	Benzenoids	Benzene and substituted derivatives	Benzoic acids and derivatives	For the treatment of active ulcerative proctitis.
loteprednol	Lipids and lipid-like molecules	Steroids and steroid derivatives	Androstane steroids	As an ophthalmic it is used for the treatment of steroid responsive inflammatory conditions of the eye such as allergic conjunctivitis, uveitis, acne rosacea, superficial punctate keratitis, herpes zoster keratitis, iritis, cyclitis, and selected infective conjunctivitides. As a nasal spray, used for the treatment and management of seasonal allergic rhinitis.
diltiazem	Organoheterocyclic compounds	Benzothiazepines	N/A	For the treatment of Hypertension
px-12	Organoheterocyclic compounds	Azoles	Imidazoles	Investigated for use/treatment in cancer/tumors (unspecified), gastric cancer, and pancreatic cancer.
terbutaline	Benzenoids	Benzene and substituted derivatives	Phenols and derivatives	For the prevention and reversal of bronchospasm in patients 12 years of age and older with reversible, obstructive airway disease, as well as symptomatic management of reversible bronchospasm associated with bronchitis and emphysema. Also used acute IV and sub-Q therapy in selected women to inhibit uterine contractions in preterm labor (tocolysis) and prolong gestation when beneficial.
rifabutin	Phenylpropanoids and polyketides	Macrolactams	N/A	For the prevention of disseminated <i>Mycobacterium avium</i> complex (MAC) disease in patients with advanced HIV infection.
methantheline	Organoheterocyclic compounds	Benzopyrans	1-benzopyrans	For the treatment of peptic ulcer disease, irritable bowel syndrome, pancreatitis, gastritis, biliary dyskinesia, pylorosplasm, and reflex neurogenic bladder in children.
trazodone	Organoheterocyclic compounds	Diazinanes	Piperazines	For the treatment of depression.
alitretinoin	Lipids and lipid-like molecules	Prenol lipids	Retinoids	For topical treatment of cutaneous lesions in patients with AIDS-related Kaposi's sarcoma.
triclosan	Benzenoids	Benzene and substituted derivatives	Diphenylethers	Triclosan is used in a variety of common household products, including soaps, mouthwashes, dish detergents, toothpastes, deodorants, and hand sanitizers. It is also used in health care settings in surgical scrubs and personnel hand washes.
miconazole	Benzenoids	Benzene and substituted derivatives	Benzylethers	For topical application in the treatment of tinea pedis (athlete&rsquo;s foot), tinea cruris, and tinea corporis caused by <i>Trichophyton rubrum</i>, <i>Trichophyton mentagrophytes</i>, and <i>Epidermophyton floccosum</i>, in the treatment of cutaneous candidiasis (moniliasis), and in the treatment of tinea versicolor.
valdecoxib	Benzenoids	Benzene and substituted derivatives	Benzenesulfonamides	For the treatment of osteoarthritis and dysmenorrhoea
maprotiline	Benzenoids	Anthracenes	N/A	For treatment of depression, including the depressed phase of bipolar depression, psychotic depression, and involutional melancholia, and may also be helpful in treating certain patients suffering severe depressive neurosis.
trifluoperazine	Organoheterocyclic compounds	Benzothiazines	Phenothiazines	For the treatment of anxiety disorders, depressive symptoms secondary to anxiety and agitation.
raltitrexed	Organic acids and derivatives	Carboxylic acids and derivatives	Amino acids, peptides, and analogues	For the treatment of malignant neoplasm of colon and rectum
ciclopirox	Organoheterocyclic compounds	Pyridines and derivatives	Hydropyridines	Used as a topical treatment in immunocompetent patients with mild to moderate onychomycosis of fingernails and toenails without lunula involvement, due to <i>Trichophyton rubrum</i>.
mercaptopurine	Organoheterocyclic compounds	Imidazopyrimidines	Purines and purine derivatives	For remission induction and maintenance therapy of acute lymphatic leukemia.
cerivastatin	Organoheterocyclic compounds	Pyridines and derivatives	Phenylpyridines	Used as an adjunct to diet for the reduction of elevated total and LDL cholesterol levels in patients with primary hypercholesterolemia and mixed dyslipidemia (Fredrickson Types IIa and IIb) when the response to dietary restriction of saturated fat and cholesterol and other non-pharmacological measures alone has been inadequate.
quercetin	Phenylpropanoids and polyketides	Flavonoids	Flavones	N/A
flutamide	Organonitrogen compounds	N-arylamides	N/A	For the management of locally confined Stage B2-C and Stage D2 metastatic carcinoma of the prostate
chloramphenicol	Organic acids and derivatives	Carboxylic acids and derivatives	Carboxylic acid derivatives	Used in treatment of cholera, as it destroys the vibrios and decreases the diarrhea. It is effective against tetracycline-resistant vibrios. It is also used in eye drops or ointment to treat bacterial conjunctivitis.
triprolidine	Benzenoids	Benzene and substituted derivatives	Phenylpropenes	For the symptomatic relief of seasonal or perennial allergic rhinitis or nonallergic rhinitis; allergic conjunctivitis; and mild, uncomplicated allergic skin manifestations of urticaria and angioedema. Also used in combination with other agents for the symptomatic relief of symptoms associated with the common cold.
protriptyline	Benzenoids	Dibenzocycloheptenes	N/A	For the treatment of depression.
thioridazine	Organoheterocyclic compounds	Benzothiazines	Phenothiazines	For the treatment of schizophrenia and generalized anxiety disorder.
betamethasone	Lipids and lipid-like molecules	Steroids and steroid derivatives	Hydroxysteroids	<b>Topical use (cream, lotion and ointment):</b> for relief of the inflammatory and pruritic manifestations of corticosteroid-responsive dermatoses<br/><b>Topical use (foam):</b> relief of the inflammatory and pruritic manifestations of corticosteroid-responsive dermatoses of the scalp<br/><b>Systemic use:</b> for the treatment of edocrine disorders, rheumatic disorders, collagen diseases, dermat…
sertindole	Organoheterocyclic compounds	Pyrroles	Substituted pyrroles	Used in the treatment of schizophrenia.
mefloquine	Organoheterocyclic compounds	Quinolines and derivatives	N/A	For the treatment of mild to moderate acute malaria caused by Mefloquineuine-susceptible strains of <i>Plasmodium falciparum</i> (both chloroquine-susceptible and resistant strains) or by <i>Plasmodium vivax</i>. Also for the prophylaxis of <i>Plasmodium falciparum</i> and <i>Plasmodium vivax</i> malaria infections, including prophylaxis of chloroquine-resistant strains of <i>Plasmodium falciparu…
tyloxapol	N/A	N/A	N/A	Used as a surfactant to aid liquefaction and removal of mucopurulent (containing mucus and pus) bronchopulmonary secretions, administered by inhalation through a nebulizer or with a stream of oxygen. Also investigated for use/treatment in cystic fibrosis and pediatric indications.
forskolin	Organoheterocyclic compounds	Naphthopyrans	N/A	N/A
cytarabine	Nucleosides, nucleotides, and analogues	Pyrimidine nucleosides	N/A	For the treatment of acute non-lymphocytic leukemia, acute lymphocytic leukemia and blast phase of chronic myelocytic leukemia.
nitazoxanide	Benzenoids	Benzene and substituted derivatives	Benzoic acids and derivatives	For the treatment of diarrhea in adults and children caused by the protozoa <i>Giardia lamblia</i> and for the treatment of diarrhea in children caused by the protozoa <i>Cryptosporidium parvum</i>.
norfloxacin	Organoheterocyclic compounds	Quinolines and derivatives	Quinoline carboxylic acids	For the treatment of urinary tract infection
tioconazole	Benzenoids	Benzene and substituted derivatives	Benzylethers	For the local treatment of vulvovaginal candidiasis (moniliasis).
thiethylperazine	Organoheterocyclic compounds	Benzothiazines	Phenothiazines	For the treatment or relief of nausea and vomiting.
auranofin	Organooxygen compounds	Carbohydrates and carbohydrate conjugates	Monosaccharides	Used in the treatment of active, progressive or destructive forms of inflammatory arthritis, such as adult rheumatoid arthritis.
fluoxetine	Benzenoids	Benzene and substituted derivatives	Phenylpropylamines	Labeled indication include: major depressive disorder (MDD), moderate to severe bulimia nervosa, obsessive-compulsive disorder (OCD), premenstrual dysphoric disorder (PMDD), panic disorder with or without agoraphobia, and combination treatment with olanzapine for treatment-resistant or bipolar I depression. Unlabeled indications include: selective mutism, mild dementia-associated agitation in non…
rifampicin	N/A	N/A	N/A	For the treatment of Tuberculosis and Tuberculosis-related mycobacterial infections.
azathioprine	Organosulfur compounds	Thioethers	Diarylthioethers	For use in rheumatoid arthritis, preventing renal transplant rejection, Crohn's disease, and colitis.
fludrocortisone	Lipids and lipid-like molecules	Steroids and steroid derivatives	Hydroxysteroids	For partial replacement therapy for primary and secondary adrenocortical insufficiency in Addison's disease and for the treatment of salt-losing adrenogenital syndrome.
imipramine	Organoheterocyclic compounds	Benzazepines	Dibenzazepines	For the relief of symptoms of depression and as temporary adjunctive therapy in reducing enuresis in children aged 6 years and older. May also be used to manage panic disorders, with or without agoraphobia, as a second line agent in ADHD, management of eating disorders, for short-term management of acute depressive episodes in bipolar disorder and schizophrenia, and for symptomatic treatment of p…
nilotinib	Benzenoids	Benzene and substituted derivatives	Benzamides	For the potential treatment of various leukemias, including chronic myeloid leukemia (CML).
torasemide	Organoheterocyclic compounds	Pyridines and derivatives	Pyridinesulfonamides	For the treatment of edema associated with congestive heart failure, renal disease, or hepatic disease. Also for the treatment of hypertension alone or in combination with other antihypertensive agents.
myricetin	Phenylpropanoids and polyketides	Flavonoids	Flavones	N/A
azd-833N/A	N/A	N/A	N/A	Investigated for use/treatment in cancer/tumors (unspecified).
bromocriptine	Alkaloids and derivatives	Ergoline and derivatives	Lysergic acids and derivatives	For the treatment of galactorrhea due to hyperprolactinemia, prolactin-dependent menstrual disorders and infertility, prolactin-secreting adenomas, prolactin-dependent male hypogonadism, as adjunct therapy to surgery or radiotherapy for acromegaly or as monotherapy is special cases, as monotherapy in early Parksinsonian Syndrome or as an adjunct with levodopa in advanced cases with motor complica…
itopride	Benzenoids	Benzene and substituted derivatives	Benzamides	Investigated for use/treatment in gastrointestinal diseases and disorders (miscellaneous).
vx-7N/A2	N/A	N/A	N/A	Investigated for use/treatment in coronary artery disease, inflammatory disorders (unspecified), and rheumatoid arthritis.
dantrolene	Organoheterocyclic compounds	Azolidines	Imidazolidines	For use, along with appropriate supportive measures, for the management of the fulminant hypermetabolism of skeletal muscle characteristic of malignant hyperthermia crises in patients of all ages. Also used preoperatively, and sometimes postoperatively, to prevent or attenuate the development of clinical and laboratory signs of malignant hyperthermia in individuals judged to be malignant hyperthe…
finasteride	Lipids and lipid-like molecules	Steroids and steroid derivatives	Oxosteroids	For the treatment of symptomatic benign prostatic hyperplasia (BPH) in men with an enlarged prostate to: Improve symptoms, reduce the risk of acute urinary retention, reduce the risk of the need for surgery including transurethral resection of the prostate. Also used for the stimulation of regrowth of hair in men with mild to moderate androgenetic alopecia (male pattern alopecia, hereditary alope…
terazosin	Organoheterocyclic compounds	Diazinanes	Piperazines	For the treatment of symptomatic BPH and mild to moderate hypertension.
rofecoxib	Phenylpropanoids and polyketides	Stilbenes	N/A	For the treatment of osteoarthritis, rheumatoid arthritis, acute pain in adults, and primary dysmenorrhea, as well as acute treatment of migraine attacks with or without auras.
levetiracetam	Lipids and lipid-like molecules	Fatty Acyls	Fatty amides	Used as adjunctive therapy in the treatment of partial onset seizures in adults and children 4 years of age and older with epilepsy.
pentamidine	Benzenoids	Benzene and substituted derivatives	Phenol ethers	For the treatment of pneumonia due to <i>Pneumocystis carinii</i>.
minoxidil	Organonitrogen compounds	Amines	Tertiary amines	For the treatment of severe hypertension and in the topical treatment (regrowth) of androgenic alopecia in males and females and stabilisation of hair loss in patients with androgenic alopecia.
losartan	Organoheterocyclic compounds	Azoles	Tetrazoles	May be used as a first line agent to treat uncomplicated hypertension, isolated systolic hypertension and left ventricular hypertrophy. May be used as a first line agent to delay progression of diabetic nephropathy. Losartan may be also used as a second line agent in the treatment of congestive heart failure, systolic dysfunction, myocardial infarction and coronary artery disease in those intoler…
procainamide	Benzenoids	Benzene and substituted derivatives	Benzoic acids and derivatives	For the treatment of life-threatening ventricular arrhythmias.
indapamide	Benzenoids	Benzene and substituted derivatives	Benzenesulfonamides	For the treatment of hypertension, alone or in combination with other antihypertensive drugs, as well as for the treatment of salt and fluid retention associated with congestive heart failure or edema from pregnancy (appropriate only in the management of edema of pathologic origin during pregnancy when clearly needed). Also used for the management of edema as a result of various causes.
nicotinamide	Organoheterocyclic compounds	Pyridines and derivatives	Pyridinecarboxylic acids and derivatives	N/A
clomifene	Phenylpropanoids and polyketides	Stilbenes	N/A	Used mainly in female infertility due to anovulation (e.g. due to polycystic ovary syndrome) to induce ovulation.
desloratadine	Organoheterocyclic compounds	Benzocycloheptapyridines	N/A	For the relief of symptoms of seasonal allergic rhinitis, perennial (non-seasonal) allergic rhinitis. Desloratidine is also used for the sympomatic treatment of pruritus and urticaria (hives) associated with chronic idiopathic urticaria.
zileuton	Organoheterocyclic compounds	Benzothiophenes	N/A	For the prophylaxis and chronic treatment of asthma in adults and children 12 years of age and older.
astemizole	Organoheterocyclic compounds	Benzimidazoles	N/A	Astemizole was indicated for use in the relieving allergy symptoms, particularly rhinitis and conjunctivitis. It has been withdrawn from the market however due to concerns of arrhythmias.
midodrine	Organic acids and derivatives	Carboxylic acids and derivatives	Amino acids, peptides, and analogues	For the treatment of symptomatic orthostatic hypotension (OH).
nateglinide	Organic acids and derivatives	Carboxylic acids and derivatives	Amino acids, peptides, and analogues	For the treatment of non-insulin dependent-diabetes mellitus in conjunction with diet and exercise.
donepezil	Organoheterocyclic compounds	Piperidines	Benzylpiperidines	For the palliative treatment of mild to moderate dementia of the Alzheimer's type.
geldanamycin	Phenylpropanoids and polyketides	Macrolactams	N/A	N/A
monobenzone	Benzenoids	Benzene and substituted derivatives	Phenol ethers	Used topically to treat the loss of skin color (vitiligo).
gemfibrozil	Benzenoids	Benzene and substituted derivatives	Phenol ethers	For treatment of adult patients with very high elevations of serum triglyceride levels (types IV and V hyperlipidemia) who are at risk of developing pancreatitis (inflammation of the pancreas) and who do not respond adequately to a strict diet.
acebutolol	Organonitrogen compounds	N-arylamides	N/A	For the management of hypertension and ventricular premature beats in adults.
colchicine	Hydrocarbon derivatives	Tropones	N/A	For treatment and relief of pain in attacks of acute gouty arthritis.
amisulpride	Benzenoids	Benzene and substituted derivatives	Benzoic acids and derivatives	Investigated for use/treatment in schizophrenia and schizoaffective disorders, mania in bipolar disorder, and depression.
isradipine	Organoheterocyclic compounds	Benzoxadiazoles	N/A	For the management of mild to moderate essential hypertension. It may be used alone or concurrently with thiazide-type diuretics.
homoharringtonine	Alkaloids and derivatives	Cephalotaxus alkaloids	N/A	Used in patients who are intolerant and/or resistant to two or more tyrosine kinase inhibitors used to treat accelerated or chronic phase CML.
pyrimethamine	Organoheterocyclic compounds	Diazines	Pyrimidines and pyrimidine derivatives	For the treatment of toxoplasmosis and acute malaria; For the prevention of malaria in areas non-resistant to pyrimethamine
atracurium	N/A	N/A	N/A	N/A
chlormezanone	Benzenoids	Benzene and substituted derivatives	Halobenzenes	Used in the management of anxiety and in the treatment of muscle spasm.
mitotane	Benzenoids	Benzene and substituted derivatives	Diphenylmethanes	For treatment of inoperable adrenocortical tumours; Cushing's syndrome
propidium	Organoheterocyclic compounds	Quinolines and derivatives	Phenylquinolines	N/A
medrysone	Lipids and lipid-like molecules	Steroids and steroid derivatives	Pregnane steroids	For the treatment of allergic conjunctivitis, vernal conjunctivitis, episcleritis, and epinephrine sensitivity.
amlodipine	Organoheterocyclic compounds	Pyridines and derivatives	Hydropyridines	For the treatment of hypertension and chronic stable angina.
benzonatate	Benzenoids	Benzene and substituted derivatives	Benzoic acids and derivatives	For the symptomatic relief of cough. Has also been applied locally in the oral cavity in adults by releasing the drug from the liquid-filled capsules to provide oropharyngeal anesthesia for conscious intubation.
chlorphenamine	Organoheterocyclic compounds	Pyridines and derivatives	Pheniramines	For the treatment of rhinitis, urticaria, allergy, common cold, asthma and hay fever.
estropipate	Lipids and lipid-like molecules	Steroids and steroid derivatives	Sulfated steroids	Estropipate is used for the treatment of moderate to severe vasomotor symptoms associated with the monopause, and moderate to severe symptoms of vulval and vaginal atrophy associated with the menopause. It is also used to treat hypoestrogenism due to hypogonadism, castration or primary ovarian failure, and prevent postmenopausal osteoporosis.
valsartan	Organoheterocyclic compounds	Azoles	Tetrazoles	May be used as a first line agent to treat uncomplicated hypertension, isolated systolic hypertension and left ventricular hypertrophy. May be used as a first line agent to delay progression of diabetic nephropathy. Losartan may be also used as a second line agent in the treatment of congestive heart failure, systolic dysfunction, myocardial infarction and coronary artery disease in those intoler…
triamcinolone	Lipids and lipid-like molecules	Steroids and steroid derivatives	Hydroxysteroids	For the treatment of perennial and seasonal allergic rhinitis.
glipizide	Benzenoids	Benzene and substituted derivatives	Benzenesulfonamides	For use as an adjunct to diet for the control of hyperglycemia and its associated symptomatology in patients with non-insulin-dependent diabetes mellitus (NIDDM; type II), formerly known as maturity-onset diabetes, after an adequate trial of dietary therapy has proved unsatisfactory.
dofetilide	Benzenoids	Benzene and substituted derivatives	Sulfanilides	For the maintenance of normal sinus rhythm (delay in time to recurrence of atrial fibrillation/atrial flutter [AF/AFl]) in patients with atrial fibrillation/atrial flutter of greater than one week duration who have been converted to normal sinus rhythm
olopatadine	Organoheterocyclic compounds	Benzoxepines	Dibenzoxepines	For the treatment of ocular itching associated with allergic conjunctivitis.
moclobemide	Benzenoids	Benzene and substituted derivatives	Benzoic acids and derivatives	For the treatment of depression.
granisetron	Organoheterocyclic compounds	Benzopyrazoles	Indazoles	For the prevention of nausea and vomiting associated with initial and repeat courses of emetogenic cancer therapy (including high dose cisplatin), postoperation, and radiation (including total body irradiation and daily fractionated abdominal radiation).
liothyronine	Benzenoids	Benzene and substituted derivatives	Diphenylethers	Used as replacement or supplemental therapy in patients with hypothyroidism of any etiology, except transient hypothyrodism during the recovery phase of subacute thyroiditis.
ethotoin	Organoheterocyclic compounds	Azolidines	Imidazolidines	For the control of tonic-clonic (grand mal) and complex partial (psychomotor) seizures.
etodolac	Organoheterocyclic compounds	Indoles and derivatives	Indolyl carboxylic acids and derivatives	For acute and long-term management of signs and symptoms of osteoarthritis and rheumatoid arthritis, as well as for the management of pain.
oxybuprocaine	Benzenoids	Benzene and substituted derivatives	Benzoic acids and derivatives	Used to temporarily numb the front surface of the eye so that the eye pressure can be measured or a foreign body removed.
pimozide	Benzenoids	Benzene and substituted derivatives	Diphenylmethanes	Used for the suppression of motor and phonic tics in patients with Tourette's Disorder who have failed to respond satisfactorily to standard treatment.
propantheline	Organoheterocyclic compounds	Benzopyrans	1-benzopyrans	For the treatment of enuresis. It has also been used for hyperhidrosis, and cramps or spasms of the stomach, intestines or bladder.
prednicarbate	Lipids and lipid-like molecules	Steroids and steroid derivatives	Pregnane steroids	For the relief of the inflammatory and pruritic manifestations of corticosteroid-responsive dermatoses.
nalbuphine	Alkaloids and derivatives	Morphinans	N/A	For the relief of moderate to severe pain.
norgestimate	Lipids and lipid-like molecules	Steroids and steroid derivatives	Steroid esters	For the prevention of pregnancy
hydroflumethiazide	Organoheterocyclic compounds	Thiadiazines	Benzothiadiazines	Used as adjunctive therapy in edema associated with congestive heart failure, hepatic cirrhosis, and corticosteroid and estrogen therapy. Also used in the management of hypertension either as the sole therapeutic agent or to enhance the effect of other antihypertensive drugs in the more severe forms of hypertension.
genistein	Phenylpropanoids and polyketides	Isoflavonoids	Isoflav-2-enes	Currently Genistein is being studied in clinical trials as a treatment for prostate cancer.
nabumetone	Benzenoids	Naphthalenes	N/A	For acute and chronic treatment of signs and symptoms of osteoarthritis and rheumatoid arthritis.
cisapride	Benzenoids	Benzene and substituted derivatives	Benzoic acids and derivatives	For the symptomatic treatment of adult patients with nocturnal heartburn due to gastroesophageal reflux disease.
tridihexethyl	Benzenoids	Benzene and substituted derivatives	Phenylpropylamines	Used as an adjunct in the treatment of peptic ulcer disease and in Acquired nystagmus
mometasone	Lipids and lipid-like molecules	Steroids and steroid derivatives	Pregnane steroids	The inhaler is indicated for the maintenance treatment of asthma as prophylactic therapy. The nasal spray is indicated for the treatment of the nasal symptoms of seasonal allergic and perennial allergic rhinitis.
nisoldipine	Organoheterocyclic compounds	Pyridines and derivatives	Hydropyridines	For the treatment of hypertension. It may be used alone or in combination with other antihypertensive agents.
methylergometrine	Alkaloids and derivatives	Ergoline and derivatives	Lysergic acids and derivatives	For the prevention and control of excessive bleeding following vaginal childbirth
olmesartan	Organoheterocyclic compounds	Azoles	Tetrazoles	For the treatment of hypertension.
fluocinonide	Lipids and lipid-like molecules	Steroids and steroid derivatives	Pregnane steroids	A topical anti-inflammatory product for the relief of the inflammatory and pruritic manifestations of corticosteroid-responsive dermatoses.
warfarin	Phenylpropanoids and polyketides	Coumarins and derivatives	Hydroxycoumarins	For the treatment of retinal vascular occlusion, pulmonary embolism, cardiomyopathy, atrial fibrillation and flutter, cerebral embolism, transient cerebral ischaemia, arterial embolism and thrombosis.
practolol	Benzenoids	Benzene and substituted derivatives	Anilides	Used in the emergency treatment of cardiac arrhythmias.
rivaroxaban	Organoheterocyclic compounds	Oxazinanes	Morpholines	Rivaroxaban is indicated for the prevention of venous thromboembolic events (VTE) in patients who have undergone total hips replacements and total knee replacement surgery; prevention of stroke and systemic embolism in patients with nonvalvular atrial fibrillation; treatment of deep vein thrombosis (DVT) and pulmonary embolism (PE); to reduce risk of recurrent DVT and/or PE. Due to a lack of safe…
rizatriptan	Organoheterocyclic compounds	Indoles and derivatives	Tryptamines and derivatives	For treatment of acute migraine attacks with or without aura.
vardenafil	Benzenoids	Benzene and substituted derivatives	Benzenesulfonamides	Used for the treatment of erectile dysfunction
nialamide	Organic acids and derivatives	Carboxylic acids and derivatives	Amino acids, peptides, and analogues	N/A
tretinoin	Lipids and lipid-like molecules	Prenol lipids	Retinoids	For the the induction of remission in patients with acute promyelocytic leukemia (APL), French-American-British (FAB) classification M3 (including the M3 variant); For the topical treatment of acne vulgaris, flat warts and other skin conditions (psoriasis, ichthyosis congenita, icthyosis vulgaris, lamellar icthyosis, keratosis palmaris et plantaris, epidermolytic hyperkeratosis, senile comedones,…
carbinoxamine	Benzenoids	Benzene and substituted derivatives	Benzylethers	For symptomatic relief of seasonal and perennial allergic rhinitis and vasomotor rhinitis, as well as allergic conjunctivitis caused by foods and inhaled allergens. Also for the relief of allergic reactions to blood or plasma, and the symptomatic management of mild, uncomplicated allergic skin manifestations of urticaria and angioedema.
pirenzepine	Organoheterocyclic compounds	Benzodiazepines	1,4-benzodiazepines	For the treatment of peptic ulcer, gastric ulcer, and duodenal ulcer.
tofacitinib	Organoheterocyclic compounds	Pyrrolopyrimidines	N/A	For the treatment of moderate to severe rheumatoid arthritis which is resistant or intolerant to methotrexate therapy. It may also be used as an adjunct to methotrexate therapy, or other non-biologic disease-modifying antirheumatic drugs (DMARDS), when methotrexate alone is not sufficient. Tofacitinib has also been investigated as a preventative therapy for kidney transplant rejections, and as a …
huperzine-a	N/A	N/A	N/A	Investigated for use/treatment in alzheimer's disease.
tolterodine	Benzenoids	Benzene and substituted derivatives	Diphenylmethanes	For the treatment of overactive bladder (with symptoms of urinary frequency, urgency, or urge incontinence).
griseofulvin	Organoheterocyclic compounds	Benzofurans	N/A	For the treatment of ringworm infections of the skin, hair, and nails, namely: tinea corporis, tinea pedis, tinea cruris, tinea barbae, cradle cap or other conditions caused by <i>Trichophyton</i> or <i>Microsporum</i> fungi.
phenoxybenzamine	Benzenoids	Benzene and substituted derivatives	Phenylmethylamines	For the treatment of phaeochromocytoma (malignant), benign prostatic hypertrophy and malignant essential hypertension.
perphenazine	Organoheterocyclic compounds	Benzothiazines	Phenothiazines	For use in the management of the manifestations of psychotic disorders and for the control of severe nausea and vomiting in adults.
ponatinib	Benzenoids	Benzene and substituted derivatives	Benzamides	Ponatinib is indicated for the treatment of adult patients with chronic phase, accelerated phase, or blast phase chronic myeloid leukemia (CML) that is resistant or intolerant to prior tyrosine kinase inhibitor therapy or Philadelphia chromosome positive acute lymphoblastic leukemia (Ph+ALL) that is resistant or intolerant to prior tyrosine kinase inhibitor therapy.
clopidogrel	Organic acids and derivatives	Carboxylic acids and derivatives	Amino acids, peptides, and analogues	For the reduction of atherosclerotic events (myocardial infarction, stroke, and vascular death) in patients with atherosclerosis documented by recent stroke, recent myocardial infarction, or established peripheral arterial disease.
hydrocortisone	Lipids and lipid-like molecules	Steroids and steroid derivatives	Hydroxysteroids	For the relief of the inflammatory and pruritic manifestations of corticosteroid-responsive dermatoses. Also used to treat endocrine (hormonal) disorders (adrenal insufficiency, Addisons disease). It is also used to treat many immune and allergic disorders, such as arthritis, lupus, severe psoriasis, severe asthma, ulcerative colitis, and Crohn's disease.
zimelidine	Benzenoids	Benzene and substituted derivatives	Phenylpropenes	For the treatment of depression.
tolazamide	Benzenoids	Benzene and substituted derivatives	Benzenesulfonamides	For use as an adjunct to diet to lower the blood glucose in patients with non-insulin dependent diabetes mellitus (Type II) whose hyperglycemia cannot be satisfactorily controlled by diet alone.
betaxolol	Benzenoids	Benzene and substituted derivatives	Phenols and derivatives	For the management of hypertension.
amperozide	Benzenoids	Benzene and substituted derivatives	Diphenylmethanes	N/A
amoxapine	Organoheterocyclic compounds	Benzoxazepines	Dibenzoxazepines	For the relief of symptoms of depression in patients with neurotic or reactive depressive disorders as well as endogenous and psychotic depressions. May also be used to treat depression accompanied by anxiety or agitation.
clomipramine	Organoheterocyclic compounds	Benzazepines	Dibenzazepines	May be used to treat obsessive-compulsive disorder and disorders with an obsessive-compulsive component (e.g. depression, schizophrenia, Tourette? disorder). Unlabeled indications include: depression, panic disorder, chronic pain (e.g. central pain, idiopathic pain disorder, tension headache, diabetic peripheral neuropathy, neuropathic pain), cataplexy and associated narcolepsy (limited evidence…
glycopyrrolate	Benzenoids	Benzene and substituted derivatives	Phenylacetic acid derivatives	For use as a preoperative antimuscarinic to reduce salivary, tracheobronchial, and pharyngeal secretions, to reduce the volume and free acidity of gastric secretions and to block cardiac vagal inhibitory reflexes during induction of anesthesia and intubation. Also used to treat chronic obstructive pulmonary disease (COPD).
cilostazol	Organoheterocyclic compounds	Quinolines and derivatives	Quinolones and derivatives	For the reduction of symptoms of intermittent claudication (pain in the legs that occurs with walking and disappears with rest).
biotin	Organoheterocyclic compounds	Biotin and derivatives	N/A	For nutritional supplementation, also for treating dietary shortage or imbalance.
prazosin	Organoheterocyclic compounds	Diazinanes	Piperazines	For treatment of hypertension, symptomatic benign prostatic hyperplasia, and severe congestive heart failure. May also be used alone or in combination with &beta;-blockers in the preoperative management of signs and symptoms of pheochromocytoma.
tropicamide	Benzenoids	Benzene and substituted derivatives	Phenylpropylamines	Indicated to induce mydriasis (dilation of the pupil) and cycloplegia (paralysis of the ciliary muscle of the eye) in diagnostic procedures, such as measurement of refractive errors and examination of the fundus of the eye.
quetiapine	Organoheterocyclic compounds	Benzothiazepines	Dibenzothiazepines	For the treatment of schizophrenia and related psychotic disorders.
parecoxib	Benzenoids	Benzene and substituted derivatives	Benzenesulfonamides	Used for short term perioperative pain control.
atomoxetine	Benzenoids	Benzene and substituted derivatives	Phenylpropylamines	For the treatment of Attention-Deficit/Hyperactivity Disorder (ADHD) alone or in combination with behavioral treatment, as an adjunct to psychological, educational, social, and other remedial measures.
albendazole	Organoheterocyclic compounds	Benzimidazoles	N/A	For the treatment of parenchymal neurocysticercosis due to active lesions caused by larval forms of the pork tapeworm, <i>Taenia solium</i> and for the treatment of cystic hydatid disease of the liver, lung, and peritoneum, caused by the larval form of the dog tapeworm, <i>Echinococcus granulosus</i>.
etomidate	Organoheterocyclic compounds	Azoles	Imidazoles	Used in the induction of general anesthesia.
probenecid	Benzenoids	Benzene and substituted derivatives	Benzenesulfonamides	For the reduction of serum uric acid concentrations in chronic gouty arthritis and tophaceous gout in patients with frequent disabling gout attacks. Has also been effectively used to promote uric acid excretion in hyperuricemia secondary to the administration of thiazide and related diuretics.
escitalopram	Benzenoids	Benzene and substituted derivatives	Phenylbutylamines	Labeled indications include major depressive disorder (MDD) and generalized anxiety disorder (GAD). Unlabeled indications include treatment of mild dementia-associated agitation in nonpsychotic patients.
scopolamine	Benzenoids	Benzene and substituted derivatives	Phenylacetic acid derivatives	For the treatment of excessive salivation, colicky abdominal pain, bradycardia, sialorrhoea, diverticulitis, irritable bowel syndrome and motion sickness.
diflunisal	Benzenoids	Benzene and substituted derivatives	Biphenyls and derivatives	For symptomatic treatment of mild to moderate pain accompanied by inflammation (e.g. musculoskeletal trauma, post-dental extraction, post-episiotomy), osteoarthritis, and rheumatoid arthritis.
ezetimibe	Organoheterocyclic compounds	Lactams	Beta lactams	For use as adjunctive therapy to diet for the reduction of elevated total-C, LDL-C, and Apo B in patients with primary (heterozygous familial and non-familial) hypercholesterolemia.
epinephrine	Benzenoids	Benzene and substituted derivatives	Phenols and derivatives	Used to treat anaphylaxis and sepsis. Also one of the body's main adrenergic neurotransmitters.
dydrogesterone	Lipids and lipid-like molecules	Steroids and steroid derivatives	Pregnane steroids	Used to treat irregular duration of cycles and irregular occurrence and duration of periods caused by progesterone deficiency. Also used to prevent natural abortion in patients who have a history of habitual abortions.
dexfenfluramine	Benzenoids	Benzene and substituted derivatives	Phenethylamines	For the management of obesity including weight loss and maintenance of weight loss in patients on a reduced calorie diet
oxprenolol	Benzenoids	Benzene and substituted derivatives	Phenol ethers	Used in the treatment of hypertension, angina pectoris, arrhythmias, and anxiety.
guanabenz	Benzenoids	Benzene and substituted derivatives	Halobenzenes	For management of High blood pressure
sparfloxacin	Organoheterocyclic compounds	Quinolines and derivatives	Quinoline carboxylic acids	For the treatment of adults with the following infections caused by susceptible strains microorganisms: community-acquired pneumonia (caused by <i>Chlamydia pneumoniae</i>, <i>Haemophilus influenzae</i>, <i>Haemophilus parainfluenzae</i>, <i>Moraxella catarrhalis</i>, <i>Mycoplasma pneumoniae</i>, or <i>Streptococcus pneumoniae</i>) and acute bacterial exacerbations of chronic bronchitis (caused …
riboflavin	Organoheterocyclic compounds	Pteridines and derivatives	Alloxazines and isoalloxazines	For the treatment of ariboflavinosis (vitamin B2 deficiency).
desipramine	Organoheterocyclic compounds	Benzazepines	Dibenzazepines	For relief of symptoms in various depressive syndromes, especially endogenous depression. It has also been used to manage chronic peripheral neuropathic pain, as a second line agent for the management of anxiety disorders (e.g. panic disorder, generalized anxiety disorder), and as a second or third line agent in the ADHD management.
metamizole	Organoheterocyclic compounds	Azoles	Pyrazoles	Used in the past as a powerful painkiller and fever reducer.
nocodazole	Organoheterocyclic compounds	Benzimidazoles	N/A	N/A
pravastatin	Lipids and lipid-like molecules	Fatty Acyls	Fatty acids and conjugates	For the treatment of hypercholesterolemia and to reduce the risk of cardiovascular disease.
edrophonium	Benzenoids	Benzene and substituted derivatives	Phenols and derivatives	For the differential diagnosis of myasthenia gravis and as an adjunct in the evaluation of treatment requirements in this disease. It may also be used for evaluating emergency treatment in myasthenic crises.
gentamicin	Organooxygen compounds	Carbohydrates and carbohydrate conjugates	Aminosaccharides	For treatment of serious infections caused by susceptible strains of the following microorganisms: <i>P. aeruginosa</i>, <i>Proteus</i> species (indole-positive and indole-negative), <i>E. coli</i>, <i>Klebsiella-Enterobactor-Serratia</i> species, <i>Citrobacter</i> species and <i>Staphylococcus</i> species (coagulase-positive and coagulase-negative).
levocabastine	Organoheterocyclic compounds	Piperidines	Phenylpiperidines	As an ophthalmic for the temporary relief of the signs and symptoms of seasonal allergic conjunctivitis. Also used as a nasal spray for allergic rhinitis.
labetalol	Benzenoids	Benzene and substituted derivatives	Benzoic acids and derivatives	For the management of hypertension (alone or in combination with other classes of antihypertensive agents), as well as chronic stable angina pectoris and sympathetic overactivity syndrome associated with severe tetanus. Labetalol is used parenterally for immediate reduction in blood pressure in severe hypertension or in hypertensive crises when considered an emergency, for the control of blood pr…
methazolamide	Organoheterocyclic compounds	Azoles	Thiadiazoles	For treatment of chronic open-angle glaucoma and acute angle-closure glaucoma
telmisartan	Benzenoids	Benzene and substituted derivatives	Biphenyls and derivatives	Used alone or in combination with other classes of antihypertensives for the treatment of hypertension. Also used in the treatment of diabetic nephropathy in hypertensive patients with type 2 diabetes mellitus, as well as the treatment of congestive heart failure (only in patients who cannot tolerate ACE inhibitors).
thiothixene	Organoheterocyclic compounds	Benzothiopyrans	1-benzothiopyrans	For the management of schizophrenia.
prenylamine	Benzenoids	Benzene and substituted derivatives	Diphenylmethanes	N/A
alimemazine	Organoheterocyclic compounds	Benzothiazines	Phenothiazines	Used to prevent and relieve allergic conditions which cause pruritus (itching) and urticaria (some allergic skin reactions).
dienestrol	Phenylpropanoids and polyketides	Stilbenes	N/A	For use in the treatment of atrophic vaginitis and kraurosis vulvae.
desoximetasone	Lipids and lipid-like molecules	Steroids and steroid derivatives	Hydroxysteroids	For the relief of the inflammatory and pruritic manifestations of corticosteroid-responsive dermatoses.
ethynodiol	Lipids and lipid-like molecules	Steroids and steroid derivatives	Steroid esters	For the prevention of pregnancy in women who elect to use this product as a method of contraception.
didanosine	Nucleosides, nucleotides, and analogues	Purine nucleosides	Purine 3'-deoxyribonucleosides	For use, in combination with other antiretroviral agents, in the treatment of HIV-1 infection in adults.
pentolinium	Organoheterocyclic compounds	Pyrrolidines	N-alkylpyrrolidines	Used to produce controlled hypotension during surgical procedures and in hypertensive crises.
tiagabine	Organoheterocyclic compounds	Piperidines	Piperidinecarboxylic acids and derivatives	For the treatment of partial seizures
zolmitriptan	Organoheterocyclic compounds	Indoles and derivatives	Tryptamines and derivatives	For the acute treatment of adult migraine with or without auras.
repaglinide	Organoheterocyclic compounds	Piperidines	Phenylpiperidines	As an adjunct to diet and exercise to improve glycemic control in adults with type 2 diabetes mellitus.
doxepin	Organoheterocyclic compounds	Benzoxepines	Dibenzoxepines	Doxepin is used for the treatment of depression and/or anxiety. It can also be used for chronic urticaria and in the management of pain.
pregnenolone	Lipids and lipid-like molecules	Steroids and steroid derivatives	Pregnane steroids	N/A
orciprenaline	Benzenoids	Benzene and substituted derivatives	Phenols and derivatives	For the treatment of bronchospasm, chronic bronchitis, asthma, and emphysema.
tocainide	Organic acids and derivatives	Carboxylic acids and derivatives	Amino acids, peptides, and analogues	For the treatment of documented ventricular arrhythmias, such as sustained ventricular tachycardia, that, in the judgment of the physician, are life-threatening.
naloxone	Alkaloids and derivatives	Morphinans	N/A	For the complete or partial reversal of narcotic depression, including respiratory depression, induced by opioids including natural and synthetic narcotics, propoxyphene, methadone and the narcotic-antagonist analgesics: nalbuphine, pentazocine and butorphanol. It is also indicated for the diagnosis of suspected acute opioid overdose. It may also be used as an adjunctive agent to increase blood p…
orphenadrine	Benzenoids	Benzene and substituted derivatives	Diphenylmethanes	Indicated for the treatment of Parkinson's disease.
chlorpromazine	Organoheterocyclic compounds	Benzothiazines	Phenothiazines	For the treatment of schizophrenia, control nausea and vomiting, For relief of restlessness and apprehension before surgery, adjunct in the treatment of tetanus, control the manifestations of the manic type of manic-depressive illness.
isotretinoin	Lipids and lipid-like molecules	Prenol lipids	Retinoids	For the treatment of severe recalcitrant nodular acne
furosemide	Benzenoids	Benzene and substituted derivatives	Benzenesulfonamides	For the treatment of edema associated with congestive heart failure, cirrhosis of the liver, and renal disease, including the nephrotic syndrome. Also for the treatment of hypertension alone or in combination with other antihypertensive agents.
carbidopa	Benzenoids	Benzene and substituted derivatives	Phenols and derivatives	For treatment of the symptoms of idiopathic Parkinson's disease (paralysis agitans), post-encephalitic parkinsonism
sulfasalazine	Organoheterocyclic compounds	Azobenzenes	N/A	For the treatment of Crohn's disease and rheumatoid arthritis as a second-line agent.
tolmetin	Benzenoids	Benzene and substituted derivatives	Acetophenones	For the relief of signs and symptoms of rheumatoid arthritis and osteoarthritis, including the treatment of acute flares long-term management. Also for treatment of juvenile rheumatoid arthritis.
vincristine	Alkaloids and derivatives	Vinca alkaloids	N/A	Treatment of acute lymphocytic leukemia (ALL), Hodgkin lymphoma, non-Hodgkin lymphomas, Wilms' tumor, neuroblastoma, rhabdomyosarcoma. Liposomal vincristine is indicated for the treatment of relapsed Philadelphia chromosome-negative (Ph-) acute lymphoblastic leukemia (ALL).
dyclonine	Benzenoids	Benzene and substituted derivatives	Phenylpropylamines	Used to provide topical anesthesia of accessible mucous membranes prior to examination, endoscopy or instrumentation, or other procedures involving the esophagus, larynx, mouth, pharynx or throat, respiratory tract or trachea, urinary tract, or vagina. Also used to suppress the gag reflex and/or other laryngeal and esophageal reflexes to facilitate dental examination or procedures (including oral…
lansoprazole	Organoheterocyclic compounds	Benzimidazoles	Sulfinylbenzimidazoles	For the treatment of acid-reflux disorders (GERD), peptic ulcer disease, H. pylori eradication, and prevention of gastroinetestinal bleeds with NSAID use.
mepivacaine	Organic acids and derivatives	Carboxylic acids and derivatives	Amino acids, peptides, and analogues	For production of local or regional analgesia and anesthesia by local infiltration, peripheral nerve block techniques, and central neural techniques including epidural and caudal blocks.
ranolazine	Organic acids and derivatives	Carboxylic acids and derivatives	Amino acids, peptides, and analogues	For the treatment of chronic angina. It should be used in combination with amlodipine, beta-blockers or nitrates.
fluorometholone	Lipids and lipid-like molecules	Steroids and steroid derivatives	Pregnane steroids	For the ophthalmic treatment of corticosteroid-responsive inflammation of the palpebral and bulbar conjunctiva, cornea and anterior segment of the globe.
diphenylpyraline	Benzenoids	Benzene and substituted derivatives	Diphenylmethanes	For use in the treatment of allergic rhinitis, hay fever, and allergic skin disorders.
acetazolamide	Organonitrogen compounds	N-arylamides	N/A	For adjunctive treatment of: edema due to congestive heart failure; drug-induced edema; centrencephalic epilepsies; chronic simple (open-angle) glaucoma
equilin	Lipids and lipid-like molecules	Steroids and steroid derivatives	Oxosteroids	For the treatment of moderate to severe vasomotor symptoms associated with the menopause, atrophic vaginitis, osteoporosis, hypoestrogenism due to hypogonadism, castration, primary ovarian failure, breast cancer (for palliation only), and Advanced androgen-dependent carcinoma of the prostate (for palliation only)
amodiaquine	Organoheterocyclic compounds	Quinolines and derivatives	Aminoquinolines and derivatives	For treatment of acute malarial attacks in non-immune subjects.
probucol	Benzenoids	Benzene and substituted derivatives	Phenylpropanes	Used to lower LDL and HDL cholesterol.
propafenone	Phenylpropanoids and polyketides	Linear 1,3-diarylpropanoids	Chalcones and dihydrochalcones	Used to prolong the time to recurrence of paroxysmal atrial fibrillation/flutter (PAF) associated with disabling symptoms in patients without structural heart disease. Also used for the treatment of life-threatening documented ventricular arrhythmias, such as sustained ventricular tachycardia.
atovaquone	Benzenoids	Naphthalenes	Naphthoquinones	For the treatment or prevention of <i>Pneumocystis carinii</i> pneumonia in patients who are intolerant to trimethoprim-sulfamethoxazole (TMP-SMX). Also indicated for the acute oral treatment of mild to moderate PCP in patients who are intolerant to TMP-SMX.
mestranol	Lipids and lipid-like molecules	Steroids and steroid derivatives	Estrane steroids	Mestranol was used as one of the first oral contraceptives.
nimodipine	Organoheterocyclic compounds	Pyridines and derivatives	Hydropyridines	For use as an adjunct to improve neurologic outcome following subarachnoid hemorrhage (SAH) from ruptured intracranial berry aneurysms by reducing the incidence and severity of ischemic deficits.
oxybutynin	Benzenoids	Benzene and substituted derivatives	Phenylacetic acid derivatives	For the treatment of overactive bladder.
isoprenaline	Benzenoids	Benzene and substituted derivatives	Phenols and derivatives	For the treatment of mild or transient episodes of heart block that do not require electric shock or pacemaker therapy also used in management of asthma and chronic bronchitis
tegaserod	Organoheterocyclic compounds	Indoles and derivatives	N/A	Provides relief from the symptoms of irritable bowel syndrome including chronic idiopathic constipation.
methyldopa	Benzenoids	Benzene and substituted derivatives	Phenols and derivatives	For use in the treatment of hypertension.
acetylcysteine	Organic acids and derivatives	Carboxylic acids and derivatives	Amino acids, peptides, and analogues	Acetylcysteine is used mainly as a mucolytic and in the management of paracetamol (acetaminophen) overdose.
metyrapone	Organooxygen compounds	Carbonyl compounds	Ketones	Used as a diagnostic drug for testing hypothalamic-pituitary ACTH function. Occasionally used in Cushing's syndrome.
lomefloxacin	Organoheterocyclic compounds	Quinolines and derivatives	Quinoline carboxylic acids	For the treatment of bacterial infections of the respiratory tract (chronic bronchitis) and urinary tract, and as a pre-operative prophylactic to prevent urinary tract infection caused by: <i>S.pneumoniae</i>, <i>H.influenzae</i>, <i>S.aureus</i>, <i>P.aeruginosa</i>, <i>E. cloacae</i>, <i>P. mirabilis</i>, <i>C. civersus</i>, <i>S. asprphyticus</i>, <i>E.coli</i>, and <i>K.pneumoniae</i>.
felbamate	Benzenoids	Benzene and substituted derivatives	N/A	For use only in those patients who respond inadequately to alternative treatments and whose epilepsy is so severe that a substantial risk of aplastic anemia and/or liver failure is deemed acceptable in light of the benefits conferred by its use.
alfacalcidol	Lipids and lipid-like molecules	Prenol lipids	Triterpenoids	Alfacalcidol is an active metabolite of Vitamin D, which performs important functions in regulation of the calcium balance and the bone metabolism.
procaine	Benzenoids	Benzene and substituted derivatives	Benzoic acids and derivatives	Used as a local anesthetic primarily in oral surgery
trimipramine	Organoheterocyclic compounds	Benzazepines	Dibenzazepines	For the treatment of depression and depression accompanied by anxiety, agitation or sleep disturbance
phenytoin	Organoheterocyclic compounds	Azolidines	Imidazolidines	For the control of generalized tonic-clonic (grand mal) and complex partial (psychomotor, temporal lobe) seizures and prevention and treatment of seizures occurring during or following neurosurgery.
terbinafine	Benzenoids	Naphthalenes	N/A	For the treatment of dermatophyte infections of the toenail or fingernail caused by susceptible fungi. Also for the treatment of tinea capitis (scalp ringworm) and tinea corporis (body ringworm) or tinea cruris (jock itch).
tolazoline	Benzenoids	Benzene and substituted derivatives	N/A	For the treatment of pulmonary artery anomalies
picrotoxin	Organoheterocyclic compounds	Furopyrans	N/A	Used internally for relieving respiratory distress. Also for use as an antidote in poisoning by CNS depressants, especially barbiturates.
citalopram	Benzenoids	Benzene and substituted derivatives	Phenylbutylamines	For the treatment of depression. Unlabeled indications include: treatment of mild dementia-associated agitation in nonpsychotic patients, smoking cessation, ethanol abuse, obsessive-compulsive disorder (OCD) in children, and diabetic neuropathy.
danazol	Lipids and lipid-like molecules	Steroids and steroid derivatives	Estrane steroids	For the treatment of endometriosis and fibrocystic breast disease (in patients unresponsive to simple measures). Also used for the prophylactic treatment of all types of hereditary angioedema in males and females.
nicotine	Alkaloids and derivatives	N/A	N/A	For the relief of nicotine withdrawal symptoms and as an aid to smoking cessation.
latanoprost	Lipids and lipid-like molecules	Fatty Acyls	Eicosanoids	For the reduction of elevated intraocular pressure in patients with open-angle glaucoma or ocular hypertension.
rosiglitazone	Benzenoids	Benzene and substituted derivatives	Phenol ethers	Rosiglitazone is indicated as an adjunct to diet and exercise to improve glycemic control in adults with type 2 diabetes mellitus.
metoclopramide	Benzenoids	Benzene and substituted derivatives	Benzoic acids and derivatives	For the treatment of gastroesophageal reflux disease (GERD). It is also used in treating nausea and vomiting, and to increase gastric emptying.
amiloride	Organoheterocyclic compounds	Diazines	Pyrazines	For use as adjunctive treatment with thiazide diuretics or other kaliuretic-diuretic agents in congestive heart failure or hypertension.
clocortolone	Lipids and lipid-like molecules	Steroids and steroid derivatives	Hydroxysteroids	For short-term topical treatment of the inflammatory and pruritic manifestations of moderate to severe corticosteroid-responsive dermatoses of the scalp.
antazoline	Benzenoids	Benzene and substituted derivatives	Phenylmethylamines	Used to relieve nasal congestion and in eye drops, usually in combination with naphazoline, to relieve the symptoms of allergic conjunctivitis.
amiodarone	Organoheterocyclic compounds	Benzofurans	N/A	Intravenously, for initiation of treatment and prophylaxis of frequently recurring ventricular fibrillation and hemodynamically unstable ventricular tachycardia in patients refractory to other therapy. Orally, for the treatment of life-threatening recurrent ventricular arrhythmias such as recurrent ventricular fibrillation and recurrent hemodynamically unstable ventricular tachycardia.
ketorolac	Benzenoids	Benzene and substituted derivatives	Acetophenones	For the short-term (~5 days) management of moderately severe acute pain that requires analgesia at the opioid level, usually in a postoperative setting.
salmeterol	Benzenoids	Benzene and substituted derivatives	Benzyl alcohols	For the treatment of asthma and chronic obstructive pulmonary disease (COPD).
bumetanide	Benzenoids	Benzene and substituted derivatives	Diphenylethers	For the treatment of edema associated with congestive heart failure, hepatic and renal disease including the nephrotic syndrome.
dopamine	Benzenoids	Benzene and substituted derivatives	Phenols and derivatives	For the correction of hemodynamic imbalances present in the shock syndrome due to myocardial infarction, trauma, endotoxic septicemia, open-heart surgery, renal failure, and chronic cardiac decompensation as in congestive failure
isometheptene	N/A	N/A	N/A	Isometheptene is a sympathomimetic drug which causes vasoconstriction. It is used for treating migraines and tension headaches.
chlorzoxazone	Organoheterocyclic compounds	Benzoxazoles	Benzoxazolones	For the relief of discomfort associated with acute painful musculoskeletal conditions.
bambuterol	Organonitrogen compounds	Amines	Aralkylamines	For the prevention and reversal of bronchospasm in patients 12 years of age and older with asthma and reversible bronchospasm associated with bronchitis and emphysema.
selegiline	Benzenoids	Benzene and substituted derivatives	Phenethylamines	Monotherapy for initial treatment of Parkinson's disease, as well as an adjunct therapy in patients with a decreased response to levodopa/carbadopa. Also used for the palliative treatment of mild to moderate Alzheimer's disease and at higher doses, for the treatment of depression.
iloperidone	Organoheterocyclic compounds	Benzisoxazoles	N/A	Treatment of acute schizophrenia.
bosentan	Organoheterocyclic compounds	Diazines	Pyrimidines and pyrimidine derivatives	Used in the treatment of pulmonary arterial hypertension (PAH), to improve exercise ability and to decrease the rate of clinical worsening (in patients with WHO Class III or IV symptoms).
rimexolone	Lipids and lipid-like molecules	Steroids and steroid derivatives	Oxosteroids	For the treatment of postoperative inflammation following ocular surgery and in the treatment of anterior uveitis.
trihexyphenidyl	Benzenoids	Benzene and substituted derivatives	Phenylpropylamines	Indicated for the treatment of parkinson's disease and extrapyramidal reactions caused by drugs.
droperidol	Benzenoids	Benzene and substituted derivatives	Phenylbutylamines	Droperidol is ssed to produce tranquilization and to reduce the incidence of nausea and vomiting in surgical and diagnostic procedures.
metaraminol	Benzenoids	Benzene and substituted derivatives	Phenylpropanes	For the treatment and prevention of hypotension due to hemorrhage, spinal anesthesia, and shock associated with brain damage
bendroflumethiazide	Organoheterocyclic compounds	Thiadiazines	Benzothiadiazines	For the treatment of high blood pressure and management of edema related to heart failure.
phentermine	Benzenoids	Benzene and substituted derivatives	Phenethylamines	For the treatment and management of obesity.
vecuronium	Lipids and lipid-like molecules	Steroids and steroid derivatives	Steroid esters	Vecuronium is a muscle relaxing agent and is used as an ajunct in general anesthesia.
carbamazepine	Organoheterocyclic compounds	Benzazepines	Dibenzazepines	For the treatment of epilepsy and pain associated with true trigeminal neuralgia.
flunisolide	Lipids and lipid-like molecules	Steroids and steroid derivatives	Hydroxysteroids	For the maintenance treatment of asthma as a prophylactic therapy.
pentobarbital	Organoheterocyclic compounds	Diazines	Pyrimidines and pyrimidine derivatives	For the short-term treatment of insomnia.
fenoterol	Benzenoids	Benzene and substituted derivatives	Phenethylamines	Fenoterol is used for the treatment of asthma.
bacitracin	Organic Polymers	Polypeptides	N/A	For the treatment of infants with pneumonia and empyema caused by staphylococci shown to be susceptible to the drug. Also used in ointment form for topical treatment of a variety of localized skin and eye infections, as well as for the prevention of wound infections. Used against gram positive bacteria. Bacitracin is also used as an inhibitor of proteases and other enzymes. However, specific acti…
azelastine	Organoheterocyclic compounds	Naphthyridines	Phthalazines	For the symptomatic treatment of seasonal allergic rhinitis and non-allergic rhinitis, as well as symptomatic relief of ocular itching associated with allergic conjunctivitis.
vatalanib	Organoheterocyclic compounds	Naphthyridines	Phthalazines	Used in combination with first- and second-line chemotherapy for the treatment of metastatic colorectal cancer and non-small cell lung cancer (NSCLC).
molindone	Organoheterocyclic compounds	Indoles and derivatives	N/A	Molindone is used for the management of the manifestations of psychotic disorders.
galantamine	Alkaloids and derivatives	Amaryllidaceae alkaloids	Galanthamine-type amaryllidaceae alkaloids	For the treatment of mild to moderate dementia of the Alzheimer's type. Has also been investigated in patients with mild cognitive impairment who did not meet the diagnostic criteria for Alzheimer's disease.
enalapril	Organic acids and derivatives	Carboxylic acids and derivatives	Amino acids, peptides, and analogues	For the treatment of essential or renovascular hypertension and symptomatic congestive heart failure. It may be used alone or in combination with thiazide diuretics.
nadolol	Benzenoids	Tetralins	N/A	Used in cardiovascular disease to treat arrhythmias, angina pectoris, and hypertension.
oxyphenonium	Benzenoids	Benzene and substituted derivatives	Phenylacetic acid derivatives	For the treatment of visceral spasms
sertraline	Benzenoids	Tetralins	Tametralines	For the management of major depressive disorder, posttraumatic stress disorder, obsessive-compulsive disorder, panic disorder with or without agoraphobia, premenstrual dysphoric disorder, social phobia, premature ejaculation, and vascular headaches.
epibatidine	Alkaloids and derivatives	Epibatidine analogues	N/A	N/A
chlordiazepoxide	Organoheterocyclic compounds	Benzodiazepines	1,4-benzodiazepines	For the management of anxiety disorders or for the short-term relief of symptoms of anxiety, withdrawal symptoms of acute alcoholism, and preoperative apprehension and anxiety.
carbimazole	Organoheterocyclic compounds	Azolines	Imidazolines	For the treatment of hyperthyroidism and thyrotoxicosis. It is also used to prepare patients for thyroidectomy.
mecamylamine	Lipids and lipid-like molecules	Prenol lipids	Monoterpenoids	For the treatment of moderately severe to severe essential hypertension and in uncomplicated cases of malignant hypertension
penbutolol	Benzenoids	Benzene and substituted derivatives	Phenol ethers	Penbutolol is indicated in the treatment of mild to moderate arterial hypertension. It may be used alone or in combination with other antihypertensive agents, especially thiazide-type diuretics.Penbutolol is contraindicated in patients with cardiogenic shock, sinus bradycardia, second and third degree atrioventricular conduction block, bronchial asthma, and those with known hypersensitivity.
guanethidine	Organonitrogen compounds	Guanidines	N/A	For the treatment of moderate and severe hypertension, either alone or as an adjunct, and for the treatment of renal hypertension.
pancuronium	Lipids and lipid-like molecules	Steroids and steroid derivatives	Steroid esters	Used as a muscle relaxant during anesthesia and surgical procedures.
flavoxate	Phenylpropanoids and polyketides	Flavonoids	Flavones	For symptomatic relief of dysuria, urgency, nocturia, suprapubic pain, frequency and incontinence as may occur in cystitis, prostatitis, urethritis, urethrocystitis/urethrotrigonitis.
flecainide	Benzenoids	Benzene and substituted derivatives	Benzoic acids and derivatives	Flecainide is is a class Ic antiarrhythmic agent and as such, it is used for the prevention of paroxysmal supraventricular tachycardias (PSVT), including atrioventricular nodal reentrant tachycardia, atrioventricular reentrant tachycardia and other supraventricular tachycardias of unspecified mechanism associated with disablin.
mesoridazine	Organoheterocyclic compounds	Benzothiazines	Phenothiazines	Used in the treatment of schizophrenia, organic brain disorders, alcoholism and psychoneuroses.
tizanidine	Organoheterocyclic compounds	Benzothiadiazoles	N/A	For the management of increased muscle tone associated with spasticity
tramadol	Benzenoids	Benzene and substituted derivatives	Phenol ethers	Indicated in the treatment of moderate to severe pain. Consider for those prone to constipation or respiratory depression. Tramadol is used to treat postoperative, dental, cancer, and acute musculosketetal pain and as an adjuvant to NSAID therapy in patients with osteoarthritis.
benzatropine	Benzenoids	Benzene and substituted derivatives	Diphenylmethanes	For use as an adjunct in the therapy of all forms of parkinsonism and also for use in the control of extrapyramidal disorders due to neuroleptic drugs.
troglitazone	Organoheterocyclic compounds	Benzopyrans	1-benzopyrans	For the treatment of Type II diabetes mellitus. It is used alone or in combination with a sulfonylurea, metformin, or insulin as an adjunct to diet and exercise.
topiramate	Organoheterocyclic compounds	Dioxolopyrans	N/A	Used for the treatment and control of partial seizures and severe tonic-clonic (grand mal) seizures and also for the prevention of migraine headaches. In children it is also used for treatment of Lennox-Gastaut syndrome. Qsymia簧 is indicated for the treatment and management of obesity.
nitrendipine	Organoheterocyclic compounds	Pyridines and derivatives	Hydropyridines	For the treatment of mild to moderate hypertension
alosetron	Organoheterocyclic compounds	Indoles and derivatives	Indoles	Only for the treatment of symptoms of severe diarrhea-predominant irritable bowel syndrome (IBS) in women with chronic symptoms (generally lasting greater than 6 months) who does not present with anatomic or biochemical GI abnormalities and have not responded to conventional therapy.
carbachol	Organonitrogen compounds	Quaternary ammonium salts	Cholines	Primarily used in the treatment of glaucoma, but is also used during ophthalmic surgery.
doxylamine	Benzenoids	Benzene and substituted derivatives	Benzylethers	Used alone as a short-term sleep aid, in combination with other drugs as a night-time cold and allergy relief drug. Also used in combination with Vitamin B6 (pyridoxine) to prevent morning sickness in pregnant women.
rutin	Phenylpropanoids and polyketides	Flavonoids	Flavonoid glycosides	N/A
ticlopidine	Organoheterocyclic compounds	Thienopyridines	N/A	Used in patients, who have had a stroke or stroke precursors and who cannot take aspirin or aspirin has not worked, to try to prevent another thrombotic stroke.
phenylpropanolamine	Benzenoids	Benzene and substituted derivatives	Phenylpropanes	For the treatment of nasal congestion, control of urinary incontinence, priapism and obesity.
benzthiazide	Organoheterocyclic compounds	Thiadiazines	Benzothiadiazines	For the treatment of high blood pressure and management of edema.
cyproheptadine	Benzenoids	Dibenzocycloheptenes	N/A	For treatment of perennial and seasonal allergic rhinitis, vasomotor rhinitis, allergic conjunctivitis due to inhalant allergens and foods, mild uncomplicated allergic skin manifestations of urticaria and angioedema, amelioration of allergic reactions to blood or plasma, cold urticaria, dermatographism, and as therapy for anaphylactic reactions adjunctive to epinephrine.
balsalazide	Organoheterocyclic compounds	Azobenzenes	N/A	For the treatment of mildly to moderately active ulcerative colitis.
vemurafenib	Organoheterocyclic compounds	Pyridines and derivatives	Phenylpyridines	Treatment of unresectable or metastatic melanoma in patients with the BRAF-V6N/AN/A mutation.
hydroxyfasudil	Organoheterocyclic compounds	Isoquinolines and derivatives	N/A	N/A
metixene	Organoheterocyclic compounds	Benzothiopyrans	1-benzothiopyrans	Used for the symptomatic treatment of parkinsonism.
pilocarpine	Alkaloids and derivatives	N/A	N/A	For the treatment of radiation-induced dry mouth (xerostomia) and symptoms of dry mouth in patients with Sj&ouml;grens syndrome.
reboxetine	Benzenoids	Benzene and substituted derivatives	Phenol ethers	For the treatment of clinical depression.
cefdinir	Organoheterocyclic compounds	Lactams	Beta lactams	For the treatment of the respiratory, skin, soft tissue, and ENT infections caused by <i>H. influenzae</i> (including b-lactamase producing strains), <i>H. parainfluenzae</i> (including b-lactamase producing strains), <i>S. pneumoniae</i> (penicillin-susceptible strains), <i>S. pyogenes</i>, <i>S. aureus</i> (including b-lactamase producing strains), and <i>M. catarrhalis</i>.
fluphenazine	Organoheterocyclic compounds	Benzothiazines	Phenothiazines	For management of manifestations of psychotic disorders.
clenbuterol	Benzenoids	Benzene and substituted derivatives	Anilines	Used as a bronchodilator in the treatment of asthma patients.
montelukast	Phenylpropanoids and polyketides	Linear 1,3-diarylpropanoids	N/A	For the treatment of asthma
haloperidol	Organoheterocyclic compounds	Piperidines	Phenylpiperidines	For the management of psychotic disorders (eg. schizophrenia) and delirium, as well as to control tics and vocal utterances of Tourette's syndrome (Gilles de la Tourette's syndrome). Also used for the treatment of severe behavioural problems in children with disrubtive behaviour disorder or ADHD (attention-deficit hyperactivity disorder). Haloperidol has been used in the prevention and control of…
milnacipran	Benzenoids	Benzene and substituted derivatives	Phenylacetamides	Milnacipran is used to treat moderate to severe clinical depression but this indication is not yet FDA-approved in the USA. Milnacipran is labelled for the treatment of fibromyalgia pain.
sulfinpyrazone	Benzenoids	Benzene and substituted derivatives	N/A	For the treatment of gout and gouty arthritis.
prilocaine	Organic acids and derivatives	Carboxylic acids and derivatives	Amino acids, peptides, and analogues	Used as a local anaesthetic and is often used in dentistry.
nicardipine	Organoheterocyclic compounds	Pyridines and derivatives	Hydropyridines	Used for the management of patients with chronic stable angina and for the treatment of hypertension.
dobutamine	Benzenoids	Benzene and substituted derivatives	Phenols and derivatives	For inotropic support in the short- term treatment of patients with cardiac decompensation due to depressed contractility resulting either from organic heart disease or from cardiac surgical procedures
flunarizine	Benzenoids	Benzene and substituted derivatives	Diphenylmethanes	Used in the prophylaxis of migraine, occlusive peripheral vascular disease, vertigo of central and peripheral origin, and as an adjuvant in the therapy of epilepsy.
tadalafil	Organoheterocyclic compounds	Indoles and derivatives	Pyridoindoles	Used for the treatment of erectile dysfunction.
acetylcholine	Organonitrogen compounds	Quaternary ammonium salts	Cholines	Used to obtain miosis of the iris in seconds after delivery of the lens in cataract surgery, in penetrating keratoplasty, iridectomy and other anterior segment surgery where rapid miosis may be required.
carteolol	Organoheterocyclic compounds	Quinolines and derivatives	Quinolones and derivatives	For the treatment of intraocular hypertension and chronic open-angle glaucoma
phylloquinone	Lipids and lipid-like molecules	Prenol lipids	Quinone and hydroquinone lipids	For the treatment of haemorrhagic conditions in infants, antidote for coumarin anticoagulants in hypoprothrombinaemia.
ribostamycin	Organooxygen compounds	Carbohydrates and carbohydrate conjugates	Aminosaccharides	N/A
ketotifen	Organoheterocyclic compounds	Cycloheptathiophenes	N/A	Indicated as an add-on or prophylactic oral medication in the chronic treatment of mild atopic asthmatic children. Also used as self-medication for the temporary relief of itching of the eye due to allergic conjunctivitis (ophthalmic).
bupropion	Benzenoids	Benzene and substituted derivatives	Acetophenones	For the treatment of depression and as aid to smoking cessation.
lamotrigine	Benzenoids	Benzene and substituted derivatives	Halobenzenes	For the adjunctive treatment of partial seizures in epilepsy and generalized seizures of Lennox-Gastaut syndrome. Also for the maintenance treatment of bipolar I disorder and depression.
zuclopenthixol	Organoheterocyclic compounds	Benzothiopyrans	1-benzothiopyrans	Used in the management of acute psychoses such as mania or schizophrenia. However, the use of zuclopenthixol acetate in psychiatric emergencies as an alternative to standard treatments (haloperidol, clotiapine, etc.) should be cautioned, since well executed and documented trials of zuclopenthixol acetate for this use have yet to be conducted. Zuclopenthixol acetate is not intended for long-term u…
doxapram	Benzenoids	Benzene and substituted derivatives	Diphenylmethanes	For use as a temporary measure in hospitalized patients with acute respiratory insufficiency superimposed on chronic obstructive pulmonary disease.
aminophylline	Alkaloids and derivatives	N/A	N/A	For the treatment of bronchospasm due to asthma, emphysema and chronic bronchitis.
alprenolol	Benzenoids	Benzene and substituted derivatives	Phenylpropenes	For the treatment of hypertension, angina, and arrhythmia
budesonide	Lipids and lipid-like molecules	Steroids and steroid derivatives	Hydroxysteroids	The oral capsule is used for the treatment of mild to moderate active Crohn's disease. The oral tablet is used for induction of remission in patients with active, mild to moderate ulcerative colitis. The oral inhalation formulation is used for the treatment of asthma, non-infectious rhinitis (including hay fever and other allergies), and for treatment and prevention of nasal polyposis.
propylthiouracil	Organoheterocyclic compounds	Diazines	Pyrimidines and pyrimidine derivatives	Used to manage hyperthyroidism which is due to an overactive thyroid gland (Grave's disease).
flupirtine	Benzenoids	Benzene and substituted derivatives	Phenylmethylamines	Investigated for use/treatment in fibromyalgia.
flucytosine	Organoheterocyclic compounds	Diazines	Pyrimidines and pyrimidine derivatives	For the treatment (in combination with amphotericin B) of serious infections caused by susceptible strains of Candida (septicemia, endocarditis and urinary system infections) and/or Cryptococcus (meningitis and pulmonary infections).
nitrazepam	Organoheterocyclic compounds	Benzodiazepines	1,4-benzodiazepines	Used to treat short-term sleeping problems (insomnia), such as difficulty falling asleep, frequent awakenings during the night, and early-morning awakening.
sibutramine	Benzenoids	Benzene and substituted derivatives	Halobenzenes	For the treatment of obesity.
demecarium	Benzenoids	Benzene and substituted derivatives	Anilines	For the topical treatment of chronic open-angle glaucoma.
reserpine	Alkaloids and derivatives	Yohimbine alkaloids	N/A	Foe the treatment of hypertension
dexbrompheniramine	Organoheterocyclic compounds	Pyridines and derivatives	Pheniramines	For treatment and relief of symptoms of allergies, hay fever, and colds
ibudilast	Organoheterocyclic compounds	Pyrazolopyridines	N/A	For the treatment of multiple sclerosis, asthma, and cerebrovascular disease.
treprostinil	Benzenoids	Benzene and substituted derivatives	Phenoxyacetic acid derivatives	For use as a continuous subcutaneous infusion or intravenous infusion (for those not able to tolerate a subcutaneous infusion) for the treatment of pulmonary arterial hypertension in patients with NYHA Class II-IV symptoms to diminish symptoms associated with exercise.
acetohexamide	Benzenoids	Benzene and substituted derivatives	Benzenesulfonamides	Used in the management of diabetes mellitus type 2 (adult-onset).
triflusal	N/A	N/A	N/A	For the pevention of cardiovascular events such as stroke, for acute treatment of cerebral infarction, myocardial infarction, and for thromboprophylaxis due to atrial fibrillation.
menadione	Benzenoids	Naphthalenes	Naphthoquinones	The primary known function of vitamin K is to assist in the normal clotting of blood, but it may also play a role in normal bone calcification.
glimepiride	Benzenoids	Benzene and substituted derivatives	Benzenesulfonamides	For concomitant use with insulin for the treatment of noninsulin-dependent (type 2) diabetes mellitus.
thioproperazine	Organoheterocyclic compounds	Benzothiazines	Phenothiazines	For the treatment of all types of acute and chronic schizophrenia, including those which did not respond to the usual neuroleptics; manic syndromes.
risperidone	Organoheterocyclic compounds	Pyridopyrimidines	N/A	For the treatment of schizophrenia in adults and in adolescents, ages 13 to 17, and for the short-term treatment of manic or mixed episodes of bipolar I disorder in children and adolescents ages 1N/A to 17. May also be used to manage symptoms of inappropriate behavior due to aggression and/or psychosis in patients with severe dementia.
acenocoumarol	Phenylpropanoids and polyketides	Coumarins and derivatives	Hydroxycoumarins	For the treatment and prevention of thromboembolic diseases. More specifically, it is indicated for the for the prevention of cerebral embolism, deep vein thrombosis, pulmonary embolism, thromboembolism in infarction and transient ischemic attacks. It is used for the treatment of deep vein thrombosis and myocardial infarction.
triflupromazine	Organoheterocyclic compounds	Benzothiazines	Phenothiazines	Used mainly in the management of psychoses. Also used to control nausea and vomiting.
papaverine	Organoheterocyclic compounds	Isoquinolines and derivatives	Benzylisoquinolines	For the treatment of impotence and vasospasms.
hyoscyamine	Benzenoids	Benzene and substituted derivatives	Phenylacetic acid derivatives	For treatment of bladder spasms, peptic ulcer disease, diverticulitis, colic, irritable bowel syndrome, cystitis, and pancreatitis. Also used to treat certain heart conditions, to control the symptoms of Parkinson's disease and rhinitis.
clozapine	Organoheterocyclic compounds	Benzodiazepines	Dibenzodiazepines	For use in patients with treatment-resistant schizophrenia.
phenazopyridine	Organoheterocyclic compounds	Pyridines and derivatives	Aminopyridines and derivatives	For the symptomatic relief of pain, burning, urgency, frequency, and other discomforts arising from irritation of the lower urinary tract mucosa caused by infection, trauma, surgery, endoscopic procedures, or the passage of sounds or catheters.
diphenidol	Benzenoids	Benzene and substituted derivatives	Diphenylmethanes	For use in the prevention and symptomatic treatment of peripheral (labyrinthine) vertigo and associated nausea and vomiting that occur in such conditions as Meniere's disease and surgery of the middle and inner ear. Also for the control of nausea and vomiting associated with postoperative states, malignant neoplasms, labyrinthine disturbances, antineoplastic agent therapy, radiation sickness, and…
progesterone	Lipids and lipid-like molecules	Steroids and steroid derivatives	Pregnane steroids	For progesterone supplementation or replacement as part of an Assisted Reproductive Technology (ART) treatment for infertile women with progesterone deficiency and for the treatment of secondary amenorrhea. Also used for the reduction of the incidence of endometrial hyperplasia and the attendant risk of endometrial carcinoma in postmenopausal women receiving estrogen replacement therapy, as well …
amcinonide	Lipids and lipid-like molecules	Steroids and steroid derivatives	Pregnane steroids	For the relief of the inflammatory and pruritic manifestations of corticosteroid-responsive dermatoses.
timolol	Organonitrogen compounds	Amines	Tertiary amines	In its oral form it is used to treat high blood pressure and prevent heart attacks, and occasionally to prevent migraine headaches. In its opthalmic form it is used to treat open-angle and occasionally secondary glaucoma.
isocarboxazid	Benzenoids	Benzene and substituted derivatives	Phenylmethylamines	May be used to treat major depressive disorder.
carbetocin	Organic acids and derivatives	Carboxylic acids and derivatives	Amino acids, peptides, and analogues	Used to control postpartum hemorrhage and bleeding after giving birth.
tripelennamine	Benzenoids	Benzene and substituted derivatives	Phenylmethylamines	Used for the symptomatic relief of hypersensitivity reactions, coughs, and the common cold.
clemastine	Benzenoids	Benzene and substituted derivatives	Diphenylmethanes	For the relief of symptoms associated with allergic rhinitis such as sneezing, rhinorrhea, pruritus and acrimation. Also for the management of mild, uncomplicated allergic skin manifestations of urticaria and angioedema. Used as self-medication for temporary relief of symptoms associated with the common cold.
betahistine	Organonitrogen compounds	Amines	Aralkylamines	For the reduction of episodes of vertigo association with M矇ni癡re's disease.
benzocaine	Benzenoids	Benzene and substituted derivatives	Benzoic acids and derivatives	For general use as a lubricant and topical anesthetic on esophagus, larynx, mouth, nasal cavity, rectum, respiratory tract or trachea, urinary tract, vagina. It is also used to suppress gag reflex.
nicergoline	Organoheterocyclic compounds	Quinolines and derivatives	Indoloquinolines	For the treatment of senile dementia, migraines of vascular origin, transient ischemia, platelet hyper-aggregability, and macular degeneration.
mafenide	Benzenoids	Benzene and substituted derivatives	Benzenesulfonamides	Mafenide is indicated in the treatment of severe burns.
pindolol	Organoheterocyclic compounds	Indoles and derivatives	Indoles	For the management of hypertension, edema, ventricular tachycardias, and atrial fibrillation.
chlorotrianisene	Phenylpropanoids and polyketides	Stilbenes	N/A	Used to treat symptoms of menopause, deficiencies in ovary function (including underdevelopment of female sexual characteristics and some types of infertility), and in rare cases, prostate cancer. Chlorotrianisene may also be used to prevent breast engorgement following childbirth.
irbesartan	Organoheterocyclic compounds	Azoles	Tetrazoles	For the treatment of hypertension, as well as diabetic nephropathy with an elevated serum creatinine and proteinuria (&gt;3N/AN/A mg/day) in patients with type 2 diabetes and hypertension. Irbesartan is also used as a second line agent in the treatment of congestive heart failure.
nifedipine	Organoheterocyclic compounds	Pyridines and derivatives	Hydropyridines	For the management of vasospastic angina, chronic stable angina, hypertension, and Raynaud's phenomenon. May be used as a first line agent for left ventricular hypertrophy and isolated systolic hypertension (long-acting agents).
pioglitazone	Benzenoids	Benzene and substituted derivatives	Phenol ethers	Treatment of Type II diabetes mellitus
rabeprazole	Organoheterocyclic compounds	Benzimidazoles	Sulfinylbenzimidazoles	For the treatment of acid-reflux disorders (GERD), peptic ulcer disease, H. pylori eradication, and prevention of gastroinetestinal bleeds with NSAID use.
zonisamide	Organoheterocyclic compounds	Benzisoxazoles	N/A	For use as adjunctive treatment of partial seizures in adults with epilepsy.
sumatriptan	Organoheterocyclic compounds	Indoles and derivatives	Tryptamines and derivatives	For the treatment of migraine attacks with or without aura.
oxaprozin	Organoheterocyclic compounds	Azoles	Oxazoles	Used to relieve the inflammation, swelling, stiffness, and joint pain associated with rheumatoid arthritis and osteoarthritis.
dextromethorphan	Alkaloids and derivatives	Morphinans	N/A	For treatment and relief of dry cough.
thiorphan	Organic acids and derivatives	Carboxylic acids and derivatives	Amino acids, peptides, and analogues	N/A
pramipexole	Organonitrogen compounds	Amines	Aralkylamines	For the treatment of signs and symptoms of idiopathic Parkinson's disease
mepyramine	Benzenoids	Benzene and substituted derivatives	Phenylmethylamines	Mepyramine is a first generation antihistamine used in treating allergies, ymptomatic relief of hypersensitivity reaction, and in pruritic skin disorders.
biperiden	Benzenoids	Benzene and substituted derivatives	Phenylpropylamines	For use as an adjunct in the therapy of all forms of parkinsonism and control of extrapyramidal disorders secondary to neuroleptic drug therapy.
oxcarbazepine	Organoheterocyclic compounds	Benzazepines	Dibenzazepines	For use as monotherapy or adjunctive therapy in the treatment of partial seizures in adults with epilepsy and as adjunctive therapy in the treatment of partial seizures in children ages 4-16 with epilepsy.
palonosetron	Organoheterocyclic compounds	Isoquinolines and derivatives	Isoquinolones and derivatives	For the prevention of acute and delayed nausea and vomiting associated with initial and repeat courses of moderately emetogenic cancer chemotherapy, as well as prevention of acute nausea and vomiting associated with highly emetogenic cancer chemotherapy. Also used for the prevention of postoperative nausea and vomiting for up to 24 hours post operation.
mephenytoin	Organoheterocyclic compounds	Azolidines	Imidazolidines	For the treatment of refractory partial epilepsy.
thiamine	Organoheterocyclic compounds	Diazines	Pyrimidines and pyrimidine derivatives	For the treatment of thiamine and niacin deficiency states, Korsakov's alcoholic psychosis, Wernicke-Korsakov syndrome, delirium, and peripheral neuritis.
physostigmine	Organoheterocyclic compounds	Indoles and derivatives	Pyrroloindoles	For the treatment of glaucoma, and in the treatment of severe anticholinergic toxicity.
tolbutamide	Benzenoids	Benzene and substituted derivatives	Benzenesulfonamides	For treatment of NIDDM (non-insulin-dependent diabetes mellitus) in conjunction with diet and exercise.
icosapent	Lipids and lipid-like molecules	Fatty Acyls	Fatty acids and conjugates	EPA can be used for lowering elevated triglycerides in those who are hyperglyceridemic. In addition, EPA may play a therapeutic role in patients with cystic fibrosis by reducing disease severity and may play a similar role in type 2 diabetics in slowing the progression of diabetic nephropathy.
procyclidine	Benzenoids	Benzene and substituted derivatives	Phenylpropylamines	For the treatment of all forms of Parkinson's Disease, as well as control of extrapyramidal reactions induced by antipsychotic agents.
fenoprofen	Benzenoids	Benzene and substituted derivatives	Diphenylethers	For relief of the signs and symptoms of rheumatoid arthritis and osteoarthritis. Also for the relief of mild to moderate pain.
zolpidem	Organoheterocyclic compounds	Azoles	Imidazoles	For the short-term treatment of insomnia.
dorzolamide	Organoheterocyclic compounds	Thiophenes	2,3,5-trisubstituted thiophenes	For the treatment of elevated intraocular pressure in patients with ocular hypertension or open-angle glaucoma. Also used prophylatically for the inhibition of perioperative IOP increase (before neodynium yttrium aluminum garnet laser posterior capsulotomy).
famotidine	Organoheterocyclic compounds	Azoles	Thiazoles	For the treatment of peptic ulcer disease (PUD) and gastroesophageal reflux disease (GERD).
dipyridamole	Organonitrogen compounds	Amines	Tertiary amines	For as an adjunct to coumarin anticoagulants in the prevention of postoperative thromboembolic complications of cardiac valve replacement and also used in prevention of angina.
carprofen	Organoheterocyclic compounds	Indoles and derivatives	Carbazoles	For use as a pain reliever in the treatment of joint pain and post-surgical pain.
tetrabenazine	Organoheterocyclic compounds	Tetrahydroisoquinolines	N/A	Treatment of hyperkinetic movement disorders like chorea in Huntington's disease, hemiballismus, senile chorea, Tourette syndrome and other tic disorders, and tardive dyskinesia
primaquine	Organoheterocyclic compounds	Quinolines and derivatives	Hydroxyquinolines	For the treatment of malaria.
sitagliptin	Organic acids and derivatives	Carboxylic acids and derivatives	Amino acids, peptides, and analogues	For use as an adjunct to diet and exercise to improve glycemic control in patients with type 2 diabetes mellitus. Also for use in patients with type 2 diabetes mellitus to improve glycemic control in combination with metformin or a PPAR帠 agonist (e.g., thiazolidinediones) when the single agent alone, with diet and exercise, does not provide adequate glycemic control.
etoricoxib	Organoheterocyclic compounds	Pyridines and derivatives	Bipyridines and oligopyridines	For the treatment of rheumatoid arthritis, osteoarthritis, ankylosing spondylitis, chronic low back pain, acute pain and gout.
fenofibrate	Benzenoids	Benzene and substituted derivatives	Benzophenones	For use as adjunctive therapy to diet to reduce elevated LDL-C, Total-C,Triglycerides and Apo B, and to increase HDL-C in adult patients with primary hypercholesterolemia or mixed dyslipidemia (Fredrickson Types IIa and IIb)
fexofenadine	Benzenoids	Benzene and substituted derivatives	Diphenylmethanes	For management of Seasonal allergic rhinitis
estrone	Lipids and lipid-like molecules	Steroids and steroid derivatives	Estrane steroids	For management of perimenopausal and postmenopausal symptoms.
triamterene	Organoheterocyclic compounds	Pteridines and derivatives	N/A	For the treatment of edema associated with congestive heart failure, cirrhosis of the liver, and the nephrotic syndrome; also in steroid-induced edema, idiopathic edema, and edema due to secondary hyperaldosteronism.
enoxacin	Organoheterocyclic compounds	Naphthyridines	Naphthyridine carboxylic acids and derivatives	For the treatment of adults (&ge;18 years of age) with the following infections caused by susceptible strains of the designated microorganisms: (1) uncomplicated urethral or cervical gonorrhea due to <i>Neisseria gonorrhoeae</i>, (2) uncomplicated urinary tract infections (cystitis) due to <i>Escherichia coli</i>, <i>Staphylococcus epidermidis</i>, or <i>Staphylococcus saprophyticus</i>, and (3) …
hydroxyzine	Benzenoids	Benzene and substituted derivatives	Diphenylmethanes	For symptomatic relief of anxiety and tension associated with psychoneurosis and as an adjunct in organic disease states in which anxiety is manifested. Useful in the management of pruritus due to allergic conditions such as chronic urticaria.
cyanocobalamin	Organoheterocyclic compounds	Tetrapyrroles and derivatives	Corrinoids	For treatment of pernicious anemia (due to lack of or inhibition of intrinsic factor) and for prevention and treatment of vitamin B 12 deficiency.
alprazolam	Organoheterocyclic compounds	Benzodiazepines	1,4-benzodiazepines	For the management of anxiety disorder or the short-term relief of symptoms of anxiety and for the treatment of panic disorder, with or without agoraphobia.
quinidine	Alkaloids and derivatives	Cinchona alkaloids	N/A	For the treatment of ventricular pre-excitation and cardiac dysrhythmias
acitretin	Lipids and lipid-like molecules	Prenol lipids	Retinoids	For the treatment of severe psoriasis in adults.
phenelzine	Benzenoids	Benzene and substituted derivatives	Phenethylamines	For the treatment of major depressive disorder. Has also been used with some success in the management of bulimia nervosa.
acamprosate	Organic acids and derivatives	Sulfonic acids and derivatives	Sulfonic acids	For the maintenance of abstinence from alcohol in patients with alcohol dependence who are abstinent at treatment initiation
norethindrone	N/A	N/A	N/A	N/A
vindesine	Alkaloids and derivatives	Vinca alkaloids	N/A	For the treatment of acute leukaemia, malignant lymphoma, Hodgkin's disease, acute erythraemia and acute panmyelosis
nefazodone	Organoheterocyclic compounds	Diazinanes	Piperazines	For the treatment of depression.

## Sheet: Breast-DCUB
Breast-DCUB	Super Class	Class	Sub Class	Indication
ouabain	Lipids and lipid-like molecules	Steroids and steroid derivatives	Steroid lactones	For the treatment of atrial fibrillation and flutter and heart failure
baclofen	Organic acids and derivatives	Carboxylic acids and derivatives	Amino acids, peptides, and analogues	For the alleviation of signs and symptoms of spasticity resulting from multiple sclerosis, particularly for the relief of flexor spasms and concomitant pain, clonus, and muscular rigidity.
amiloride	Organoheterocyclic compounds	Diazines	Pyrazines	For use as adjunctive treatment with thiazide diuretics or other kaliuretic-diuretic agents in congestive heart failure or hypertension.
bumetanide	Benzenoids	Benzene and substituted derivatives	Diphenylethers	For the treatment of edema associated with congestive heart failure, hepatic and renal disease including the nephrotic syndrome.
tegaserod	Organoheterocyclic compounds	Indoles and derivatives	N/A	Provides relief from the symptoms of irritable bowel syndrome including chronic idiopathic constipation.
flutamide	Organonitrogen compounds	N-arylamides	N/A	For the management of locally confined Stage B2-C and Stage D2 metastatic carcinoma of the prostate
repaglinide	Organoheterocyclic compounds	Piperidines	Phenylpiperidines	As an adjunct to diet and exercise to improve glycemic control in adults with type 2 diabetes mellitus.
tofacitinib	Organoheterocyclic compounds	Pyrrolopyrimidines	N/A	For the treatment of moderate to severe rheumatoid arthritis which is resistant or intolerant to methotrexate therapy. It may also be used as an adjunct to methotrexate therapy, or other non-biologic disease-modifying antirheumatic drugs (DMARDS), when methotrexate alone is not sufficient. Tofacitinib has also been investigated as a preventative therapy for kidney transplant rejections, and as a …
disulfiram	Organosulfur compounds	Thiocarbonyl compounds	Organic thiocarbonic acid derivatives	For the treatment and management of chronic alcoholism
nocodazole	Organoheterocyclic compounds	Benzimidazoles	N/A	N/A
biperiden	Benzenoids	Benzene and substituted derivatives	Phenylpropylamines	For use as an adjunct in the therapy of all forms of parkinsonism and control of extrapyramidal disorders secondary to neuroleptic drug therapy.
oxybutynin	Benzenoids	Benzene and substituted derivatives	Phenylacetic acid derivatives	For the treatment of overactive bladder.
bendroflumethiazide	Organoheterocyclic compounds	Thiadiazines	Benzothiadiazines	For the treatment of high blood pressure and management of edema related to heart failure.
sulfasalazine	Organoheterocyclic compounds	Azobenzenes	N/A	For the treatment of Crohn's disease and rheumatoid arthritis as a second-line agent.
nicardipine	Organoheterocyclic compounds	Pyridines and derivatives	Hydropyridines	Used for the management of patients with chronic stable angina and for the treatment of hypertension.
tetracycline	Phenylpropanoids and polyketides	Tetracyclines	N/A	Used to treat bacterial infections such as Rocky Mountain spotted fever, typhus fever, tick fevers, Q fever, rickettsialpox and Brill-Zinsser disease. May be used to treat infections caused by Chlamydiae spp., B. burgdorferi (Lyme disease), and upper respiratory infections caused by typical (S. pneumoniae, H. influenzae, and M. catarrhalis) and atypical organisms (C. pneumoniae, M. pneumoniae, L.…
digitoxin	Lipids and lipid-like molecules	Steroids and steroid derivatives	Steroid lactones	For the treatment and management of congestive cardiac insufficiency, arrhythmias and heart failure.
imipramine	Organoheterocyclic compounds	Benzazepines	Dibenzazepines	For the relief of symptoms of depression and as temporary adjunctive therapy in reducing enuresis in children aged 6 years and older. May also be used to manage panic disorders, with or without agoraphobia, as a second line agent in ADHD, management of eating disorders, for short-term management of acute depressive episodes in bipolar disorder and schizophrenia, and for symptomatic treatment of p…
huperzine-a	N/A	N/A	N/A	Investigated for use/treatment in alzheimer's disease.
diazoxide	Organoheterocyclic compounds	Thiadiazines	Benzothiadiazines	Used parentally to treat hypertensive emergencies. Also used to treat hypoglycemia secondary to insulinoma.
ivermectin	Phenylpropanoids and polyketides	Macrolides and analogues	N/A	For the treatment of intestinal (i.e., nondisseminated) strongyloidiasis due to the nematode parasite <i>Strongyloides stercoralis</i>. Also for the treatment of onchocerciasis (river blindness) due to the nematode parasite <i>Onchocerca volvulus</i>. Can be used to treat scabies caused by <i>Sarcoptes scabiei</i>.
pyrimethamine	Organoheterocyclic compounds	Diazines	Pyrimidines and pyrimidine derivatives	For the treatment of toxoplasmosis and acute malaria; For the prevention of malaria in areas non-resistant to pyrimethamine
minaprine	Organoheterocyclic compounds	Diazines	Pyridazines and derivatives	For the treatment of depression
cyproheptadine	Benzenoids	Dibenzocycloheptenes	N/A	For treatment of perennial and seasonal allergic rhinitis, vasomotor rhinitis, allergic conjunctivitis due to inhalant allergens and foods, mild uncomplicated allergic skin manifestations of urticaria and angioedema, amelioration of allergic reactions to blood or plasma, cold urticaria, dermatographism, and as therapy for anaphylactic reactions adjunctive to epinephrine.
fluphenazine	Organoheterocyclic compounds	Benzothiazines	Phenothiazines	For management of manifestations of psychotic disorders.
flumazenil	Organoheterocyclic compounds	Benzodiazepines	1,4-benzodiazepines	For the complete or partial reversal of the sedative effects of benzodiazepines in cases where general anesthesia has been induced and/or maintained with benzodiazepines, and where sedation has been produced with benzodiazepines for diagnostic and therapeutic procedures. Also for the management of benzodiazepine overdose as an adjunct for appropriate supportive and symptomatic measures.
paroxetine	Organoheterocyclic compounds	Piperidines	Phenylpiperidines	Labeled indications include: major depressive disorder (MDD), panic disorder with or without agoraphobia, obsessive-compulsive disorder (OCD), social anxiety disorder (social phobia), generalized anxiety disorder (GAD), post-traumatic stress disorder (PTSD), and premenstrual dysphoric disorder (PMDD). Unlabeled indications include: eating disorders, impulse control disorders, vasomotor symptoms o…
teniposide	Lignans, neolignans and related compounds	Lignan lactones	Podophyllotoxins	Teniposide is used for the treatment of refractory acute lymphoblastic leukaemia
probucol	Benzenoids	Benzene and substituted derivatives	Phenylpropanes	Used to lower LDL and HDL cholesterol.
acetazolamide	Organonitrogen compounds	N-arylamides	N/A	For adjunctive treatment of: edema due to congestive heart failure; drug-induced edema; centrencephalic epilepsies; chronic simple (open-angle) glaucoma
acitretin	Lipids and lipid-like molecules	Prenol lipids	Retinoids	For the treatment of severe psoriasis in adults.
acetylcysteine	Organic acids and derivatives	Carboxylic acids and derivatives	Amino acids, peptides, and analogues	Acetylcysteine is used mainly as a mucolytic and in the management of paracetamol (acetaminophen) overdose.
butenafine	Benzenoids	Naphthalenes	N/A	For the topical treatment of the following dermatologic infections: tinea (pityriasis) versicolor due to <i>M. furfur</i>, interdigital tinea pedis (athlete&rsquo;s foot), tinea corporis (ringworm) and tinea cruris (jock itch) due to <i>E. floccosum</i>, <i>T. mentagrophytes</i>, <i>T. rubrum</i>, and <i>T. tonsurans</i>.
sphingosine	Lipids and lipid-like molecules	Sphingolipids	N/A	N/A
quinidine	Alkaloids and derivatives	Cinchona alkaloids	N/A	For the treatment of ventricular pre-excitation and cardiac dysrhythmias
quetiapine	Organoheterocyclic compounds	Benzothiazepines	Dibenzothiazepines	For the treatment of schizophrenia and related psychotic disorders.
mebendazole	Benzenoids	Benzene and substituted derivatives	Benzophenones	For the treatment of <i>Enterobius vermicularis</i> (pinworm), <i>Trichuris trichiura</i> (whipworm), <i>Ascaris lumbricoides</i> (common roundworm), <i>Ancylostoma duodenale</i> (common hookworm), <i>Necator americanus</i> (American hookworm) in single or mixed infections.
nadolol	Benzenoids	Tetralins	N/A	Used in cardiovascular disease to treat arrhythmias, angina pectoris, and hypertension.
tamibarotene	Benzenoids	Tetralins	N/A	Investigated for use/treatment in leukemia (unspecified).
labetalol	Benzenoids	Benzene and substituted derivatives	Benzoic acids and derivatives	For the management of hypertension (alone or in combination with other classes of antihypertensive agents), as well as chronic stable angina pectoris and sympathetic overactivity syndrome associated with severe tetanus. Labetalol is used parenterally for immediate reduction in blood pressure in severe hypertension or in hypertensive crises when considered an emergency, for the control of blood pr…
biotin	Organoheterocyclic compounds	Biotin and derivatives	N/A	For nutritional supplementation, also for treating dietary shortage or imbalance.
olopatadine	Organoheterocyclic compounds	Benzoxepines	Dibenzoxepines	For the treatment of ocular itching associated with allergic conjunctivitis.
nialamide	Organic acids and derivatives	Carboxylic acids and derivatives	Amino acids, peptides, and analogues	N/A
memantine	Organonitrogen compounds	Cyclohexylamines	N/A	For the treatment of moderate to severe dementia of the Alzheimer's type.
fenoprofen	Benzenoids	Benzene and substituted derivatives	Diphenylethers	For relief of the signs and symptoms of rheumatoid arthritis and osteoarthritis. Also for the relief of mild to moderate pain.
radicicol	Phenylpropanoids and polyketides	Macrolides and analogues	N/A	N/A
benzatropine	Benzenoids	Benzene and substituted derivatives	Diphenylmethanes	For use as an adjunct in the therapy of all forms of parkinsonism and also for use in the control of extrapyramidal disorders due to neuroleptic drugs.
antazoline	Benzenoids	Benzene and substituted derivatives	Phenylmethylamines	Used to relieve nasal congestion and in eye drops, usually in combination with naphazoline, to relieve the symptoms of allergic conjunctivitis.
oxaprozin	Organoheterocyclic compounds	Azoles	Oxazoles	Used to relieve the inflammation, swelling, stiffness, and joint pain associated with rheumatoid arthritis and osteoarthritis.
mercaptopurine	Organoheterocyclic compounds	Imidazopyrimidines	Purines and purine derivatives	For remission induction and maintenance therapy of acute lymphatic leukemia.
alprazolam	Organoheterocyclic compounds	Benzodiazepines	1,4-benzodiazepines	For the management of anxiety disorder or the short-term relief of symptoms of anxiety and for the treatment of panic disorder, with or without agoraphobia.
perphenazine	Organoheterocyclic compounds	Benzothiazines	Phenothiazines	For use in the management of the manifestations of psychotic disorders and for the control of severe nausea and vomiting in adults.
milnacipran	Benzenoids	Benzene and substituted derivatives	Phenylacetamides	Milnacipran is used to treat moderate to severe clinical depression but this indication is not yet FDA-approved in the USA. Milnacipran is labelled for the treatment of fibromyalgia pain.
thioridazine	Organoheterocyclic compounds	Benzothiazines	Phenothiazines	For the treatment of schizophrenia and generalized anxiety disorder.
mevastatin	Lipids and lipid-like molecules	Fatty Acyls	Fatty acids and conjugates	Not used therapeutically due to its many side effects.
mitoxantrone	Benzenoids	Anthracenes	Anthraquinones	For the treatment of secondary (chronic) progressive, progressive relapsing, or worsening relapsing-remitting multiple sclerosis
pentobarbital	Organoheterocyclic compounds	Diazines	Pyrimidines and pyrimidine derivatives	For the short-term treatment of insomnia.
acetohexamide	Benzenoids	Benzene and substituted derivatives	Benzenesulfonamides	Used in the management of diabetes mellitus type 2 (adult-onset).
methysergide	Alkaloids and derivatives	Ergoline and derivatives	Lysergic acids and derivatives	For the treatment of vascular headache
resveratrol	Phenylpropanoids and polyketides	Stilbenes	N/A	Being investigated for the treatment of Herpes labialis infections (cold sores).
probenecid	Benzenoids	Benzene and substituted derivatives	Benzenesulfonamides	For the reduction of serum uric acid concentrations in chronic gouty arthritis and tophaceous gout in patients with frequent disabling gout attacks. Has also been effectively used to promote uric acid excretion in hyperuricemia secondary to the administration of thiazide and related diuretics.
primidone	Organoheterocyclic compounds	Diazines	Pyrimidines and pyrimidine derivatives	For the treatment of epilepsy
lofexidine	Benzenoids	Benzene and substituted derivatives	Phenol ethers	Investigated for use/treatment in addictions and substance abuse.
alitretinoin	Lipids and lipid-like molecules	Prenol lipids	Retinoids	For topical treatment of cutaneous lesions in patients with AIDS-related Kaposi's sarcoma.
homoharringtonine	Alkaloids and derivatives	Cephalotaxus alkaloids	N/A	Used in patients who are intolerant and/or resistant to two or more tyrosine kinase inhibitors used to treat accelerated or chronic phase CML.
quinine	Alkaloids and derivatives	Cinchona alkaloids	N/A	For the treatment of malaria and leg cramps
hyoscyamine	Benzenoids	Benzene and substituted derivatives	Phenylacetic acid derivatives	For treatment of bladder spasms, peptic ulcer disease, diverticulitis, colic, irritable bowel syndrome, cystitis, and pancreatitis. Also used to treat certain heart conditions, to control the symptoms of Parkinson's disease and rhinitis.
5-iodotubercidin	Nucleosides, nucleotides, and analogues	Pyrrolopyrimidine nucleosides and nucleotides	N/A	N/A
auranofin	Organooxygen compounds	Carbohydrates and carbohydrate conjugates	Monosaccharides	Used in the treatment of active, progressive or destructive forms of inflammatory arthritis, such as adult rheumatoid arthritis.
trifluoperazine	Organoheterocyclic compounds	Benzothiazines	Phenothiazines	For the treatment of anxiety disorders, depressive symptoms secondary to anxiety and agitation.
terbinafine	Benzenoids	Naphthalenes	N/A	For the treatment of dermatophyte infections of the toenail or fingernail caused by susceptible fungi. Also for the treatment of tinea capitis (scalp ringworm) and tinea corporis (body ringworm) or tinea cruris (jock itch).
disopyramide	Organoheterocyclic compounds	Pyridines and derivatives	Pheniramines	For the treatment of documented ventricular arrhythmias, such as sustained ventricular tachycardia, ventricular pre-excitation and cardiac dysrhythmias. It is a Class Ia antiarrhythmic drug.
phenelzine	Benzenoids	Benzene and substituted derivatives	Phenethylamines	For the treatment of major depressive disorder. Has also been used with some success in the management of bulimia nervosa.
rifabutin	Phenylpropanoids and polyketides	Macrolactams	N/A	For the prevention of disseminated <i>Mycobacterium avium</i> complex (MAC) disease in patients with advanced HIV infection.
griseofulvin	Organoheterocyclic compounds	Benzofurans	N/A	For the treatment of ringworm infections of the skin, hair, and nails, namely: tinea corporis, tinea pedis, tinea cruris, tinea barbae, cradle cap or other conditions caused by <i>Trichophyton</i> or <i>Microsporum</i> fungi.
cytarabine	Nucleosides, nucleotides, and analogues	Pyrimidine nucleosides	N/A	For the treatment of acute non-lymphocytic leukemia, acute lymphocytic leukemia and blast phase of chronic myelocytic leukemia.
fluocinonide	Lipids and lipid-like molecules	Steroids and steroid derivatives	Pregnane steroids	A topical anti-inflammatory product for the relief of the inflammatory and pruritic manifestations of corticosteroid-responsive dermatoses.
etoricoxib	Organoheterocyclic compounds	Pyridines and derivatives	Bipyridines and oligopyridines	For the treatment of rheumatoid arthritis, osteoarthritis, ankylosing spondylitis, chronic low back pain, acute pain and gout.
cimetidine	Organoheterocyclic compounds	Azoles	Imidazoles	For the treatment and the management of acid-reflux disorders (GERD), peptic ulcer disease, heartburn, and acid indigestion.
sibutramine	Benzenoids	Benzene and substituted derivatives	Halobenzenes	For the treatment of obesity.
brompheniramine	Organoheterocyclic compounds	Pyridines and derivatives	Pheniramines	For the treatment of the symptoms of the common cold and allergic rhinitis, such as runny nose, itchy eyes, watery eyes, and sneezing.
nilutamide	Organoheterocyclic compounds	Azolidines	Imidazolidines	For use in combination with surgical castration for the treatment of metastatic prostate cancer involving distant lymph nodes, bone, or visceral organs (Stage D2).
nitrendipine	Organoheterocyclic compounds	Pyridines and derivatives	Hydropyridines	For the treatment of mild to moderate hypertension
midodrine	Organic acids and derivatives	Carboxylic acids and derivatives	Amino acids, peptides, and analogues	For the treatment of symptomatic orthostatic hypotension (OH).
danazol	Lipids and lipid-like molecules	Steroids and steroid derivatives	Estrane steroids	For the treatment of endometriosis and fibrocystic breast disease (in patients unresponsive to simple measures). Also used for the prophylactic treatment of all types of hereditary angioedema in males and females.
enalapril	Organic acids and derivatives	Carboxylic acids and derivatives	Amino acids, peptides, and analogues	For the treatment of essential or renovascular hypertension and symptomatic congestive heart failure. It may be used alone or in combination with thiazide diuretics.
galantamine	Alkaloids and derivatives	Amaryllidaceae alkaloids	Galanthamine-type amaryllidaceae alkaloids	For the treatment of mild to moderate dementia of the Alzheimer's type. Has also been investigated in patients with mild cognitive impairment who did not meet the diagnostic criteria for Alzheimer's disease.
dihydroergotamine	Alkaloids and derivatives	Ergoline and derivatives	Lysergic acids and derivatives	For the acute treatment of migraine headaches with or without aura and the acute treatment of cluster headache episodes.
ketorolac	Benzenoids	Benzene and substituted derivatives	Acetophenones	For the short-term (~5 days) management of moderately severe acute pain that requires analgesia at the opioid level, usually in a postoperative setting.
diltiazem	Organoheterocyclic compounds	Benzothiazepines	N/A	For the treatment of Hypertension
menadione	Benzenoids	Naphthalenes	Naphthoquinones	The primary known function of vitamin K is to assist in the normal clotting of blood, but it may also play a role in normal bone calcification.
trihexyphenidyl	Benzenoids	Benzene and substituted derivatives	Phenylpropylamines	Indicated for the treatment of parkinson's disease and extrapyramidal reactions caused by drugs.
felodipine	Organoheterocyclic compounds	Pyridines and derivatives	Hydropyridines	For the treatment of mild to moderate essential hypertension.
chlorphenamine	Organoheterocyclic compounds	Pyridines and derivatives	Pheniramines	For the treatment of rhinitis, urticaria, allergy, common cold, asthma and hay fever.
cilostazol	Organoheterocyclic compounds	Quinolines and derivatives	Quinolones and derivatives	For the reduction of symptoms of intermittent claudication (pain in the legs that occurs with walking and disappears with rest).
perindopril	Organic acids and derivatives	Carboxylic acids and derivatives	Amino acids, peptides, and analogues	For the treatment of mild to moderate essential hypertension, mild to moderate congestive heart failure, and to reduce the cardiovascular risk of individuals with hypertension or post-myocardial infarction and stable coronary disease.
sumatriptan	Organoheterocyclic compounds	Indoles and derivatives	Tryptamines and derivatives	For the treatment of migraine attacks with or without aura.
flucytosine	Organoheterocyclic compounds	Diazines	Pyrimidines and pyrimidine derivatives	For the treatment (in combination with amphotericin B) of serious infections caused by susceptible strains of Candida (septicemia, endocarditis and urinary system infections) and/or Cryptococcus (meningitis and pulmonary infections).
desipramine	Organoheterocyclic compounds	Benzazepines	Dibenzazepines	For relief of symptoms in various depressive syndromes, especially endogenous depression. It has also been used to manage chronic peripheral neuropathic pain, as a second line agent for the management of anxiety disorders (e.g. panic disorder, generalized anxiety disorder), and as a second or third line agent in the ADHD management.
acetylcholine	Organonitrogen compounds	Quaternary ammonium salts	Cholines	Used to obtain miosis of the iris in seconds after delivery of the lens in cataract surgery, in penetrating keratoplasty, iridectomy and other anterior segment surgery where rapid miosis may be required.
physostigmine	Organoheterocyclic compounds	Indoles and derivatives	Pyrroloindoles	For the treatment of glaucoma, and in the treatment of severe anticholinergic toxicity.
phenylpropanolamine	Benzenoids	Benzene and substituted derivatives	Phenylpropanes	For the treatment of nasal congestion, control of urinary incontinence, priapism and obesity.
floxuridine	Nucleosides, nucleotides, and analogues	Pyrimidine nucleosides	Pyrimidine 2'-deoxyribonucleosides	For palliative management of gastrointestinal adenocarcinoma metastatic to the liver, when given by continuous regional intra-arterial infusion in carefully selected patients who are considered incurable by surgery or other means. Also for the palliative management of liver cancer (usually administered by hepatic intra-arterial infusion).
ofloxacin	Organoheterocyclic compounds	Quinolines and derivatives	Quinoline carboxylic acids	For the treatment of infections (respiratory tract, kidney, skin, soft tissue, UTI), urethral and cervical gonorrhoea.
phenformin	Benzenoids	Benzene and substituted derivatives	Phenethylamines	For the reatment of type II diabetes mellitus.
flupirtine	Benzenoids	Benzene and substituted derivatives	Phenylmethylamines	Investigated for use/treatment in fibromyalgia.
metolazone	Organoheterocyclic compounds	Naphthyridines	Quinazolines	For the treatment of hypertension, alone or in combination with other antihypertensive drugs of a different class.
metixene	Organoheterocyclic compounds	Benzothiopyrans	1-benzothiopyrans	Used for the symptomatic treatment of parkinsonism.
methylergometrine	Alkaloids and derivatives	Ergoline and derivatives	Lysergic acids and derivatives	For the prevention and control of excessive bleeding following vaginal childbirth
tretinoin	Lipids and lipid-like molecules	Prenol lipids	Retinoids	For the the induction of remission in patients with acute promyelocytic leukemia (APL), French-American-British (FAB) classification M3 (including the M3 variant); For the topical treatment of acne vulgaris, flat warts and other skin conditions (psoriasis, ichthyosis congenita, icthyosis vulgaris, lamellar icthyosis, keratosis palmaris et plantaris, epidermolytic hyperkeratosis, senile comedones,…
ephedrine	Benzenoids	Benzene and substituted derivatives	Phenylpropanes	Ephedrine commonly used as a stimulant, appetite suppressant, concentration aid, decongestant, and to treat hypotension associated with anaesthesia.
norethindrone	N/A	N/A	N/A	N/A
naloxone	Alkaloids and derivatives	Morphinans	N/A	For the complete or partial reversal of narcotic depression, including respiratory depression, induced by opioids including natural and synthetic narcotics, propoxyphene, methadone and the narcotic-antagonist analgesics: nalbuphine, pentazocine and butorphanol. It is also indicated for the diagnosis of suspected acute opioid overdose. It may also be used as an adjunctive agent to increase blood p…
acebutolol	Organonitrogen compounds	N-arylamides	N/A	For the management of hypertension and ventricular premature beats in adults.
nimodipine	Organoheterocyclic compounds	Pyridines and derivatives	Hydropyridines	For use as an adjunct to improve neurologic outcome following subarachnoid hemorrhage (SAH) from ruptured intracranial berry aneurysms by reducing the incidence and severity of ischemic deficits.
methocarbamol	Benzenoids	Benzene and substituted derivatives	Phenol ethers	For use as an adjunct to rest, physical therapy, and other measures for the relief of discomforts associated with acute, painful musculoskeletal conditions.
flurbiprofen	Benzenoids	Benzene and substituted derivatives	Biphenyls and derivatives	Flurbiprofen tablets are indicated for the acute or long-term symptomatic treatment of rheumatoid arthritis, osteorarthritis and anklosing spondylitis. It may also be used to treat pain associated with dysmenorrhea and mild to moderate pain accompanied by inflammation (e.g. bursitis, tendonitis, soft tissue trauma). Topical ophthalmic formulations may be used pre-operatively to prevent intraopera…
benazepril	Organic acids and derivatives	Carboxylic acids and derivatives	Amino acids, peptides, and analogues	For the treatment of hypertension. It may be used alone or in combination with thiazide diuretics.
dyphylline	Alkaloids and derivatives	N/A	N/A	For relief of acute bronchial asthma and for reversible bronchospasm associated with chronic bronchitis and emphysema.
phenolphthalein	Organoheterocyclic compounds	Benzofurans	Benzofuranones	Used for over a century as a laxative.
hydroflumethiazide	Organoheterocyclic compounds	Thiadiazines	Benzothiadiazines	Used as adjunctive therapy in edema associated with congestive heart failure, hepatic cirrhosis, and corticosteroid and estrogen therapy. Also used in the management of hypertension either as the sole therapeutic agent or to enhance the effect of other antihypertensive drugs in the more severe forms of hypertension.
valdecoxib	Benzenoids	Benzene and substituted derivatives	Benzenesulfonamides	For the treatment of osteoarthritis and dysmenorrhoea
mephenytoin	Organoheterocyclic compounds	Azolidines	Imidazolidines	For the treatment of refractory partial epilepsy.
oxyphenbutazone	N/A	N/A	N/A	N/A
isocarboxazid	Benzenoids	Benzene and substituted derivatives	Phenylmethylamines	May be used to treat major depressive disorder.
bromocriptine	Alkaloids and derivatives	Ergoline and derivatives	Lysergic acids and derivatives	For the treatment of galactorrhea due to hyperprolactinemia, prolactin-dependent menstrual disorders and infertility, prolactin-secreting adenomas, prolactin-dependent male hypogonadism, as adjunct therapy to surgery or radiotherapy for acromegaly or as monotherapy is special cases, as monotherapy in early Parksinsonian Syndrome or as an adjunct with levodopa in advanced cases with motor complica…
clofibrate	Benzenoids	Benzene and substituted derivatives	Phenoxyacetic acid derivatives	For Primary Dysbetalipoproteinemia (Type III hyperlipidemia) that does not respond adequately to diet. This helps control high cholesterol and high triglyceride levels.
hydrocortisone	Lipids and lipid-like molecules	Steroids and steroid derivatives	Hydroxysteroids	For the relief of the inflammatory and pruritic manifestations of corticosteroid-responsive dermatoses. Also used to treat endocrine (hormonal) disorders (adrenal insufficiency, Addisons disease). It is also used to treat many immune and allergic disorders, such as arthritis, lupus, severe psoriasis, severe asthma, ulcerative colitis, and Crohn's disease.
clomifene	Phenylpropanoids and polyketides	Stilbenes	N/A	Used mainly in female infertility due to anovulation (e.g. due to polycystic ovary syndrome) to induce ovulation.
mianserin	Organoheterocyclic compounds	Benzazepines	Dibenzazepines	For the treatment of depression.
orciprenaline	Benzenoids	Benzene and substituted derivatives	Phenols and derivatives	For the treatment of bronchospasm, chronic bronchitis, asthma, and emphysema.
pantoprazole	Organoheterocyclic compounds	Benzimidazoles	Sulfinylbenzimidazoles	Short-term (up to 16 weeks) treatment of erosive esophagitis.
cladribine	Nucleosides, nucleotides, and analogues	Purine nucleosides	Purine 3'-deoxyribonucleosides	For the treatment of active hairy cell leukemia (leukemic reticuloendotheliosis) as defined by clinically significant anemia, neutropenia, thrombocytopenia, or disease-related symptoms. Also used as an alternative agent for the treatment of chronic lymphocytic leukemia (CLL), low-grade non-Hodgkin's lymphoma, and cutaneous T-cell lymphoma.
benzonatate	Benzenoids	Benzene and substituted derivatives	Benzoic acids and derivatives	For the symptomatic relief of cough. Has also been applied locally in the oral cavity in adults by releasing the drug from the liquid-filled capsules to provide oropharyngeal anesthesia for conscious intubation.
dyclonine	Benzenoids	Benzene and substituted derivatives	Phenylpropylamines	Used to provide topical anesthesia of accessible mucous membranes prior to examination, endoscopy or instrumentation, or other procedures involving the esophagus, larynx, mouth, pharynx or throat, respiratory tract or trachea, urinary tract, or vagina. Also used to suppress the gag reflex and/or other laryngeal and esophageal reflexes to facilitate dental examination or procedures (including oral…
sitagliptin	Organic acids and derivatives	Carboxylic acids and derivatives	Amino acids, peptides, and analogues	For use as an adjunct to diet and exercise to improve glycemic control in patients with type 2 diabetes mellitus. Also for use in patients with type 2 diabetes mellitus to improve glycemic control in combination with metformin or a PPAR帠 agonist (e.g., thiazolidinediones) when the single agent alone, with diet and exercise, does not provide adequate glycemic control.
metaraminol	Benzenoids	Benzene and substituted derivatives	Phenylpropanes	For the treatment and prevention of hypotension due to hemorrhage, spinal anesthesia, and shock associated with brain damage
perhexiline	Organoheterocyclic compounds	Piperidines	N/A	For the management of severe angina pectoris.
betaxolol	Benzenoids	Benzene and substituted derivatives	Phenols and derivatives	For the management of hypertension.
nicotine	Alkaloids and derivatives	N/A	N/A	For the relief of nicotine withdrawal symptoms and as an aid to smoking cessation.
zileuton	Organoheterocyclic compounds	Benzothiophenes	N/A	For the prophylaxis and chronic treatment of asthma in adults and children 12 years of age and older.
amoxapine	Organoheterocyclic compounds	Benzoxazepines	Dibenzoxazepines	For the relief of symptoms of depression in patients with neurotic or reactive depressive disorders as well as endogenous and psychotic depressions. May also be used to treat depression accompanied by anxiety or agitation.
vindesine	Alkaloids and derivatives	Vinca alkaloids	N/A	For the treatment of acute leukaemia, malignant lymphoma, Hodgkin's disease, acute erythraemia and acute panmyelosis
edrophonium	Benzenoids	Benzene and substituted derivatives	Phenols and derivatives	For the differential diagnosis of myasthenia gravis and as an adjunct in the evaluation of treatment requirements in this disease. It may also be used for evaluating emergency treatment in myasthenic crises.
amiodarone	Organoheterocyclic compounds	Benzofurans	N/A	Intravenously, for initiation of treatment and prophylaxis of frequently recurring ventricular fibrillation and hemodynamically unstable ventricular tachycardia in patients refractory to other therapy. Orally, for the treatment of life-threatening recurrent ventricular arrhythmias such as recurrent ventricular fibrillation and recurrent hemodynamically unstable ventricular tachycardia.
rifampicin	N/A	N/A	N/A	For the treatment of Tuberculosis and Tuberculosis-related mycobacterial infections.
pimozide	Benzenoids	Benzene and substituted derivatives	Diphenylmethanes	Used for the suppression of motor and phonic tics in patients with Tourette's Disorder who have failed to respond satisfactorily to standard treatment.
icosapent	Lipids and lipid-like molecules	Fatty Acyls	Fatty acids and conjugates	EPA can be used for lowering elevated triglycerides in those who are hyperglyceridemic. In addition, EPA may play a therapeutic role in patients with cystic fibrosis by reducing disease severity and may play a similar role in type 2 diabetics in slowing the progression of diabetic nephropathy.
mephentermine	Benzenoids	Benzene and substituted derivatives	Phenethylamines	Used to maintain blood pressure in hypotensive states.
triflusal	N/A	N/A	N/A	For the pevention of cardiovascular events such as stroke, for acute treatment of cerebral infarction, myocardial infarction, and for thromboprophylaxis due to atrial fibrillation.
cinnarizine	Benzenoids	Benzene and substituted derivatives	Diphenylmethanes	For the treatment of vertigo/meniere's disease, nausea and vomiting, motion sickness and also useful for vestibular symptoms of other origins.
ketoprofen	Benzenoids	Benzene and substituted derivatives	Benzophenones	For symptomatic treatment of acute and chronic rheumatoid arthritis, osteoarthritis, ankylosing spondylitis, primary dysmenorrhea and mild to moderate pain associated with musculotendinous trauma (sprains and strains), postoperative (including dental surgery) or postpartum pain.
neostigmine	Benzenoids	Benzene and substituted derivatives	Anilines	Neostigmine is used for the symptomatic treatment of myasthenia gravis by improving muscle tone.
nalbuphine	Alkaloids and derivatives	Morphinans	N/A	For the relief of moderate to severe pain.
geldanamycin	Phenylpropanoids and polyketides	Macrolactams	N/A	N/A
dexfenfluramine	Benzenoids	Benzene and substituted derivatives	Phenethylamines	For the management of obesity including weight loss and maintenance of weight loss in patients on a reduced calorie diet
triamcinolone	Lipids and lipid-like molecules	Steroids and steroid derivatives	Hydroxysteroids	For the treatment of perennial and seasonal allergic rhinitis.
flunisolide	Lipids and lipid-like molecules	Steroids and steroid derivatives	Hydroxysteroids	For the maintenance treatment of asthma as a prophylactic therapy.
terfenadine	Benzenoids	Benzene and substituted derivatives	Diphenylmethanes	For the treatment of allergic rhinitis, hay fever, and allergic skin disorders.
betazole	Organonitrogen compounds	Amines	Aralkylamines	For use clinically to test gastric secretory function.
dipyridamole	Organonitrogen compounds	Amines	Tertiary amines	For as an adjunct to coumarin anticoagulants in the prevention of postoperative thromboembolic complications of cardiac valve replacement and also used in prevention of angina.
terazosin	Organoheterocyclic compounds	Diazinanes	Piperazines	For the treatment of symptomatic BPH and mild to moderate hypertension.
bosentan	Organoheterocyclic compounds	Diazines	Pyrimidines and pyrimidine derivatives	Used in the treatment of pulmonary arterial hypertension (PAH), to improve exercise ability and to decrease the rate of clinical worsening (in patients with WHO Class III or IV symptoms).
azathioprine	Organosulfur compounds	Thioethers	Diarylthioethers	For use in rheumatoid arthritis, preventing renal transplant rejection, Crohn's disease, and colitis.
miglitol	Organoheterocyclic compounds	Piperidines	N/A	For use as an adjunct to diet to improve glycemic control in patients with non-insulin-dependent diabetes mellitus (NIDDM) whose hyperglycemia cannot be managed with diet alone.
didanosine	Nucleosides, nucleotides, and analogues	Purine nucleosides	Purine 3'-deoxyribonucleosides	For use, in combination with other antiretroviral agents, in the treatment of HIV-1 infection in adults.
treprostinil	Benzenoids	Benzene and substituted derivatives	Phenoxyacetic acid derivatives	For use as a continuous subcutaneous infusion or intravenous infusion (for those not able to tolerate a subcutaneous infusion) for the treatment of pulmonary arterial hypertension in patients with NYHA Class II-IV symptoms to diminish symptoms associated with exercise.
zuclopenthixol	Organoheterocyclic compounds	Benzothiopyrans	1-benzothiopyrans	Used in the management of acute psychoses such as mania or schizophrenia. However, the use of zuclopenthixol acetate in psychiatric emergencies as an alternative to standard treatments (haloperidol, clotiapine, etc.) should be cautioned, since well executed and documented trials of zuclopenthixol acetate for this use have yet to be conducted. Zuclopenthixol acetate is not intended for long-term u…
pregnenolone	Lipids and lipid-like molecules	Steroids and steroid derivatives	Pregnane steroids	N/A
itopride	Benzenoids	Benzene and substituted derivatives	Benzamides	Investigated for use/treatment in gastrointestinal diseases and disorders (miscellaneous).
pitavastatin	Organoheterocyclic compounds	Quinolines and derivatives	Phenylquinolines	Pitavastatin is used to lower serum levels of total cholesterol, LDL-C, apolipoprotein B, and triglycerides, and raise levels of HDL-C for the treatment of dyslipidemia.
gentamicin	Organooxygen compounds	Carbohydrates and carbohydrate conjugates	Aminosaccharides	For treatment of serious infections caused by susceptible strains of the following microorganisms: <i>P. aeruginosa</i>, <i>Proteus</i> species (indole-positive and indole-negative), <i>E. coli</i>, <i>Klebsiella-Enterobactor-Serratia</i> species, <i>Citrobacter</i> species and <i>Staphylococcus</i> species (coagulase-positive and coagulase-negative).
theobromine	Alkaloids and derivatives	N/A	N/A	theobromine is used as a vasodilator, a diuretic, and heart stimulant. And similar to caffeine, it may be useful in management of fatigue and orthostatic hypotension.
ponatinib	Benzenoids	Benzene and substituted derivatives	Benzamides	Ponatinib is indicated for the treatment of adult patients with chronic phase, accelerated phase, or blast phase chronic myeloid leukemia (CML) that is resistant or intolerant to prior tyrosine kinase inhibitor therapy or Philadelphia chromosome positive acute lymphoblastic leukemia (Ph+ALL) that is resistant or intolerant to prior tyrosine kinase inhibitor therapy.
sulpiride	Benzenoids	Benzene and substituted derivatives	Benzenesulfonamides	Sulpiride is indicated for the treatment of schizophrenia.
rivaroxaban	Organoheterocyclic compounds	Oxazinanes	Morpholines	Rivaroxaban is indicated for the prevention of venous thromboembolic events (VTE) in patients who have undergone total hips replacements and total knee replacement surgery; prevention of stroke and systemic embolism in patients with nonvalvular atrial fibrillation; treatment of deep vein thrombosis (DVT) and pulmonary embolism (PE); to reduce risk of recurrent DVT and/or PE. Due to a lack of safe…
moclobemide	Benzenoids	Benzene and substituted derivatives	Benzoic acids and derivatives	For the treatment of depression.
tolazamide	Benzenoids	Benzene and substituted derivatives	Benzenesulfonamides	For use as an adjunct to diet to lower the blood glucose in patients with non-insulin dependent diabetes mellitus (Type II) whose hyperglycemia cannot be satisfactorily controlled by diet alone.
phenacetin	Benzenoids	Benzene and substituted derivatives	Anilides	Used principally as an analgesic.
entacapone	Phenylpropanoids and polyketides	Cinnamic acids and derivatives	Hydroxycinnamic acids and derivatives	Used as an adjunct to levodopa / carbidopa in the symptomatic treatment of patients with idiopathic Parkinson's Disease who experience the signs and symptoms of end-of-dose "wearing-off".
isotretinoin	Lipids and lipid-like molecules	Prenol lipids	Retinoids	For the treatment of severe recalcitrant nodular acne
triclosan	Benzenoids	Benzene and substituted derivatives	Diphenylethers	Triclosan is used in a variety of common household products, including soaps, mouthwashes, dish detergents, toothpastes, deodorants, and hand sanitizers. It is also used in health care settings in surgical scrubs and personnel hand washes.
parecoxib	Benzenoids	Benzene and substituted derivatives	Benzenesulfonamides	Used for short term perioperative pain control.
terbutaline	Benzenoids	Benzene and substituted derivatives	Phenols and derivatives	For the prevention and reversal of bronchospasm in patients 12 years of age and older with reversible, obstructive airway disease, as well as symptomatic management of reversible bronchospasm associated with bronchitis and emphysema. Also used acute IV and sub-Q therapy in selected women to inhibit uterine contractions in preterm labor (tocolysis) and prolong gestation when beneficial.
torasemide	Organoheterocyclic compounds	Pyridines and derivatives	Pyridinesulfonamides	For the treatment of edema associated with congestive heart failure, renal disease, or hepatic disease. Also for the treatment of hypertension alone or in combination with other antihypertensive agents.
pindolol	Organoheterocyclic compounds	Indoles and derivatives	Indoles	For the management of hypertension, edema, ventricular tachycardias, and atrial fibrillation.
lansoprazole	Organoheterocyclic compounds	Benzimidazoles	Sulfinylbenzimidazoles	For the treatment of acid-reflux disorders (GERD), peptic ulcer disease, H. pylori eradication, and prevention of gastroinetestinal bleeds with NSAID use.
salbutamol	Benzenoids	Benzene and substituted derivatives	Benzyl alcohols	For symptomatic relief and prevention of bronchospasm due to bronchial asthma, chronic bronchitis, and other chronic bronchopulmonary disorders such as COPD.
ciclopirox	Organoheterocyclic compounds	Pyridines and derivatives	Hydropyridines	Used as a topical treatment in immunocompetent patients with mild to moderate onychomycosis of fingernails and toenails without lunula involvement, due to <i>Trichophyton rubrum</i>.
liothyronine	Benzenoids	Benzene and substituted derivatives	Diphenylethers	Used as replacement or supplemental therapy in patients with hypothyroidism of any etiology, except transient hypothyrodism during the recovery phase of subacute thyroiditis.
farnesol	Lipids and lipid-like molecules	Prenol lipids	Sesquiterpenoids	N/A
nabumetone	Benzenoids	Naphthalenes	N/A	For acute and chronic treatment of signs and symptoms of osteoarthritis and rheumatoid arthritis.
isradipine	Organoheterocyclic compounds	Benzoxadiazoles	N/A	For the management of mild to moderate essential hypertension. It may be used alone or concurrently with thiazide-type diuretics.
enoxacin	Organoheterocyclic compounds	Naphthyridines	Naphthyridine carboxylic acids and derivatives	For the treatment of adults (&ge;18 years of age) with the following infections caused by susceptible strains of the designated microorganisms: (1) uncomplicated urethral or cervical gonorrhea due to <i>Neisseria gonorrhoeae</i>, (2) uncomplicated urinary tract infections (cystitis) due to <i>Escherichia coli</i>, <i>Staphylococcus epidermidis</i>, or <i>Staphylococcus saprophyticus</i>, and (3) …
cinacalcet	Benzenoids	Naphthalenes	N/A	For the treatment of secondary hyperparathyroidism in patients with Chronic Kidney Disease who are on hemodialysis or peritoneal dialysis. Also for the treatment of hypercalcemia in patients with parathyroid carcinoma.
tioconazole	Benzenoids	Benzene and substituted derivatives	Benzylethers	For the local treatment of vulvovaginal candidiasis (moniliasis).
estropipate	Lipids and lipid-like molecules	Steroids and steroid derivatives	Sulfated steroids	Estropipate is used for the treatment of moderate to severe vasomotor symptoms associated with the monopause, and moderate to severe symptoms of vulval and vaginal atrophy associated with the menopause. It is also used to treat hypoestrogenism due to hypogonadism, castration or primary ovarian failure, and prevent postmenopausal osteoporosis.
atenolol	Benzenoids	Benzene and substituted derivatives	Phenylacetamides	For the management of hypertention and long-term management of patients with angina pectoris
aripiprazole	Organoheterocyclic compounds	Diazinanes	Piperazines	For the treatment of schizophrenia and related psychotic disorders.
sertindole	Organoheterocyclic compounds	Pyrroles	Substituted pyrroles	Used in the treatment of schizophrenia.
zonisamide	Organoheterocyclic compounds	Benzisoxazoles	N/A	For use as adjunctive treatment of partial seizures in adults with epilepsy.
zimelidine	Benzenoids	Benzene and substituted derivatives	Phenylpropenes	For the treatment of depression.
troglitazone	Organoheterocyclic compounds	Benzopyrans	1-benzopyrans	For the treatment of Type II diabetes mellitus. It is used alone or in combination with a sulfonylurea, metformin, or insulin as an adjunct to diet and exercise.
osi-93N/A	N/A	N/A	N/A	Investigated for use/treatment in solid tumors.
chlorpromazine	Organoheterocyclic compounds	Benzothiazines	Phenothiazines	For the treatment of schizophrenia, control nausea and vomiting, For relief of restlessness and apprehension before surgery, adjunct in the treatment of tetanus, control the manifestations of the manic type of manic-depressive illness.
pancuronium	Lipids and lipid-like molecules	Steroids and steroid derivatives	Steroid esters	Used as a muscle relaxant during anesthesia and surgical procedures.
ethionamide	Organoheterocyclic compounds	Pyridines and derivatives	N/A	For use in the treatment of pulmonary and extrapulmonary tuberculosis when other antitubercular drugs have failed.
colchicine	Hydrocarbon derivatives	Tropones	N/A	For treatment and relief of pain in attacks of acute gouty arthritis.
fluorometholone	Lipids and lipid-like molecules	Steroids and steroid derivatives	Pregnane steroids	For the ophthalmic treatment of corticosteroid-responsive inflammation of the palpebral and bulbar conjunctiva, cornea and anterior segment of the globe.
suprofen	Phenylpropanoids and polyketides	Phenylpropanoic acids	N/A	Used as eye drops to inhibit the miosis (pupil constriction) that may occur during ocular surgery.
cisapride	Benzenoids	Benzene and substituted derivatives	Benzoic acids and derivatives	For the symptomatic treatment of adult patients with nocturnal heartburn due to gastroesophageal reflux disease.
amlodipine	Organoheterocyclic compounds	Pyridines and derivatives	Hydropyridines	For the treatment of hypertension and chronic stable angina.
ritodrine	Benzenoids	Benzene and substituted derivatives	Phenethylamines	For the treatment and prophylaxis of premature labour
alverine	Benzenoids	Benzene and substituted derivatives	Phenylpropylamines	Used to relieve cramps or spasms of the stomach and intestines. It is also useful in treating irritable bowel syndrome (IBS) and similar conditions. It can also be used to help relieve period pain. Alverine citrate is also under investigation to increase the cytotoxic effects of the proteasome inhibitor MG132 on breast cancer cells.
triflupromazine	Organoheterocyclic compounds	Benzothiazines	Phenothiazines	Used mainly in the management of psychoses. Also used to control nausea and vomiting.
dextromethorphan	Alkaloids and derivatives	Morphinans	N/A	For treatment and relief of dry cough.
dimenhydrinate	Benzenoids	Benzene and substituted derivatives	Diphenylmethanes	Used for treating vertigo, motion sickness, and nausea associated with pregnancy.
warfarin	Phenylpropanoids and polyketides	Coumarins and derivatives	Hydroxycoumarins	For the treatment of retinal vascular occlusion, pulmonary embolism, cardiomyopathy, atrial fibrillation and flutter, cerebral embolism, transient cerebral ischaemia, arterial embolism and thrombosis.
vemurafenib	Organoheterocyclic compounds	Pyridines and derivatives	Phenylpyridines	Treatment of unresectable or metastatic melanoma in patients with the BRAF-V6N/AN/A mutation.
myricetin	Phenylpropanoids and polyketides	Flavonoids	Flavones	N/A
argatroban	Organic acids and derivatives	Carboxylic acids and derivatives	Amino acids, peptides, and analogues	Argatroban is indicated for prevention and treatment of thrombosis caused by heparin induced thrombocytopenia (HIT). It is also indicated for use in patients with, or at risk for, HIT who are undergoing percutaneous coronary intervention.
nilotinib	Benzenoids	Benzene and substituted derivatives	Benzamides	For the potential treatment of various leukemias, including chronic myeloid leukemia (CML).
dydrogesterone	Lipids and lipid-like molecules	Steroids and steroid derivatives	Pregnane steroids	Used to treat irregular duration of cycles and irregular occurrence and duration of periods caused by progesterone deficiency. Also used to prevent natural abortion in patients who have a history of habitual abortions.
thioproperazine	Organoheterocyclic compounds	Benzothiazines	Phenothiazines	For the treatment of all types of acute and chronic schizophrenia, including those which did not respond to the usual neuroleptics; manic syndromes.
clozapine	Organoheterocyclic compounds	Benzodiazepines	Dibenzodiazepines	For use in patients with treatment-resistant schizophrenia.
amcinonide	Lipids and lipid-like molecules	Steroids and steroid derivatives	Pregnane steroids	For the relief of the inflammatory and pruritic manifestations of corticosteroid-responsive dermatoses.
ethosuximide	Organic acids and derivatives	Carboxylic acids and derivatives	Carboxylic acid derivatives	For the treatment of petit mal epilepsy.
prilocaine	Organic acids and derivatives	Carboxylic acids and derivatives	Amino acids, peptides, and analogues	Used as a local anaesthetic and is often used in dentistry.
nefazodone	Organoheterocyclic compounds	Diazinanes	Piperazines	For the treatment of depression.
spironolactone	Lipids and lipid-like molecules	Steroids and steroid derivatives	Steroid lactones	Used primarily to treat low-renin hypertension, hypokalemia, and Conn's syndrome.
vx-7N/A2	N/A	N/A	N/A	Investigated for use/treatment in coronary artery disease, inflammatory disorders (unspecified), and rheumatoid arthritis.
medrysone	Lipids and lipid-like molecules	Steroids and steroid derivatives	Pregnane steroids	For the treatment of allergic conjunctivitis, vernal conjunctivitis, episcleritis, and epinephrine sensitivity.
indapamide	Benzenoids	Benzene and substituted derivatives	Benzenesulfonamides	For the treatment of hypertension, alone or in combination with other antihypertensive drugs, as well as for the treatment of salt and fluid retention associated with congestive heart failure or edema from pregnancy (appropriate only in the management of edema of pathologic origin during pregnancy when clearly needed). Also used for the management of edema as a result of various causes.
tranylcypromine	Organonitrogen compounds	Amines	Aralkylamines	For the treatment of major depressive episode without melancholia.
fexofenadine	Benzenoids	Benzene and substituted derivatives	Diphenylmethanes	For management of Seasonal allergic rhinitis
methazolamide	Organoheterocyclic compounds	Azoles	Thiadiazoles	For treatment of chronic open-angle glaucoma and acute angle-closure glaucoma
chlorprothixene	Organoheterocyclic compounds	Benzothiopyrans	1-benzothiopyrans	For treatment of psychotic disorders (e.g. schizophrenia) and of acute mania occuring as part of bipolar disorders.
mdl-29951	Organoheterocyclic compounds	Indoles and derivatives	Indolecarboxylic acids and derivatives	N/A
sulfinpyrazone	Benzenoids	Benzene and substituted derivatives	N/A	For the treatment of gout and gouty arthritis.
cefazolin	Organoheterocyclic compounds	Lactams	Beta lactams	Mainly used to treat bacterial infections of the skin. It can also be used to treat moderately severe bacterial infections involving the lung, bone, joint, stomach, blood, heart valve, and urinary tract. It is clinically effective against infections caused by staphylococci and streptococci species of Gram positive bacteria. May be used for surgical prophylaxis; if required metronidazole may be ad…
risperidone	Organoheterocyclic compounds	Pyridopyrimidines	N/A	For the treatment of schizophrenia in adults and in adolescents, ages 13 to 17, and for the short-term treatment of manic or mixed episodes of bipolar I disorder in children and adolescents ages 1N/A to 17. May also be used to manage symptoms of inappropriate behavior due to aggression and/or psychosis in patients with severe dementia.
flecainide	Benzenoids	Benzene and substituted derivatives	Benzoic acids and derivatives	Flecainide is is a class Ic antiarrhythmic agent and as such, it is used for the prevention of paroxysmal supraventricular tachycardias (PSVT), including atrioventricular nodal reentrant tachycardia, atrioventricular reentrant tachycardia and other supraventricular tachycardias of unspecified mechanism associated with disablin.
amsacrine	Organoheterocyclic compounds	Quinolines and derivatives	Benzoquinolines	For treatment of acute myeloid leukaemia.
rizatriptan	Organoheterocyclic compounds	Indoles and derivatives	Tryptamines and derivatives	For treatment of acute migraine attacks with or without aura.
theophylline	Alkaloids and derivatives	N/A	N/A	For the treatment of the symptoms and reversible airflow obstruction associated with chronic asthma and other chronic lung diseases, such as emphysema and chronic bronchitis.
azd-833N/A	N/A	N/A	N/A	Investigated for use/treatment in cancer/tumors (unspecified).
carbidopa	Benzenoids	Benzene and substituted derivatives	Phenols and derivatives	For treatment of the symptoms of idiopathic Parkinson's disease (paralysis agitans), post-encephalitic parkinsonism
genistein	Phenylpropanoids and polyketides	Isoflavonoids	Isoflav-2-enes	Currently Genistein is being studied in clinical trials as a treatment for prostate cancer.
mesalazine	Benzenoids	Benzene and substituted derivatives	Benzoic acids and derivatives	For the treatment of active ulcerative proctitis.
balsalazide	Organoheterocyclic compounds	Azobenzenes	N/A	For the treatment of mildly to moderately active ulcerative colitis.
equilin	Lipids and lipid-like molecules	Steroids and steroid derivatives	Oxosteroids	For the treatment of moderate to severe vasomotor symptoms associated with the menopause, atrophic vaginitis, osteoporosis, hypoestrogenism due to hypogonadism, castration, primary ovarian failure, breast cancer (for palliation only), and Advanced androgen-dependent carcinoma of the prostate (for palliation only)
procyclidine	Benzenoids	Benzene and substituted derivatives	Phenylpropylamines	For the treatment of all forms of Parkinson's Disease, as well as control of extrapyramidal reactions induced by antipsychotic agents.
alfuzosin	Organoheterocyclic compounds	Naphthyridines	Quinazolines	For the reduction of urinary obstruction and relief of associated manifestations (eg. sensation of incomplete bladder emptying or straining, urgency, interrupted or weak stream) in patients with symptomatic beningn prostatic hyperplasia.
mepivacaine	Organic acids and derivatives	Carboxylic acids and derivatives	Amino acids, peptides, and analogues	For production of local or regional analgesia and anesthesia by local infiltration, peripheral nerve block techniques, and central neural techniques including epidural and caudal blocks.
cinchocaine	Organoheterocyclic compounds	Quinolines and derivatives	Quinoline carboxamides	For production of local or regional anesthesia by infiltration techniques such as percutaneous injection and intravenous regional anesthesia by peripheral nerve block techniques such as brachial plexus and intercostal and by central neural techniques such as lumbar and caudal epidural blocks.
pramipexole	Organonitrogen compounds	Amines	Aralkylamines	For the treatment of signs and symptoms of idiopathic Parkinson's disease
rofecoxib	Phenylpropanoids and polyketides	Stilbenes	N/A	For the treatment of osteoarthritis, rheumatoid arthritis, acute pain in adults, and primary dysmenorrhea, as well as acute treatment of migraine attacks with or without auras.
bupropion	Benzenoids	Benzene and substituted derivatives	Acetophenones	For the treatment of depression and as aid to smoking cessation.
amisulpride	Benzenoids	Benzene and substituted derivatives	Benzoic acids and derivatives	Investigated for use/treatment in schizophrenia and schizoaffective disorders, mania in bipolar disorder, and depression.
atracurium	N/A	N/A	N/A	N/A
fludrocortisone	Lipids and lipid-like molecules	Steroids and steroid derivatives	Hydroxysteroids	For partial replacement therapy for primary and secondary adrenocortical insufficiency in Addison's disease and for the treatment of salt-losing adrenogenital syndrome.
doxylamine	Benzenoids	Benzene and substituted derivatives	Benzylethers	Used alone as a short-term sleep aid, in combination with other drugs as a night-time cold and allergy relief drug. Also used in combination with Vitamin B6 (pyridoxine) to prevent morning sickness in pregnant women.
clomipramine	Organoheterocyclic compounds	Benzazepines	Dibenzazepines	May be used to treat obsessive-compulsive disorder and disorders with an obsessive-compulsive component (e.g. depression, schizophrenia, Tourette? disorder). Unlabeled indications include: depression, panic disorder, chronic pain (e.g. central pain, idiopathic pain disorder, tension headache, diabetic peripheral neuropathy, neuropathic pain), cataplexy and associated narcolepsy (limited evidence…
naftifine	Benzenoids	Naphthalenes	N/A	For the topical treatment of tinea pedis, tinea cruris, and tinea corporis caused by the organisms <i>Trichophyton rubrum</i>, <i>Trichophyton mentagrophytes</i>, <i>Trichophyton tonsurans</i> and <i>Epidermophyton floccosum</i>.
yohimbine	Alkaloids and derivatives	Yohimbine alkaloids	N/A	Indicated as a sympatholytic and mydriatic. Impotence has been successfully treated with yohimbine in male patients with vascular or diabetic origins and psychogenic origins.
doxapram	Benzenoids	Benzene and substituted derivatives	Diphenylmethanes	For use as a temporary measure in hospitalized patients with acute respiratory insufficiency superimposed on chronic obstructive pulmonary disease.
progesterone	Lipids and lipid-like molecules	Steroids and steroid derivatives	Pregnane steroids	For progesterone supplementation or replacement as part of an Assisted Reproductive Technology (ART) treatment for infertile women with progesterone deficiency and for the treatment of secondary amenorrhea. Also used for the reduction of the incidence of endometrial hyperplasia and the attendant risk of endometrial carcinoma in postmenopausal women receiving estrogen replacement therapy, as well …
selegiline	Benzenoids	Benzene and substituted derivatives	Phenethylamines	Monotherapy for initial treatment of Parkinson's disease, as well as an adjunct therapy in patients with a decreased response to levodopa/carbadopa. Also used for the palliative treatment of mild to moderate Alzheimer's disease and at higher doses, for the treatment of depression.
reboxetine	Benzenoids	Benzene and substituted derivatives	Phenol ethers	For the treatment of clinical depression.
alprenolol	Benzenoids	Benzene and substituted derivatives	Phenylpropenes	For the treatment of hypertension, angina, and arrhythmia
phenazopyridine	Organoheterocyclic compounds	Pyridines and derivatives	Aminopyridines and derivatives	For the symptomatic relief of pain, burning, urgency, frequency, and other discomforts arising from irritation of the lower urinary tract mucosa caused by infection, trauma, surgery, endoscopic procedures, or the passage of sounds or catheters.
rabeprazole	Organoheterocyclic compounds	Benzimidazoles	Sulfinylbenzimidazoles	For the treatment of acid-reflux disorders (GERD), peptic ulcer disease, H. pylori eradication, and prevention of gastroinetestinal bleeds with NSAID use.
metoclopramide	Benzenoids	Benzene and substituted derivatives	Benzoic acids and derivatives	For the treatment of gastroesophageal reflux disease (GERD). It is also used in treating nausea and vomiting, and to increase gastric emptying.
donepezil	Organoheterocyclic compounds	Piperidines	Benzylpiperidines	For the palliative treatment of mild to moderate dementia of the Alzheimer's type.
ropinirole	Organoheterocyclic compounds	Indoles and derivatives	Indolines	For the treatment of the signs and symptoms of idiopathic Parkinson's disease. Also used for the treatment of restless legs syndrome.
mexiletine	Benzenoids	Benzene and substituted derivatives	Phenol ethers	For the treatment of ventricular tachycardia and symptomatic premature ventricular beats, and prevention of ventricular fibrillation.
propylthiouracil	Organoheterocyclic compounds	Diazines	Pyrimidines and pyrimidine derivatives	Used to manage hyperthyroidism which is due to an overactive thyroid gland (Grave's disease).
primaquine	Organoheterocyclic compounds	Quinolines and derivatives	Hydroxyquinolines	For the treatment of malaria.
tocainide	Organic acids and derivatives	Carboxylic acids and derivatives	Amino acids, peptides, and analogues	For the treatment of documented ventricular arrhythmias, such as sustained ventricular tachycardia, that, in the judgment of the physician, are life-threatening.
etodolac	Organoheterocyclic compounds	Indoles and derivatives	Indolyl carboxylic acids and derivatives	For acute and long-term management of signs and symptoms of osteoarthritis and rheumatoid arthritis, as well as for the management of pain.
daunorubicin	Phenylpropanoids and polyketides	Anthracyclines	N/A	For remission induction in acute nonlymphocytic leukemia (myelogenous, monocytic, erythroid) of adults and for remission induction in acute lymphocytic leukemia of children and adults.
amlexanox	Organoheterocyclic compounds	Benzopyrans	1-benzopyrans	Used as a paste in the mouth to treat aphthous ulcers (canker sores).
ziprasidone	Organoheterocyclic compounds	Diazinanes	Piperazines	For the treatment of schizophrenia and related psychotic disorders.
promazine	Organoheterocyclic compounds	Benzothiazines	Phenothiazines	Used as an adjunct for short term treatment of moderate and severe psychomotor agitation. Also used to treat agitation or restlessness in the elderly.
carbimazole	Organoheterocyclic compounds	Azolines	Imidazolines	For the treatment of hyperthyroidism and thyrotoxicosis. It is also used to prepare patients for thyroidectomy.
triprolidine	Benzenoids	Benzene and substituted derivatives	Phenylpropenes	For the symptomatic relief of seasonal or perennial allergic rhinitis or nonallergic rhinitis; allergic conjunctivitis; and mild, uncomplicated allergic skin manifestations of urticaria and angioedema. Also used in combination with other agents for the symptomatic relief of symptoms associated with the common cold.
idarubicin	Phenylpropanoids and polyketides	Anthracyclines	N/A	For the treatment of acute myeloid leukemia (AML) in adults. This includes French-American-British (FAB) classifications M1 through M7.
carbetocin	Organic acids and derivatives	Carboxylic acids and derivatives	Amino acids, peptides, and analogues	Used to control postpartum hemorrhage and bleeding after giving birth.
glycopyrrolate	Benzenoids	Benzene and substituted derivatives	Phenylacetic acid derivatives	For use as a preoperative antimuscarinic to reduce salivary, tracheobronchial, and pharyngeal secretions, to reduce the volume and free acidity of gastric secretions and to block cardiac vagal inhibitory reflexes during induction of anesthesia and intubation. Also used to treat chronic obstructive pulmonary disease (COPD).
triamterene	Organoheterocyclic compounds	Pteridines and derivatives	N/A	For the treatment of edema associated with congestive heart failure, cirrhosis of the liver, and the nephrotic syndrome; also in steroid-induced edema, idiopathic edema, and edema due to secondary hyperaldosteronism.
tizanidine	Organoheterocyclic compounds	Benzothiadiazoles	N/A	For the management of increased muscle tone associated with spasticity
ketotifen	Organoheterocyclic compounds	Cycloheptathiophenes	N/A	Indicated as an add-on or prophylactic oral medication in the chronic treatment of mild atopic asthmatic children. Also used as self-medication for the temporary relief of itching of the eye due to allergic conjunctivitis (ophthalmic).
mestranol	Lipids and lipid-like molecules	Steroids and steroid derivatives	Estrane steroids	Mestranol was used as one of the first oral contraceptives.
sotalol	Benzenoids	Benzene and substituted derivatives	Sulfanilides	For the maintenance of normal sinus rhythm [delay in time to recurrence of atrial fibrillation/atrial flutter (AFIB/AFL)] in patients with symptomatic AFIB/AFL who are currently in sinus rhythm. Also for the treatment of documented life-threatening ventricular arrhythmias.
tropicamide	Benzenoids	Benzene and substituted derivatives	Phenylpropylamines	Indicated to induce mydriasis (dilation of the pupil) and cycloplegia (paralysis of the ciliary muscle of the eye) in diagnostic procedures, such as measurement of refractive errors and examination of the fundus of the eye.
cefdinir	Organoheterocyclic compounds	Lactams	Beta lactams	For the treatment of the respiratory, skin, soft tissue, and ENT infections caused by <i>H. influenzae</i> (including b-lactamase producing strains), <i>H. parainfluenzae</i> (including b-lactamase producing strains), <i>S. pneumoniae</i> (penicillin-susceptible strains), <i>S. pyogenes</i>, <i>S. aureus</i> (including b-lactamase producing strains), and <i>M. catarrhalis</i>.
clenbuterol	Benzenoids	Benzene and substituted derivatives	Anilines	Used as a bronchodilator in the treatment of asthma patients.
milrinone	Organoheterocyclic compounds	Pyridines and derivatives	Bipyridines and oligopyridines	Indicated for the treatment of congestive heart failure.
nicotinamide	Organoheterocyclic compounds	Pyridines and derivatives	Pyridinecarboxylic acids and derivatives	N/A
aminophylline	Alkaloids and derivatives	N/A	N/A	For the treatment of bronchospasm due to asthma, emphysema and chronic bronchitis.
vatalanib	Organoheterocyclic compounds	Naphthyridines	Phthalazines	Used in combination with first- and second-line chemotherapy for the treatment of metastatic colorectal cancer and non-small cell lung cancer (NSCLC).
furosemide	Benzenoids	Benzene and substituted derivatives	Benzenesulfonamides	For the treatment of edema associated with congestive heart failure, cirrhosis of the liver, and renal disease, including the nephrotic syndrome. Also for the treatment of hypertension alone or in combination with other antihypertensive agents.
axitinib	N/A	N/A	N/A	Used in kidney cell cancer and investigated for use/treatment in pancreatic and thyroid cancer.
doxepin	Organoheterocyclic compounds	Benzoxepines	Dibenzoxepines	Doxepin is used for the treatment of depression and/or anxiety. It can also be used for chronic urticaria and in the management of pain.
fluoxetine	Benzenoids	Benzene and substituted derivatives	Phenylpropylamines	Labeled indication include: major depressive disorder (MDD), moderate to severe bulimia nervosa, obsessive-compulsive disorder (OCD), premenstrual dysphoric disorder (PMDD), panic disorder with or without agoraphobia, and combination treatment with olanzapine for treatment-resistant or bipolar I depression. Unlabeled indications include: selective mutism, mild dementia-associated agitation in non…
formoterol	Benzenoids	Benzene and substituted derivatives	Phenethylamines	For use as long-term maintenance treatment of asthma in patients 6 years of age and older with reversible obstructive airways disease, including patients with symptoms of nocturnal asthma, who are using optimal corticosteroid treatment and experiencing regular or frequent breakthrough symptoms requiring use of a short-acting bronchodilator. Not indicated for asthma that can be successfully manage…
diethylcarbamazine	Organoheterocyclic compounds	Diazinanes	Piperazines	Used for the treatment of individual patients with certain filarial diseases including tropical pulmonary eosinophilia, loiasis, and lymphatic filariasis caused by infection with <i>Wuchereria bancrofti</i>, <i>Brugia malayi</i>, or <i>Brugia timori</i>.
trazodone	Organoheterocyclic compounds	Diazinanes	Piperazines	For the treatment of depression.
budesonide	Lipids and lipid-like molecules	Steroids and steroid derivatives	Hydroxysteroids	The oral capsule is used for the treatment of mild to moderate active Crohn's disease. The oral tablet is used for induction of remission in patients with active, mild to moderate ulcerative colitis. The oral inhalation formulation is used for the treatment of asthma, non-infectious rhinitis (including hay fever and other allergies), and for treatment and prevention of nasal polyposis.
levothyroxine	Benzenoids	Benzene and substituted derivatives	Diphenylethers	For use alone or in combination with antithyroid agents to treat hypothyroidism, goiter, chronic lymphocytic thyroiditis, myxedema coma, and stupor.
raltitrexed	Organic acids and derivatives	Carboxylic acids and derivatives	Amino acids, peptides, and analogues	For the treatment of malignant neoplasm of colon and rectum
phylloquinone	Lipids and lipid-like molecules	Prenol lipids	Quinone and hydroquinone lipids	For the treatment of haemorrhagic conditions in infants, antidote for coumarin anticoagulants in hypoprothrombinaemia.
phenylbutazone	Benzenoids	Benzene and substituted derivatives	N/A	For the treatment of backache and ankylosing spondylitis
tolbutamide	Benzenoids	Benzene and substituted derivatives	Benzenesulfonamides	For treatment of NIDDM (non-insulin-dependent diabetes mellitus) in conjunction with diet and exercise.
timolol	Organonitrogen compounds	Amines	Tertiary amines	In its oral form it is used to treat high blood pressure and prevent heart attacks, and occasionally to prevent migraine headaches. In its opthalmic form it is used to treat open-angle and occasionally secondary glaucoma.
bepridil	Benzenoids	Benzene and substituted derivatives	Phenylmethylamines	For the treatment of hypertension, and chronic stable angina (classic effort-associated angina).
diethylstilbestrol	Phenylpropanoids and polyketides	Stilbenes	N/A	Used in the treatment of prostate cancer. Previously used in the prevention of miscarriage or premature delivery in pregnant women prone to miscarriage or premature delivery.
loxapine	Organoheterocyclic compounds	Benzoxazepines	Dibenzoxazepines	For the management of the manifestations of psychotic disorders such as schizophrenia
zaleplon	Organoheterocyclic compounds	Diazines	Pyrimidines and pyrimidine derivatives	For the treatment of short-term treatment of insomnia in adults.
pefloxacin	Organoheterocyclic compounds	Quinolines and derivatives	Quinoline carboxylic acids	For the treatment of uncomplicated gonococcal urethritis in males and for gram-negative-bacterial infections in the gastrointestinal system and the genitourinary tract.
maraviroc	Benzenoids	Benzene and substituted derivatives	Phenylpropylamines	For treatment-experienced adult patients infected with only CCR5-tropic HIV-1 detectable, who have evidence of viral replication and HIV-1 strains resistant to multiple antiretroviral agents.
tiagabine	Organoheterocyclic compounds	Piperidines	Piperidinecarboxylic acids and derivatives	For the treatment of partial seizures
vincristine	Alkaloids and derivatives	Vinca alkaloids	N/A	Treatment of acute lymphocytic leukemia (ALL), Hodgkin lymphoma, non-Hodgkin lymphomas, Wilms' tumor, neuroblastoma, rhabdomyosarcoma. Liposomal vincristine is indicated for the treatment of relapsed Philadelphia chromosome-negative (Ph-) acute lymphoblastic leukemia (ALL).
gliclazide	Benzenoids	Benzene and substituted derivatives	Benzenesulfonamides	For the treatment of NIDDM in conjunction with diet and exercise.
albendazole	Organoheterocyclic compounds	Benzimidazoles	N/A	For the treatment of parenchymal neurocysticercosis due to active lesions caused by larval forms of the pork tapeworm, <i>Taenia solium</i> and for the treatment of cystic hydatid disease of the liver, lung, and peritoneum, caused by the larval form of the dog tapeworm, <i>Echinococcus granulosus</i>.

## Sheet: Prostate-UCDB
Prostate-UCDB	Super Class	Class	Sub Class	Indication
nadolol	Benzenoids	Tetralins	N/A	Used in cardiovascular disease to treat arrhythmias, angina pectoris, and hypertension.
ethotoin	Organoheterocyclic compounds	Azolidines	Imidazolidines	For the control of tonic-clonic (grand mal) and complex partial (psychomotor) seizures.
dienestrol	Phenylpropanoids and polyketides	Stilbenes	N/A	For use in the treatment of atrophic vaginitis and kraurosis vulvae.
orphenadrine	Benzenoids	Benzene and substituted derivatives	Diphenylmethanes	Indicated for the treatment of Parkinson's disease.
flunisolide	Lipids and lipid-like molecules	Steroids and steroid derivatives	Hydroxysteroids	For the maintenance treatment of asthma as a prophylactic therapy.
estradiol	Lipids and lipid-like molecules	Steroids and steroid derivatives	Estrane steroids	For the treatment of urogenital symptoms associated with post-menopausal atrophy of the vagina (such as dryness, burning, pruritus and dyspareunia) and/or the lower urinary tract (urinary urgency and dysuria).
tamibarotene	Benzenoids	Tetralins	N/A	Investigated for use/treatment in leukemia (unspecified).
hydroflumethiazide	Organoheterocyclic compounds	Thiadiazines	Benzothiadiazines	Used as adjunctive therapy in edema associated with congestive heart failure, hepatic cirrhosis, and corticosteroid and estrogen therapy. Also used in the management of hypertension either as the sole therapeutic agent or to enhance the effect of other antihypertensive drugs in the more severe forms of hypertension.
pramipexole	Organonitrogen compounds	Amines	Aralkylamines	For the treatment of signs and symptoms of idiopathic Parkinson's disease
moxifloxacin	Organoheterocyclic compounds	Quinolines and derivatives	Quinoline carboxylic acids	For the treatment of sinus and lung infections such as sinusitis, pneumonia, and secondary infections in chronic bronchitis. Also for the treatment of bacterial conjunctivitis (pinkeye).
amiodarone	Organoheterocyclic compounds	Benzofurans	N/A	Intravenously, for initiation of treatment and prophylaxis of frequently recurring ventricular fibrillation and hemodynamically unstable ventricular tachycardia in patients refractory to other therapy. Orally, for the treatment of life-threatening recurrent ventricular arrhythmias such as recurrent ventricular fibrillation and recurrent hemodynamically unstable ventricular tachycardia.
cilostazol	Organoheterocyclic compounds	Quinolines and derivatives	Quinolones and derivatives	For the reduction of symptoms of intermittent claudication (pain in the legs that occurs with walking and disappears with rest).
phenelzine	Benzenoids	Benzene and substituted derivatives	Phenethylamines	For the treatment of major depressive disorder. Has also been used with some success in the management of bulimia nervosa.
telmisartan	Benzenoids	Benzene and substituted derivatives	Biphenyls and derivatives	Used alone or in combination with other classes of antihypertensives for the treatment of hypertension. Also used in the treatment of diabetic nephropathy in hypertensive patients with type 2 diabetes mellitus, as well as the treatment of congestive heart failure (only in patients who cannot tolerate ACE inhibitors).
valdecoxib	Benzenoids	Benzene and substituted derivatives	Benzenesulfonamides	For the treatment of osteoarthritis and dysmenorrhoea
oxaprozin	Organoheterocyclic compounds	Azoles	Oxazoles	Used to relieve the inflammation, swelling, stiffness, and joint pain associated with rheumatoid arthritis and osteoarthritis.
mevastatin	Lipids and lipid-like molecules	Fatty Acyls	Fatty acids and conjugates	Not used therapeutically due to its many side effects.
miconazole	Benzenoids	Benzene and substituted derivatives	Benzylethers	For topical application in the treatment of tinea pedis (athlete&rsquo;s foot), tinea cruris, and tinea corporis caused by <i>Trichophyton rubrum</i>, <i>Trichophyton mentagrophytes</i>, and <i>Epidermophyton floccosum</i>, in the treatment of cutaneous candidiasis (moniliasis), and in the treatment of tinea versicolor.
fludarabine	Nucleosides, nucleotides, and analogues	Purine nucleotides	Purine ribonucleotides	For the treatment of adult patients with B-cell chronic lymphocytic leukemia (CLL) who have not responded to or whose disease has progressed during treatment with at least one standard alkylating-agent containing regimen
clomifene	Phenylpropanoids and polyketides	Stilbenes	N/A	Used mainly in female infertility due to anovulation (e.g. due to polycystic ovary syndrome) to induce ovulation.
maprotiline	Benzenoids	Anthracenes	N/A	For treatment of depression, including the depressed phase of bipolar depression, psychotic depression, and involutional melancholia, and may also be helpful in treating certain patients suffering severe depressive neurosis.
levetiracetam	Lipids and lipid-like molecules	Fatty Acyls	Fatty amides	Used as adjunctive therapy in the treatment of partial onset seizures in adults and children 4 years of age and older with epilepsy.
norgestimate	Lipids and lipid-like molecules	Steroids and steroid derivatives	Steroid esters	For the prevention of pregnancy
progesterone	Lipids and lipid-like molecules	Steroids and steroid derivatives	Pregnane steroids	For progesterone supplementation or replacement as part of an Assisted Reproductive Technology (ART) treatment for infertile women with progesterone deficiency and for the treatment of secondary amenorrhea. Also used for the reduction of the incidence of endometrial hyperplasia and the attendant risk of endometrial carcinoma in postmenopausal women receiving estrogen replacement therapy, as well …
nisoldipine	Organoheterocyclic compounds	Pyridines and derivatives	Hydropyridines	For the treatment of hypertension. It may be used alone or in combination with other antihypertensive agents.
esmolol	Benzenoids	Benzene and substituted derivatives	Phenol ethers	For the rapid control of ventricular rate in patients with atrial fibrillation or atrial flutter in perioperative, postoperative, or other emergent circumstances where short term control of ventricular rate with a short-acting agent is desirable. Also used in noncompensatory sinus tachycardia where the rapid heart rate requires specific intervention.
daunorubicin	Phenylpropanoids and polyketides	Anthracyclines	N/A	For remission induction in acute nonlymphocytic leukemia (myelogenous, monocytic, erythroid) of adults and for remission induction in acute lymphocytic leukemia of children and adults.
molindone	Organoheterocyclic compounds	Indoles and derivatives	N/A	Molindone is used for the management of the manifestations of psychotic disorders.
nitazoxanide	Benzenoids	Benzene and substituted derivatives	Benzoic acids and derivatives	For the treatment of diarrhea in adults and children caused by the protozoa <i>Giardia lamblia</i> and for the treatment of diarrhea in children caused by the protozoa <i>Cryptosporidium parvum</i>.
ethynodiol	Lipids and lipid-like molecules	Steroids and steroid derivatives	Steroid esters	For the prevention of pregnancy in women who elect to use this product as a method of contraception.
dipyridamole	Organonitrogen compounds	Amines	Tertiary amines	For as an adjunct to coumarin anticoagulants in the prevention of postoperative thromboembolic complications of cardiac valve replacement and also used in prevention of angina.
topotecan	Alkaloids and derivatives	Camptothecins	N/A	For the treatment of advanced ovarian cancer in patients with disease that has recurred or progressed following therapy with platinum-based regimens. Also used as a second-line therapy for treatment-sensitive small cell lung cancer, as well as in combination with cisplatin for the treatment of stage IV-B, recurrent, or persistent cervical cancer not amenable to curative treatment with surgery and…
formoterol	Benzenoids	Benzene and substituted derivatives	Phenethylamines	For use as long-term maintenance treatment of asthma in patients 6 years of age and older with reversible obstructive airways disease, including patients with symptoms of nocturnal asthma, who are using optimal corticosteroid treatment and experiencing regular or frequent breakthrough symptoms requiring use of a short-acting bronchodilator. Not indicated for asthma that can be successfully manage…
dacarbazine	Organoheterocyclic compounds	Azoles	Imidazoles	For the treatment of metastatic malignant melanoma. In addition, dacarbazine is also indicated for Hodgkin's disease as a secondary-line therapy when used in combination with other antineoplastic agents.
moexipril	Organic acids and derivatives	Carboxylic acids and derivatives	Amino acids, peptides, and analogues	For the treatment of hypertension.
paroxetine	Organoheterocyclic compounds	Piperidines	Phenylpiperidines	Labeled indications include: major depressive disorder (MDD), panic disorder with or without agoraphobia, obsessive-compulsive disorder (OCD), social anxiety disorder (social phobia), generalized anxiety disorder (GAD), post-traumatic stress disorder (PTSD), and premenstrual dysphoric disorder (PMDD). Unlabeled indications include: eating disorders, impulse control disorders, vasomotor symptoms o…
clotrimazole	Benzenoids	Benzene and substituted derivatives	Halobenzenes	For the local treatment of oropharyngeal candidiasis and vaginal yeast infections, also used in fungal infections of the skin such as ringworm, athlete's foot, and jock itch.
procainamide	Benzenoids	Benzene and substituted derivatives	Benzoic acids and derivatives	For the treatment of life-threatening ventricular arrhythmias.
rifabutin	Phenylpropanoids and polyketides	Macrolactams	N/A	For the prevention of disseminated <i>Mycobacterium avium</i> complex (MAC) disease in patients with advanced HIV infection.
nabumetone	Benzenoids	Naphthalenes	N/A	For acute and chronic treatment of signs and symptoms of osteoarthritis and rheumatoid arthritis.
astemizole	Organoheterocyclic compounds	Benzimidazoles	N/A	Astemizole was indicated for use in the relieving allergy symptoms, particularly rhinitis and conjunctivitis. It has been withdrawn from the market however due to concerns of arrhythmias.
triclosan	Benzenoids	Benzene and substituted derivatives	Diphenylethers	Triclosan is used in a variety of common household products, including soaps, mouthwashes, dish detergents, toothpastes, deodorants, and hand sanitizers. It is also used in health care settings in surgical scrubs and personnel hand washes.
atomoxetine	Benzenoids	Benzene and substituted derivatives	Phenylpropylamines	For the treatment of Attention-Deficit/Hyperactivity Disorder (ADHD) alone or in combination with behavioral treatment, as an adjunct to psychological, educational, social, and other remedial measures.
pravastatin	Lipids and lipid-like molecules	Fatty Acyls	Fatty acids and conjugates	For the treatment of hypercholesterolemia and to reduce the risk of cardiovascular disease.
ezetimibe	Organoheterocyclic compounds	Lactams	Beta lactams	For use as adjunctive therapy to diet for the reduction of elevated total-C, LDL-C, and Apo B in patients with primary (heterozygous familial and non-familial) hypercholesterolemia.
5-iodotubercidin	Nucleosides, nucleotides, and analogues	Pyrrolopyrimidine nucleosides and nucleotides	N/A	N/A
myricetin	Phenylpropanoids and polyketides	Flavonoids	Flavones	N/A
dactinomycin	Organic acids and derivatives	Carboxylic acids and derivatives	Amino acids, peptides, and analogues	For the treatment of Wilms' tumor, childhood rhabdomyosarcoma, Ewing's sarcoma and metastatic, nonseminomatous testicular cancer as part of a combination chemotherapy and/or multi-modality treatment regimen
carvedilol	Organoheterocyclic compounds	Indoles and derivatives	Carbazoles	For the treatment of mild or moderate (NYHA class II or III) heart failure of ischemic or cardiomyopathic origin.
radicicol	Phenylpropanoids and polyketides	Macrolides and analogues	N/A	N/A
resveratrol	Phenylpropanoids and polyketides	Stilbenes	N/A	Being investigated for the treatment of Herpes labialis infections (cold sores).
triamterene	Organoheterocyclic compounds	Pteridines and derivatives	N/A	For the treatment of edema associated with congestive heart failure, cirrhosis of the liver, and the nephrotic syndrome; also in steroid-induced edema, idiopathic edema, and edema due to secondary hyperaldosteronism.
prochlorperazine	Organoheterocyclic compounds	Benzothiazines	Phenothiazines	For the symptomatic management of psychotic disorders, short term management of nonpsychotic anxiety in patients with generalized anxiety disorder, and for the control of severe nausea and vomiting of various causes.
auranofin	Organooxygen compounds	Carbohydrates and carbohydrate conjugates	Monosaccharides	Used in the treatment of active, progressive or destructive forms of inflammatory arthritis, such as adult rheumatoid arthritis.
ketotifen	Organoheterocyclic compounds	Cycloheptathiophenes	N/A	Indicated as an add-on or prophylactic oral medication in the chronic treatment of mild atopic asthmatic children. Also used as self-medication for the temporary relief of itching of the eye due to allergic conjunctivitis (ophthalmic).
donepezil	Organoheterocyclic compounds	Piperidines	Benzylpiperidines	For the palliative treatment of mild to moderate dementia of the Alzheimer's type.
diclofenac	Benzenoids	Benzene and substituted derivatives	Phenylacetic acid derivatives	For the acute and chronic treatment of signs and symptoms of osteoarthritis and rheumatoid arthritis.
bupropion	Benzenoids	Benzene and substituted derivatives	Acetophenones	For the treatment of depression and as aid to smoking cessation.
pargyline	Benzenoids	Benzene and substituted derivatives	Phenylmethylamines	For the treatment of moderate to severe hypertension.
trifluoperazine	Organoheterocyclic compounds	Benzothiazines	Phenothiazines	For the treatment of anxiety disorders, depressive symptoms secondary to anxiety and agitation.
diflorasone	Lipids and lipid-like molecules	Steroids and steroid derivatives	Hydroxysteroids	For relief of the inflammatory and pruritic manifestations of corticosteroid responsive dermatoses.
olanzapine	Organoheterocyclic compounds	Benzodiazepines	N/A	For the acute and maintenance treatment of schizophrenia and related psychotic disorders, as well as acute treatment of manic or mixed episodes of bipolar 1 disorder. Intramuscular olanzapine is indicated for the rapid control of agitated patients.
idarubicin	Phenylpropanoids and polyketides	Anthracyclines	N/A	For the treatment of acute myeloid leukemia (AML) in adults. This includes French-American-British (FAB) classifications M1 through M7.
ouabain	Lipids and lipid-like molecules	Steroids and steroid derivatives	Steroid lactones	For the treatment of atrial fibrillation and flutter and heart failure
pyrimethamine	Organoheterocyclic compounds	Diazines	Pyrimidines and pyrimidine derivatives	For the treatment of toxoplasmosis and acute malaria; For the prevention of malaria in areas non-resistant to pyrimethamine
acetylcholine	Organonitrogen compounds	Quaternary ammonium salts	Cholines	Used to obtain miosis of the iris in seconds after delivery of the lens in cataract surgery, in penetrating keratoplasty, iridectomy and other anterior segment surgery where rapid miosis may be required.
dobutamine	Benzenoids	Benzene and substituted derivatives	Phenols and derivatives	For inotropic support in the short- term treatment of patients with cardiac decompensation due to depressed contractility resulting either from organic heart disease or from cardiac surgical procedures
ramipril	Organic acids and derivatives	Carboxylic acids and derivatives	Amino acids, peptides, and analogues	For the management of mild to severe hypertension. May be used to reduce cardiovascular mortality following myocardial infarction in hemodynamically stable individuals who develop clinical signs of congestive heart failure within a few days following myocardial infarction. To reduce the rate of death, myocardial infarction and stroke in individuals at high risk of cardiovascular events. May be us…
cerivastatin	Organoheterocyclic compounds	Pyridines and derivatives	Phenylpyridines	Used as an adjunct to diet for the reduction of elevated total and LDL cholesterol levels in patients with primary hypercholesterolemia and mixed dyslipidemia (Fredrickson Types IIa and IIb) when the response to dietary restriction of saturated fat and cholesterol and other non-pharmacological measures alone has been inadequate.
quinethazone	Organoheterocyclic compounds	Naphthyridines	Quinazolines	Used to treat hypertension.
equilin	Lipids and lipid-like molecules	Steroids and steroid derivatives	Oxosteroids	For the treatment of moderate to severe vasomotor symptoms associated with the menopause, atrophic vaginitis, osteoporosis, hypoestrogenism due to hypogonadism, castration, primary ovarian failure, breast cancer (for palliation only), and Advanced androgen-dependent carcinoma of the prostate (for palliation only)
guanfacine	Benzenoids	Benzene and substituted derivatives	Phenylacetamides	For use alone or in combination with other classes of antihypertensive agents in the management of hypertension. Has also been used for the treatment of attention deficit hyperactivity disorder (ADHD) in pediatric patients.
etodolac	Organoheterocyclic compounds	Indoles and derivatives	Indolyl carboxylic acids and derivatives	For acute and long-term management of signs and symptoms of osteoarthritis and rheumatoid arthritis, as well as for the management of pain.
doxapram	Benzenoids	Benzene and substituted derivatives	Diphenylmethanes	For use as a temporary measure in hospitalized patients with acute respiratory insufficiency superimposed on chronic obstructive pulmonary disease.
methylergometrine	Alkaloids and derivatives	Ergoline and derivatives	Lysergic acids and derivatives	For the prevention and control of excessive bleeding following vaginal childbirth
pitavastatin	Organoheterocyclic compounds	Quinolines and derivatives	Phenylquinolines	Pitavastatin is used to lower serum levels of total cholesterol, LDL-C, apolipoprotein B, and triglycerides, and raise levels of HDL-C for the treatment of dyslipidemia.
norepinephrine	Benzenoids	Benzene and substituted derivatives	Phenols and derivatives	Mainly used to treat patients in vasodilatory shock states such as septic shock and neurogenic shock and has shown a survival benefit over dopamine. Also used as a vasopressor medication for patients with critical hypotension.
sulpiride	Benzenoids	Benzene and substituted derivatives	Benzenesulfonamides	Sulpiride is indicated for the treatment of schizophrenia.
promethazine	Organoheterocyclic compounds	Benzothiazines	Phenothiazines	For the treatment of allergic disorders, and nausea/vomiting.
oxyphenbutazone	N/A	N/A	N/A	N/A
fluorouracil	Organoheterocyclic compounds	Diazines	Pyrimidines and pyrimidine derivatives	For the topical treatment of multiple actinic or solar keratoses. In the 5% strength it is also useful in the treatment of superficial basal cell carcinomas when conventional methods are impractical, such as with multiple lesions or difficult treatment sites. Fluorouracil injection is indicated in the palliative management of some types of cancer, including colon, esophageal, gastric, rectum, bre…
betahistine	Organonitrogen compounds	Amines	Aralkylamines	For the reduction of episodes of vertigo association with M矇ni癡re's disease.
tetracycline	Phenylpropanoids and polyketides	Tetracyclines	N/A	Used to treat bacterial infections such as Rocky Mountain spotted fever, typhus fever, tick fevers, Q fever, rickettsialpox and Brill-Zinsser disease. May be used to treat infections caused by Chlamydiae spp., B. burgdorferi (Lyme disease), and upper respiratory infections caused by typical (S. pneumoniae, H. influenzae, and M. catarrhalis) and atypical organisms (C. pneumoniae, M. pneumoniae, L.…
galantamine	Alkaloids and derivatives	Amaryllidaceae alkaloids	Galanthamine-type amaryllidaceae alkaloids	For the treatment of mild to moderate dementia of the Alzheimer's type. Has also been investigated in patients with mild cognitive impairment who did not meet the diagnostic criteria for Alzheimer's disease.
staurosporine	Organoheterocyclic compounds	Indoles and derivatives	Carbazoles	N/A
tolmetin	Benzenoids	Benzene and substituted derivatives	Acetophenones	For the relief of signs and symptoms of rheumatoid arthritis and osteoarthritis, including the treatment of acute flares long-term management. Also for treatment of juvenile rheumatoid arthritis.
prednicarbate	Lipids and lipid-like molecules	Steroids and steroid derivatives	Pregnane steroids	For the relief of the inflammatory and pruritic manifestations of corticosteroid-responsive dermatoses.
rizatriptan	Organoheterocyclic compounds	Indoles and derivatives	Tryptamines and derivatives	For treatment of acute migraine attacks with or without aura.
phenylpropanolamine	Benzenoids	Benzene and substituted derivatives	Phenylpropanes	For the treatment of nasal congestion, control of urinary incontinence, priapism and obesity.
felodipine	Organoheterocyclic compounds	Pyridines and derivatives	Hydropyridines	For the treatment of mild to moderate essential hypertension.
carbinoxamine	Benzenoids	Benzene and substituted derivatives	Benzylethers	For symptomatic relief of seasonal and perennial allergic rhinitis and vasomotor rhinitis, as well as allergic conjunctivitis caused by foods and inhaled allergens. Also for the relief of allergic reactions to blood or plasma, and the symptomatic management of mild, uncomplicated allergic skin manifestations of urticaria and angioedema.
menadione	Benzenoids	Naphthalenes	Naphthoquinones	The primary known function of vitamin K is to assist in the normal clotting of blood, but it may also play a role in normal bone calcification.
troglitazone	Organoheterocyclic compounds	Benzopyrans	1-benzopyrans	For the treatment of Type II diabetes mellitus. It is used alone or in combination with a sulfonylurea, metformin, or insulin as an adjunct to diet and exercise.
prilocaine	Organic acids and derivatives	Carboxylic acids and derivatives	Amino acids, peptides, and analogues	Used as a local anaesthetic and is often used in dentistry.
fluphenazine	Organoheterocyclic compounds	Benzothiazines	Phenothiazines	For management of manifestations of psychotic disorders.
geldanamycin	Phenylpropanoids and polyketides	Macrolactams	N/A	N/A
betaxolol	Benzenoids	Benzene and substituted derivatives	Phenols and derivatives	For the management of hypertension.
alverine	Benzenoids	Benzene and substituted derivatives	Phenylpropylamines	Used to relieve cramps or spasms of the stomach and intestines. It is also useful in treating irritable bowel syndrome (IBS) and similar conditions. It can also be used to help relieve period pain. Alverine citrate is also under investigation to increase the cytotoxic effects of the proteasome inhibitor MG132 on breast cancer cells.
oxybuprocaine	Benzenoids	Benzene and substituted derivatives	Benzoic acids and derivatives	Used to temporarily numb the front surface of the eye so that the eye pressure can be measured or a foreign body removed.
olmesartan	Organoheterocyclic compounds	Azoles	Tetrazoles	For the treatment of hypertension.
aniracetam	Benzenoids	Benzene and substituted derivatives	Benzamides	N/A
ivermectin	Phenylpropanoids and polyketides	Macrolides and analogues	N/A	For the treatment of intestinal (i.e., nondisseminated) strongyloidiasis due to the nematode parasite <i>Strongyloides stercoralis</i>. Also for the treatment of onchocerciasis (river blindness) due to the nematode parasite <i>Onchocerca volvulus</i>. Can be used to treat scabies caused by <i>Sarcoptes scabiei</i>.
piretanide	Benzenoids	Benzene and substituted derivatives	Diphenylethers	N/A
rifampicin	N/A	N/A	N/A	For the treatment of Tuberculosis and Tuberculosis-related mycobacterial infections.
zuclopenthixol	Organoheterocyclic compounds	Benzothiopyrans	1-benzothiopyrans	Used in the management of acute psychoses such as mania or schizophrenia. However, the use of zuclopenthixol acetate in psychiatric emergencies as an alternative to standard treatments (haloperidol, clotiapine, etc.) should be cautioned, since well executed and documented trials of zuclopenthixol acetate for this use have yet to be conducted. Zuclopenthixol acetate is not intended for long-term u…
benzonatate	Benzenoids	Benzene and substituted derivatives	Benzoic acids and derivatives	For the symptomatic relief of cough. Has also been applied locally in the oral cavity in adults by releasing the drug from the liquid-filled capsules to provide oropharyngeal anesthesia for conscious intubation.
propafenone	Phenylpropanoids and polyketides	Linear 1,3-diarylpropanoids	Chalcones and dihydrochalcones	Used to prolong the time to recurrence of paroxysmal atrial fibrillation/flutter (PAF) associated with disabling symptoms in patients without structural heart disease. Also used for the treatment of life-threatening documented ventricular arrhythmias, such as sustained ventricular tachycardia.
buspirone	Organoheterocyclic compounds	Diazinanes	Piperazines	For the management of anxiety disorders or the short-term relief of the symptoms of anxiety, and also as an augmention of SSRI-treatment against depression.
lidocaine	Organic acids and derivatives	Carboxylic acids and derivatives	Amino acids, peptides, and analogues	For production of local or regional anesthesia by infiltration techniques such as percutaneous injection and intravenous regional anesthesia by peripheral nerve block techniques such as brachial plexus and intercostal and by central neural techniques such as lumbar and caudal epidural blocks.
trazodone	Organoheterocyclic compounds	Diazinanes	Piperazines	For the treatment of depression.
piceatannol	Phenylpropanoids and polyketides	Stilbenes	N/A	N/A
epibatidine	Alkaloids and derivatives	Epibatidine analogues	N/A	N/A
naproxen	Benzenoids	Naphthalenes	N/A	For the treatment of rheumatoid arthritis, osteoarthritis, ankylosing spondylitis, tendinitis, bursitis, and acute gout. Also for the relief of mild to moderate pain and the treatment of primary dysmenorrhea.
salbutamol	Benzenoids	Benzene and substituted derivatives	Benzyl alcohols	For symptomatic relief and prevention of bronchospasm due to bronchial asthma, chronic bronchitis, and other chronic bronchopulmonary disorders such as COPD.
terbinafine	Benzenoids	Naphthalenes	N/A	For the treatment of dermatophyte infections of the toenail or fingernail caused by susceptible fungi. Also for the treatment of tinea capitis (scalp ringworm) and tinea corporis (body ringworm) or tinea cruris (jock itch).
ketorolac	Benzenoids	Benzene and substituted derivatives	Acetophenones	For the short-term (~5 days) management of moderately severe acute pain that requires analgesia at the opioid level, usually in a postoperative setting.
scopolamine	Benzenoids	Benzene and substituted derivatives	Phenylacetic acid derivatives	For the treatment of excessive salivation, colicky abdominal pain, bradycardia, sialorrhoea, diverticulitis, irritable bowel syndrome and motion sickness.
dexbrompheniramine	Organoheterocyclic compounds	Pyridines and derivatives	Pheniramines	For treatment and relief of symptoms of allergies, hay fever, and colds
hesperidin	N/A	N/A	N/A	N/A
sulfasalazine	Organoheterocyclic compounds	Azobenzenes	N/A	For the treatment of Crohn's disease and rheumatoid arthritis as a second-line agent.
thiorphan	Organic acids and derivatives	Carboxylic acids and derivatives	Amino acids, peptides, and analogues	N/A
mibefradil	Benzenoids	Tetralins	N/A	For the treatment of angina and high blood pressure.
diclofenamide	Benzenoids	Benzene and substituted derivatives	Benzenesulfonamides	For adjunctive treatment of: chronic simple (open-angle) glaucoma, secondary glaucoma, and preoperatively in acute angle-closure glaucoma where delay of surgery is desired in order to lower intraocular pressure
pantoprazole	Organoheterocyclic compounds	Benzimidazoles	Sulfinylbenzimidazoles	Short-term (up to 16 weeks) treatment of erosive esophagitis.
glycopyrrolate	Benzenoids	Benzene and substituted derivatives	Phenylacetic acid derivatives	For use as a preoperative antimuscarinic to reduce salivary, tracheobronchial, and pharyngeal secretions, to reduce the volume and free acidity of gastric secretions and to block cardiac vagal inhibitory reflexes during induction of anesthesia and intubation. Also used to treat chronic obstructive pulmonary disease (COPD).
mianserin	Organoheterocyclic compounds	Benzazepines	Dibenzazepines	For the treatment of depression.
nitrendipine	Organoheterocyclic compounds	Pyridines and derivatives	Hydropyridines	For the treatment of mild to moderate hypertension
monastrol	Organoheterocyclic compounds	Diazines	Pyrimidines and pyrimidine derivatives	N/A
proguanil	Benzenoids	Benzene and substituted derivatives	Halobenzenes	For the causal prevention and suppression of malaria caused by susceptible strains of <i>P. falciparum</i> and other species of Plasmodium found in some geographical areas of the world.
nicardipine	Organoheterocyclic compounds	Pyridines and derivatives	Hydropyridines	Used for the management of patients with chronic stable angina and for the treatment of hypertension.
tolazamide	Benzenoids	Benzene and substituted derivatives	Benzenesulfonamides	For use as an adjunct to diet to lower the blood glucose in patients with non-insulin dependent diabetes mellitus (Type II) whose hyperglycemia cannot be satisfactorily controlled by diet alone.
halofantrine	Benzenoids	Phenanthrenes and derivatives	N/A	For treatment of Severe malaria
tramadol	Benzenoids	Benzene and substituted derivatives	Phenol ethers	Indicated in the treatment of moderate to severe pain. Consider for those prone to constipation or respiratory depression. Tramadol is used to treat postoperative, dental, cancer, and acute musculosketetal pain and as an adjuvant to NSAID therapy in patients with osteoarthritis.
ondansetron	Organoheterocyclic compounds	Indoles and derivatives	Carbazoles	For the prevention of nausea and vomiting associated with emetogenic cancer chemotherapy, postoperation, and radiation. Also used for the treatment of postoperative nausea and vomiting.
tolbutamide	Benzenoids	Benzene and substituted derivatives	Benzenesulfonamides	For treatment of NIDDM (non-insulin-dependent diabetes mellitus) in conjunction with diet and exercise.
naloxone	Alkaloids and derivatives	Morphinans	N/A	For the complete or partial reversal of narcotic depression, including respiratory depression, induced by opioids including natural and synthetic narcotics, propoxyphene, methadone and the narcotic-antagonist analgesics: nalbuphine, pentazocine and butorphanol. It is also indicated for the diagnosis of suspected acute opioid overdose. It may also be used as an adjunctive agent to increase blood p…
amiloride	Organoheterocyclic compounds	Diazines	Pyrazines	For use as adjunctive treatment with thiazide diuretics or other kaliuretic-diuretic agents in congestive heart failure or hypertension.
triamcinolone	Lipids and lipid-like molecules	Steroids and steroid derivatives	Hydroxysteroids	For the treatment of perennial and seasonal allergic rhinitis.
mafenide	Benzenoids	Benzene and substituted derivatives	Benzenesulfonamides	Mafenide is indicated in the treatment of severe burns.
minoxidil	Organonitrogen compounds	Amines	Tertiary amines	For the treatment of severe hypertension and in the topical treatment (regrowth) of androgenic alopecia in males and females and stabilisation of hair loss in patients with androgenic alopecia.
entacapone	Phenylpropanoids and polyketides	Cinnamic acids and derivatives	Hydroxycinnamic acids and derivatives	Used as an adjunct to levodopa / carbidopa in the symptomatic treatment of patients with idiopathic Parkinson's Disease who experience the signs and symptoms of end-of-dose "wearing-off".
piroxicam	Organoheterocyclic compounds	Benzothiazines	N/A	For treatment of osteoarthritis and rheumatoid arthritis.
methocarbamol	Benzenoids	Benzene and substituted derivatives	Phenol ethers	For use as an adjunct to rest, physical therapy, and other measures for the relief of discomforts associated with acute, painful musculoskeletal conditions.
thiamine	Organoheterocyclic compounds	Diazines	Pyrimidines and pyrimidine derivatives	For the treatment of thiamine and niacin deficiency states, Korsakov's alcoholic psychosis, Wernicke-Korsakov syndrome, delirium, and peripheral neuritis.
doxylamine	Benzenoids	Benzene and substituted derivatives	Benzylethers	Used alone as a short-term sleep aid, in combination with other drugs as a night-time cold and allergy relief drug. Also used in combination with Vitamin B6 (pyridoxine) to prevent morning sickness in pregnant women.
primaquine	Organoheterocyclic compounds	Quinolines and derivatives	Hydroxyquinolines	For the treatment of malaria.
phenazopyridine	Organoheterocyclic compounds	Pyridines and derivatives	Aminopyridines and derivatives	For the symptomatic relief of pain, burning, urgency, frequency, and other discomforts arising from irritation of the lower urinary tract mucosa caused by infection, trauma, surgery, endoscopic procedures, or the passage of sounds or catheters.
mesoridazine	Organoheterocyclic compounds	Benzothiazines	Phenothiazines	Used in the treatment of schizophrenia, organic brain disorders, alcoholism and psychoneuroses.
mebendazole	Benzenoids	Benzene and substituted derivatives	Benzophenones	For the treatment of <i>Enterobius vermicularis</i> (pinworm), <i>Trichuris trichiura</i> (whipworm), <i>Ascaris lumbricoides</i> (common roundworm), <i>Ancylostoma duodenale</i> (common hookworm), <i>Necator americanus</i> (American hookworm) in single or mixed infections.
nalbuphine	Alkaloids and derivatives	Morphinans	N/A	For the relief of moderate to severe pain.
diltiazem	Organoheterocyclic compounds	Benzothiazepines	N/A	For the treatment of Hypertension
alclometasone	Lipids and lipid-like molecules	Steroids and steroid derivatives	Hydroxysteroids	For the relief of the inflammatory and pruritic manifestations of corticosteroid-responsive dermatoses.
flecainide	Benzenoids	Benzene and substituted derivatives	Benzoic acids and derivatives	Flecainide is is a class Ic antiarrhythmic agent and as such, it is used for the prevention of paroxysmal supraventricular tachycardias (PSVT), including atrioventricular nodal reentrant tachycardia, atrioventricular reentrant tachycardia and other supraventricular tachycardias of unspecified mechanism associated with disablin.
diflunisal	Benzenoids	Benzene and substituted derivatives	Biphenyls and derivatives	For symptomatic treatment of mild to moderate pain accompanied by inflammation (e.g. musculoskeletal trauma, post-dental extraction, post-episiotomy), osteoarthritis, and rheumatoid arthritis.
nimodipine	Organoheterocyclic compounds	Pyridines and derivatives	Hydropyridines	For use as an adjunct to improve neurologic outcome following subarachnoid hemorrhage (SAH) from ruptured intracranial berry aneurysms by reducing the incidence and severity of ischemic deficits.
salmeterol	Benzenoids	Benzene and substituted derivatives	Benzyl alcohols	For the treatment of asthma and chronic obstructive pulmonary disease (COPD).
mexiletine	Benzenoids	Benzene and substituted derivatives	Phenol ethers	For the treatment of ventricular tachycardia and symptomatic premature ventricular beats, and prevention of ventricular fibrillation.
ibudilast	Organoheterocyclic compounds	Pyrazolopyridines	N/A	For the treatment of multiple sclerosis, asthma, and cerebrovascular disease.
orciprenaline	Benzenoids	Benzene and substituted derivatives	Phenols and derivatives	For the treatment of bronchospasm, chronic bronchitis, asthma, and emphysema.
enalapril	Organic acids and derivatives	Carboxylic acids and derivatives	Amino acids, peptides, and analogues	For the treatment of essential or renovascular hypertension and symptomatic congestive heart failure. It may be used alone or in combination with thiazide diuretics.
alprenolol	Benzenoids	Benzene and substituted derivatives	Phenylpropenes	For the treatment of hypertension, angina, and arrhythmia
imipramine	Organoheterocyclic compounds	Benzazepines	Dibenzazepines	For the relief of symptoms of depression and as temporary adjunctive therapy in reducing enuresis in children aged 6 years and older. May also be used to manage panic disorders, with or without agoraphobia, as a second line agent in ADHD, management of eating disorders, for short-term management of acute depressive episodes in bipolar disorder and schizophrenia, and for symptomatic treatment of p…
tetrabenazine	Organoheterocyclic compounds	Tetrahydroisoquinolines	N/A	Treatment of hyperkinetic movement disorders like chorea in Huntington's disease, hemiballismus, senile chorea, Tourette syndrome and other tic disorders, and tardive dyskinesia
estriol	Lipids and lipid-like molecules	Steroids and steroid derivatives	Estrane steroids	Used as a test to determine the general health of an unborn fetus.
solifenacin	N/A	N/A	N/A	For the treatment of overactive bladder with symptoms of urge urinary incontinence, urgency, and urinary frequency.
puromycin	Organic acids and derivatives	Carboxylic acids and derivatives	Amino acids, peptides, and analogues	N/A
cetirizine	Benzenoids	Benzene and substituted derivatives	Diphenylmethanes	For the relief of symptoms associated with seasonal allergic rhinitis, perennial allergic rhinitis and the treatment of the uncomplicated skin manifestations of chronic idiopathic urticaria
pentoxifylline	Alkaloids and derivatives	N/A	N/A	For the treatment of patients with intermittent lameness or immobility arising from chronic occlusive arterial disease of the limbs.
bumetanide	Benzenoids	Benzene and substituted derivatives	Diphenylethers	For the treatment of edema associated with congestive heart failure, hepatic and renal disease including the nephrotic syndrome.
tegaserod	Organoheterocyclic compounds	Indoles and derivatives	N/A	Provides relief from the symptoms of irritable bowel syndrome including chronic idiopathic constipation.
cimetidine	Organoheterocyclic compounds	Azoles	Imidazoles	For the treatment and the management of acid-reflux disorders (GERD), peptic ulcer disease, heartburn, and acid indigestion.
mepivacaine	Organic acids and derivatives	Carboxylic acids and derivatives	Amino acids, peptides, and analogues	For production of local or regional analgesia and anesthesia by local infiltration, peripheral nerve block techniques, and central neural techniques including epidural and caudal blocks.
tenoxicam	Organoheterocyclic compounds	Thienothiazines	N/A	For the treatment of rheumatoid arthritis, osteoarthritis, backache, and pain.
rescinnamine	Alkaloids and derivatives	Yohimbine alkaloids	N/A	For the treatment of hypertension.
sertraline	Benzenoids	Tetralins	Tametralines	For the management of major depressive disorder, posttraumatic stress disorder, obsessive-compulsive disorder, panic disorder with or without agoraphobia, premenstrual dysphoric disorder, social phobia, premature ejaculation, and vascular headaches.
estrone	Lipids and lipid-like molecules	Steroids and steroid derivatives	Estrane steroids	For management of perimenopausal and postmenopausal symptoms.
quinidine	Alkaloids and derivatives	Cinchona alkaloids	N/A	For the treatment of ventricular pre-excitation and cardiac dysrhythmias
clocortolone	Lipids and lipid-like molecules	Steroids and steroid derivatives	Hydroxysteroids	For short-term topical treatment of the inflammatory and pruritic manifestations of moderate to severe corticosteroid-responsive dermatoses of the scalp.
carbamazepine	Organoheterocyclic compounds	Benzazepines	Dibenzazepines	For the treatment of epilepsy and pain associated with true trigeminal neuralgia.
digoxin	Lipids and lipid-like molecules	Steroids and steroid derivatives	Steroid lactones	For the treatment and management of congestive cardiac insufficiency, arrhythmias and heart failure.
flucytosine	Organoheterocyclic compounds	Diazines	Pyrimidines and pyrimidine derivatives	For the treatment (in combination with amphotericin B) of serious infections caused by susceptible strains of Candida (septicemia, endocarditis and urinary system infections) and/or Cryptococcus (meningitis and pulmonary infections).
tretinoin	Lipids and lipid-like molecules	Prenol lipids	Retinoids	For the the induction of remission in patients with acute promyelocytic leukemia (APL), French-American-British (FAB) classification M3 (including the M3 variant); For the topical treatment of acne vulgaris, flat warts and other skin conditions (psoriasis, ichthyosis congenita, icthyosis vulgaris, lamellar icthyosis, keratosis palmaris et plantaris, epidermolytic hyperkeratosis, senile comedones,…
rabeprazole	Organoheterocyclic compounds	Benzimidazoles	Sulfinylbenzimidazoles	For the treatment of acid-reflux disorders (GERD), peptic ulcer disease, H. pylori eradication, and prevention of gastroinetestinal bleeds with NSAID use.
probenecid	Benzenoids	Benzene and substituted derivatives	Benzenesulfonamides	For the reduction of serum uric acid concentrations in chronic gouty arthritis and tophaceous gout in patients with frequent disabling gout attacks. Has also been effectively used to promote uric acid excretion in hyperuricemia secondary to the administration of thiazide and related diuretics.
demecarium	Benzenoids	Benzene and substituted derivatives	Anilines	For the topical treatment of chronic open-angle glaucoma.
guanadrel	Organoheterocyclic compounds	Dioxolanes	1,3-dioxolanes	Used to treat and control hypertension.
ropivacaine	Organic acids and derivatives	Carboxylic acids and derivatives	Amino acids, peptides, and analogues	Used in obstetric anesthesia and regional anesthesia for surgery.
phenylbutazone	Benzenoids	Benzene and substituted derivatives	N/A	For the treatment of backache and ankylosing spondylitis
riluzole	Organoheterocyclic compounds	Benzothiazoles	N/A	For the treatment of amyotrophic lateral sclerosis (ALS, Lou Gehrig's Disease)
afatinib	Organoheterocyclic compounds	Naphthyridines	Quinazolines	Afatinib is a kinase inhibitor indicated for the first-line treatment of patient with metastatic non-small cell lung cancer (NSCLC) whose tumours have epidermal growth factor receptor (EGFR) exon 19 deletions or exon 21 (L858R) substitution mutations as detected by an FDA-approved test.
didanosine	Nucleosides, nucleotides, and analogues	Purine nucleosides	Purine 3'-deoxyribonucleosides	For use, in combination with other antiretroviral agents, in the treatment of HIV-1 infection in adults.
amcinonide	Lipids and lipid-like molecules	Steroids and steroid derivatives	Pregnane steroids	For the relief of the inflammatory and pruritic manifestations of corticosteroid-responsive dermatoses.
etomidate	Organoheterocyclic compounds	Azoles	Imidazoles	Used in the induction of general anesthesia.
doxazosin	Organoheterocyclic compounds	Diazinanes	Piperazines	For treatment and management of mild to moderate hypertension and urinary obstruction symptoms caused by BPH.
propidium	Organoheterocyclic compounds	Quinolines and derivatives	Phenylquinolines	N/A
methotrexate	Organoheterocyclic compounds	Pteridines and derivatives	Pterins and derivatives	Methotrexate is indicated in the treatment of gestational choriocarcinoma, chorioadenoma destruens and hydatidiform mole. In acute lymphocytic leukemia, methotrexate is indicated in the prophylaxis of meningeal leukemia and is used in maintenance therapy in combination with other chemotherapeutic agents. Methotrexate is also indicated in the treatment of meningeal leukemia. Methotrexate is used a…
thioridazine	Organoheterocyclic compounds	Benzothiazines	Phenothiazines	For the treatment of schizophrenia and generalized anxiety disorder.
picrotoxin	Organoheterocyclic compounds	Furopyrans	N/A	Used internally for relieving respiratory distress. Also for use as an antidote in poisoning by CNS depressants, especially barbiturates.
lamotrigine	Benzenoids	Benzene and substituted derivatives	Halobenzenes	For the adjunctive treatment of partial seizures in epilepsy and generalized seizures of Lennox-Gastaut syndrome. Also for the maintenance treatment of bipolar I disorder and depression.
niacin	Organoheterocyclic compounds	Pyridines and derivatives	Pyridinecarboxylic acids and derivatives	For the treatment of type IV and V hyperlipidemia. It is indicated as ajunctive therapy.
procaine	Benzenoids	Benzene and substituted derivatives	Benzoic acids and derivatives	Used as a local anesthetic primarily in oral surgery
doxepin	Organoheterocyclic compounds	Benzoxepines	Dibenzoxepines	Doxepin is used for the treatment of depression and/or anxiety. It can also be used for chronic urticaria and in the management of pain.
montelukast	Phenylpropanoids and polyketides	Linear 1,3-diarylpropanoids	N/A	For the treatment of asthma
glipizide	Benzenoids	Benzene and substituted derivatives	Benzenesulfonamides	For use as an adjunct to diet for the control of hyperglycemia and its associated symptomatology in patients with non-insulin-dependent diabetes mellitus (NIDDM; type II), formerly known as maturity-onset diabetes, after an adequate trial of dietary therapy has proved unsatisfactory.
ciclopirox	Organoheterocyclic compounds	Pyridines and derivatives	Hydropyridines	Used as a topical treatment in immunocompetent patients with mild to moderate onychomycosis of fingernails and toenails without lunula involvement, due to <i>Trichophyton rubrum</i>.
trichlormethiazide	Organoheterocyclic compounds	Thiadiazines	Benzothiadiazines	Used in the treatment of oedema (including that associated with heart failure) and hypertension.
medrysone	Lipids and lipid-like molecules	Steroids and steroid derivatives	Pregnane steroids	For the treatment of allergic conjunctivitis, vernal conjunctivitis, episcleritis, and epinephrine sensitivity.
carbidopa	Benzenoids	Benzene and substituted derivatives	Phenols and derivatives	For treatment of the symptoms of idiopathic Parkinson's disease (paralysis agitans), post-encephalitic parkinsonism
vecuronium	Lipids and lipid-like molecules	Steroids and steroid derivatives	Steroid esters	Vecuronium is a muscle relaxing agent and is used as an ajunct in general anesthesia.
tranylcypromine	Organonitrogen compounds	Amines	Aralkylamines	For the treatment of major depressive episode without melancholia.
olomoucine	Organoheterocyclic compounds	Imidazopyrimidines	Purines and purine derivatives	N/A
anagrelide	Organoheterocyclic compounds	Naphthyridines	Quinazolines	For the treatment of patients with thrombocythemia, secondary to myeloproliferative disorders, to reduce the elevated platelet count and the risk of thrombosis and to ameliorate associated symptoms including thrombo-hemorrhagic events.
rosiglitazone	Benzenoids	Benzene and substituted derivatives	Phenol ethers	Rosiglitazone is indicated as an adjunct to diet and exercise to improve glycemic control in adults with type 2 diabetes mellitus.
danazol	Lipids and lipid-like molecules	Steroids and steroid derivatives	Estrane steroids	For the treatment of endometriosis and fibrocystic breast disease (in patients unresponsive to simple measures). Also used for the prophylactic treatment of all types of hereditary angioedema in males and females.
icosapent	Lipids and lipid-like molecules	Fatty Acyls	Fatty acids and conjugates	EPA can be used for lowering elevated triglycerides in those who are hyperglyceridemic. In addition, EPA may play a therapeutic role in patients with cystic fibrosis by reducing disease severity and may play a similar role in type 2 diabetics in slowing the progression of diabetic nephropathy.
clopidogrel	Organic acids and derivatives	Carboxylic acids and derivatives	Amino acids, peptides, and analogues	For the reduction of atherosclerotic events (myocardial infarction, stroke, and vascular death) in patients with atherosclerosis documented by recent stroke, recent myocardial infarction, or established peripheral arterial disease.
metixene	Organoheterocyclic compounds	Benzothiopyrans	1-benzothiopyrans	Used for the symptomatic treatment of parkinsonism.
phentermine	Benzenoids	Benzene and substituted derivatives	Phenethylamines	For the treatment and management of obesity.
budesonide	Lipids and lipid-like molecules	Steroids and steroid derivatives	Hydroxysteroids	The oral capsule is used for the treatment of mild to moderate active Crohn's disease. The oral tablet is used for induction of remission in patients with active, mild to moderate ulcerative colitis. The oral inhalation formulation is used for the treatment of asthma, non-infectious rhinitis (including hay fever and other allergies), and for treatment and prevention of nasal polyposis.
carteolol	Organoheterocyclic compounds	Quinolines and derivatives	Quinolones and derivatives	For the treatment of intraocular hypertension and chronic open-angle glaucoma
parecoxib	Benzenoids	Benzene and substituted derivatives	Benzenesulfonamides	Used for short term perioperative pain control.
pheniramine	Organoheterocyclic compounds	Pyridines and derivatives	Pheniramines	Pheniramine is an antihistamine used to treat allergic conditions such as hay fever or urticaria.
nilotinib	Benzenoids	Benzene and substituted derivatives	Benzamides	For the potential treatment of various leukemias, including chronic myeloid leukemia (CML).
cilastatin	Organic acids and derivatives	Carboxylic acids and derivatives	Amino acids, peptides, and analogues	Combined intravenously with imipenem in order to protect it from dehydropeptidase and prolong its antibacterial effect.
mometasone	Lipids and lipid-like molecules	Steroids and steroid derivatives	Pregnane steroids	The inhaler is indicated for the maintenance treatment of asthma as prophylactic therapy. The nasal spray is indicated for the treatment of the nasal symptoms of seasonal allergic and perennial allergic rhinitis.
protriptyline	Benzenoids	Dibenzocycloheptenes	N/A	For the treatment of depression.
vinblastine	Alkaloids and derivatives	Vinca alkaloids	N/A	For treatment of breast cancer, testicular cancer, lymphomas, neuroblastoma, Hodgkin's and non-Hodgkin's lymphomas, mycosis fungoides, histiocytosis, and Kaposi's sarcoma.
esomeprazole	Organoheterocyclic compounds	Benzimidazoles	Sulfinylbenzimidazoles	For the treatment of acid-reflux disorders (GERD), peptic ulcer disease, H. pylori eradication, and prevention of gastroinetestinal bleeds with NSAID use.
theobromine	Alkaloids and derivatives	N/A	N/A	theobromine is used as a vasodilator, a diuretic, and heart stimulant. And similar to caffeine, it may be useful in management of fatigue and orthostatic hypotension.
spironolactone	Lipids and lipid-like molecules	Steroids and steroid derivatives	Steroid lactones	Used primarily to treat low-renin hypertension, hypokalemia, and Conn's syndrome.
rimexolone	Lipids and lipid-like molecules	Steroids and steroid derivatives	Oxosteroids	For the treatment of postoperative inflammation following ocular surgery and in the treatment of anterior uveitis.
thiethylperazine	Organoheterocyclic compounds	Benzothiazines	Phenothiazines	For the treatment or relief of nausea and vomiting.
pimozide	Benzenoids	Benzene and substituted derivatives	Diphenylmethanes	Used for the suppression of motor and phonic tics in patients with Tourette's Disorder who have failed to respond satisfactorily to standard treatment.
droperidol	Benzenoids	Benzene and substituted derivatives	Phenylbutylamines	Droperidol is ssed to produce tranquilization and to reduce the incidence of nausea and vomiting in surgical and diagnostic procedures.
griseofulvin	Organoheterocyclic compounds	Benzofurans	N/A	For the treatment of ringworm infections of the skin, hair, and nails, namely: tinea corporis, tinea pedis, tinea cruris, tinea barbae, cradle cap or other conditions caused by <i>Trichophyton</i> or <i>Microsporum</i> fungi.
clofarabine	Nucleosides, nucleotides, and analogues	Purine nucleosides	Purine 3'-deoxyribonucleosides	For the treatment of pediatric patients 1 to 21 years old with relapsed or refractory acute lymphocytic (lymphoblastic) leukemia after at least two prior regimens. It is designated as an orphan drug by the FDA for this use.
citalopram	Benzenoids	Benzene and substituted derivatives	Phenylbutylamines	For the treatment of depression. Unlabeled indications include: treatment of mild dementia-associated agitation in nonpsychotic patients, smoking cessation, ethanol abuse, obsessive-compulsive disorder (OCD) in children, and diabetic neuropathy.
moclobemide	Benzenoids	Benzene and substituted derivatives	Benzoic acids and derivatives	For the treatment of depression.
mefloquine	Organoheterocyclic compounds	Quinolines and derivatives	N/A	For the treatment of mild to moderate acute malaria caused by Mefloquineuine-susceptible strains of <i>Plasmodium falciparum</i> (both chloroquine-susceptible and resistant strains) or by <i>Plasmodium vivax</i>. Also for the prophylaxis of <i>Plasmodium falciparum</i> and <i>Plasmodium vivax</i> malaria infections, including prophylaxis of chloroquine-resistant strains of <i>Plasmodium falciparu…
chlorprothixene	Organoheterocyclic compounds	Benzothiopyrans	1-benzothiopyrans	For treatment of psychotic disorders (e.g. schizophrenia) and of acute mania occuring as part of bipolar disorders.
oxymetazoline	Benzenoids	Benzene and substituted derivatives	Phenylpropanes	For treatment of nasal congestion and redness associated with minor irritations of the eye
fenoldopam	Organoheterocyclic compounds	Benzazepines	N/A	For the in-hospital, short-term (up to 48 hours) management of severe hypertension when rapid, but quickly reversible, emergency reduction of blood pressure is clinically indicated, including malignant hypertension with deteriorating end-organ function.
anisomycin	Benzenoids	Benzene and substituted derivatives	Phenol ethers	N/A
trimipramine	Organoheterocyclic compounds	Benzazepines	Dibenzazepines	For the treatment of depression and depression accompanied by anxiety, agitation or sleep disturbance
biperiden	Benzenoids	Benzene and substituted derivatives	Phenylpropylamines	For use as an adjunct in the therapy of all forms of parkinsonism and control of extrapyramidal disorders secondary to neuroleptic drug therapy.
gentamicin	Organooxygen compounds	Carbohydrates and carbohydrate conjugates	Aminosaccharides	For treatment of serious infections caused by susceptible strains of the following microorganisms: <i>P. aeruginosa</i>, <i>Proteus</i> species (indole-positive and indole-negative), <i>E. coli</i>, <i>Klebsiella-Enterobactor-Serratia</i> species, <i>Citrobacter</i> species and <i>Staphylococcus</i> species (coagulase-positive and coagulase-negative).
hyoscyamine	Benzenoids	Benzene and substituted derivatives	Phenylacetic acid derivatives	For treatment of bladder spasms, peptic ulcer disease, diverticulitis, colic, irritable bowel syndrome, cystitis, and pancreatitis. Also used to treat certain heart conditions, to control the symptoms of Parkinson's disease and rhinitis.
flunarizine	Benzenoids	Benzene and substituted derivatives	Diphenylmethanes	Used in the prophylaxis of migraine, occlusive peripheral vascular disease, vertigo of central and peripheral origin, and as an adjuvant in the therapy of epilepsy.
clonidine	Benzenoids	Benzene and substituted derivatives	Halobenzenes	May be used as an adjunct in the treatment of hypertension, as an epidural infusion as an adjunct treatment in the management of severe cancer pain that is not relieved by opiate analgesics alone, for differential diagnosis of pheochromocytoma in hypertensive patients, prophylaxis of vascular migraine headaches, treatment of severe dysmenorrhea, management of vasomotor symptoms associated with me…
fluvoxamine	Benzenoids	Benzene and substituted derivatives	N/A	For management of depression and for Obsessive Compulsive Disorder (OCD). Has also been used in the management of bulimia nervosa.
bepridil	Benzenoids	Benzene and substituted derivatives	Phenylmethylamines	For the treatment of hypertension, and chronic stable angina (classic effort-associated angina).
zolmitriptan	Organoheterocyclic compounds	Indoles and derivatives	Tryptamines and derivatives	For the acute treatment of adult migraine with or without auras.
desipramine	Organoheterocyclic compounds	Benzazepines	Dibenzazepines	For relief of symptoms in various depressive syndromes, especially endogenous depression. It has also been used to manage chronic peripheral neuropathic pain, as a second line agent for the management of anxiety disorders (e.g. panic disorder, generalized anxiety disorder), and as a second or third line agent in the ADHD management.
perphenazine	Organoheterocyclic compounds	Benzothiazines	Phenothiazines	For use in the management of the manifestations of psychotic disorders and for the control of severe nausea and vomiting in adults.
ziprasidone	Organoheterocyclic compounds	Diazinanes	Piperazines	For the treatment of schizophrenia and related psychotic disorders.
balsalazide	Organoheterocyclic compounds	Azobenzenes	N/A	For the treatment of mildly to moderately active ulcerative colitis.
norethindrone	N/A	N/A	N/A	N/A
quetiapine	Organoheterocyclic compounds	Benzothiazepines	Dibenzothiazepines	For the treatment of schizophrenia and related psychotic disorders.
vincristine	Alkaloids and derivatives	Vinca alkaloids	N/A	Treatment of acute lymphocytic leukemia (ALL), Hodgkin lymphoma, non-Hodgkin lymphomas, Wilms' tumor, neuroblastoma, rhabdomyosarcoma. Liposomal vincristine is indicated for the treatment of relapsed Philadelphia chromosome-negative (Ph-) acute lymphoblastic leukemia (ALL).
etoricoxib	Organoheterocyclic compounds	Pyridines and derivatives	Bipyridines and oligopyridines	For the treatment of rheumatoid arthritis, osteoarthritis, ankylosing spondylitis, chronic low back pain, acute pain and gout.
asenapine	Organoheterocyclic compounds	Benzoxepines	Dibenzoxepines	Used for treatment in psychosis, schizophrenia and schizoaffective disorders, manic disorders, and bipolar disorders as monotherapy or in combination.
ibuprofen	Phenylpropanoids and polyketides	Phenylpropanoic acids	N/A	For symptomatic treatment of rheumatoid arthritis, juvenile rheumatoid arthritis and osteoarthritis. May be used to treat mild to moderate pain and for the management of dysmenorrhea. May be used to reduce fever. Has been used with some success for treating ankylosing spondylitis, gout and psoriatic arthritis. May reduce pain, fever and inflammation of pericarditis. May be used IV with opiates to…
neostigmine	Benzenoids	Benzene and substituted derivatives	Anilines	Neostigmine is used for the symptomatic treatment of myasthenia gravis by improving muscle tone.
chlorphenamine	Organoheterocyclic compounds	Pyridines and derivatives	Pheniramines	For the treatment of rhinitis, urticaria, allergy, common cold, asthma and hay fever.
azathioprine	Organosulfur compounds	Thioethers	Diarylthioethers	For use in rheumatoid arthritis, preventing renal transplant rejection, Crohn's disease, and colitis.
cyclizine	Benzenoids	Benzene and substituted derivatives	Diphenylmethanes	For prevention and treatment of nausea, vomiting, and dizziness associated with motion sickness, and vertigo (dizziness caused by other medical problems).
clemastine	Benzenoids	Benzene and substituted derivatives	Diphenylmethanes	For the relief of symptoms associated with allergic rhinitis such as sneezing, rhinorrhea, pruritus and acrimation. Also for the management of mild, uncomplicated allergic skin manifestations of urticaria and angioedema. Used as self-medication for temporary relief of symptoms associated with the common cold.
nifedipine	Organoheterocyclic compounds	Pyridines and derivatives	Hydropyridines	For the management of vasospastic angina, chronic stable angina, hypertension, and Raynaud's phenomenon. May be used as a first line agent for left ventricular hypertrophy and isolated systolic hypertension (long-acting agents).
albendazole	Organoheterocyclic compounds	Benzimidazoles	N/A	For the treatment of parenchymal neurocysticercosis due to active lesions caused by larval forms of the pork tapeworm, <i>Taenia solium</i> and for the treatment of cystic hydatid disease of the liver, lung, and peritoneum, caused by the larval form of the dog tapeworm, <i>Echinococcus granulosus</i>.
irbesartan	Organoheterocyclic compounds	Azoles	Tetrazoles	For the treatment of hypertension, as well as diabetic nephropathy with an elevated serum creatinine and proteinuria (&gt;3N/AN/A mg/day) in patients with type 2 diabetes and hypertension. Irbesartan is also used as a second line agent in the treatment of congestive heart failure.
probucol	Benzenoids	Benzene and substituted derivatives	Phenylpropanes	Used to lower LDL and HDL cholesterol.
aripiprazole	Organoheterocyclic compounds	Diazinanes	Piperazines	For the treatment of schizophrenia and related psychotic disorders.
benzatropine	Benzenoids	Benzene and substituted derivatives	Diphenylmethanes	For use as an adjunct in the therapy of all forms of parkinsonism and also for use in the control of extrapyramidal disorders due to neuroleptic drugs.
timolol	Organonitrogen compounds	Amines	Tertiary amines	In its oral form it is used to treat high blood pressure and prevent heart attacks, and occasionally to prevent migraine headaches. In its opthalmic form it is used to treat open-angle and occasionally secondary glaucoma.
raltitrexed	Organic acids and derivatives	Carboxylic acids and derivatives	Amino acids, peptides, and analogues	For the treatment of malignant neoplasm of colon and rectum
irinotecan	Alkaloids and derivatives	Camptothecins	N/A	For the treatment of metastatic colorectal cancer (first-line therapy when administered with 5-fluorouracil and leucovorin). Also used in combination with cisplatin for the treatment of extensive small cell lung cancer. Irinotecan is currently under investigation for the treatment of metastatic or recurrent cervical cancer. Also used in combination with fluorouracil and leucovorin for the treatme…
mestranol	Lipids and lipid-like molecules	Steroids and steroid derivatives	Estrane steroids	Mestranol was used as one of the first oral contraceptives.
vindesine	Alkaloids and derivatives	Vinca alkaloids	N/A	For the treatment of acute leukaemia, malignant lymphoma, Hodgkin's disease, acute erythraemia and acute panmyelosis
metyrapone	Organooxygen compounds	Carbonyl compounds	Ketones	Used as a diagnostic drug for testing hypothalamic-pituitary ACTH function. Occasionally used in Cushing's syndrome.
dorzolamide	Organoheterocyclic compounds	Thiophenes	2,3,5-trisubstituted thiophenes	For the treatment of elevated intraocular pressure in patients with ocular hypertension or open-angle glaucoma. Also used prophylatically for the inhibition of perioperative IOP increase (before neodynium yttrium aluminum garnet laser posterior capsulotomy).
diphenoxylate	Benzenoids	Benzene and substituted derivatives	Diphenylacetonitriles	For as adjunctive therapy in the management of diarrhea
gliquidone	Organoheterocyclic compounds	Isoquinolines and derivatives	1,3-isoquinolinediones	Used in the treatment of diabetes mellitus type 2.
acetylcysteine	Organic acids and derivatives	Carboxylic acids and derivatives	Amino acids, peptides, and analogues	Acetylcysteine is used mainly as a mucolytic and in the management of paracetamol (acetaminophen) overdose.
furosemide	Benzenoids	Benzene and substituted derivatives	Benzenesulfonamides	For the treatment of edema associated with congestive heart failure, cirrhosis of the liver, and renal disease, including the nephrotic syndrome. Also for the treatment of hypertension alone or in combination with other antihypertensive agents.
selegiline	Benzenoids	Benzene and substituted derivatives	Phenethylamines	Monotherapy for initial treatment of Parkinson's disease, as well as an adjunct therapy in patients with a decreased response to levodopa/carbadopa. Also used for the palliative treatment of mild to moderate Alzheimer's disease and at higher doses, for the treatment of depression.
glimepiride	Benzenoids	Benzene and substituted derivatives	Benzenesulfonamides	For concomitant use with insulin for the treatment of noninsulin-dependent (type 2) diabetes mellitus.
metolazone	Organoheterocyclic compounds	Naphthyridines	Quinazolines	For the treatment of hypertension, alone or in combination with other antihypertensive drugs of a different class.
forskolin	Organoheterocyclic compounds	Naphthopyrans	N/A	N/A
pancuronium	Lipids and lipid-like molecules	Steroids and steroid derivatives	Steroid esters	Used as a muscle relaxant during anesthesia and surgical procedures.
midodrine	Organic acids and derivatives	Carboxylic acids and derivatives	Amino acids, peptides, and analogues	For the treatment of symptomatic orthostatic hypotension (OH).
lofexidine	Benzenoids	Benzene and substituted derivatives	Phenol ethers	Investigated for use/treatment in addictions and substance abuse.
1-benzylimidazole	Benzenoids	Benzene and substituted derivatives	Phenylmethylamines	N/A
nizatidine	Organoheterocyclic compounds	Azoles	Thiazoles	For the treatment of acid-reflux disorders (GERD), peptic ulcer disease, active benign gastric ulcer, and active duodenal ulcer.
cytarabine	Nucleosides, nucleotides, and analogues	Pyrimidine nucleosides	N/A	For the treatment of acute non-lymphocytic leukemia, acute lymphocytic leukemia and blast phase of chronic myelocytic leukemia.
tripelennamine	Benzenoids	Benzene and substituted derivatives	Phenylmethylamines	Used for the symptomatic relief of hypersensitivity reactions, coughs, and the common cold.
fenofibrate	Benzenoids	Benzene and substituted derivatives	Benzophenones	For use as adjunctive therapy to diet to reduce elevated LDL-C, Total-C,Triglycerides and Apo B, and to increase HDL-C in adult patients with primary hypercholesterolemia or mixed dyslipidemia (Fredrickson Types IIa and IIb)
procaterol	Organoheterocyclic compounds	Quinolines and derivatives	Hydroxyquinolines	For the treatment of asthma and chronic obstructive pulmonary disease (COPD).
amoxapine	Organoheterocyclic compounds	Benzoxazepines	Dibenzoxazepines	For the relief of symptoms of depression in patients with neurotic or reactive depressive disorders as well as endogenous and psychotic depressions. May also be used to treat depression accompanied by anxiety or agitation.
orlistat	Organic acids and derivatives	Carboxylic acids and derivatives	Amino acids, peptides, and analogues	For obesity management including weight loss and weight maintenance when used in conjunction with a reduced-calorie diet. Also used to reduce the risk for weight regain after prior weight loss. Use of orlistat is pending revision due to reports of liver-related adverse events.
ribavirin	Nucleosides, nucleotides, and analogues	Triazole ribonucleosides and ribonucleotides	N/A	For the treatment of chronic hepatitis C and for respiratory syncytial virus (RSV).
nefazodone	Organoheterocyclic compounds	Diazinanes	Piperazines	For the treatment of depression.
desoximetasone	Lipids and lipid-like molecules	Steroids and steroid derivatives	Hydroxysteroids	For the relief of the inflammatory and pruritic manifestations of corticosteroid-responsive dermatoses.
propantheline	Organoheterocyclic compounds	Benzopyrans	1-benzopyrans	For the treatment of enuresis. It has also been used for hyperhidrosis, and cramps or spasms of the stomach, intestines or bladder.
teniposide	Lignans, neolignans and related compounds	Lignan lactones	Podophyllotoxins	Teniposide is used for the treatment of refractory acute lymphoblastic leukaemia
bezafibrate	Benzenoids	Benzene and substituted derivatives	Phenoxyacetic acid derivatives	For the treatment of primary hyperlipidaemia types IIa, IIb, III, IV and V (Fredrickson classification) corresponding to groups I, II and III of the European Atherosclerosis Society guidelines - when diet alone or improvements in lifestyle such as increased exercise or weight reduction do not lead to an adequate response. Also for the treatment of secondary hyperlipidaemias, e.g. severe hypertrig…
mirtazapine	Organoheterocyclic compounds	Piperazinoazepines	N/A	For the treatment of major depressive disorder.
carprofen	Organoheterocyclic compounds	Indoles and derivatives	Carbazoles	For use as a pain reliever in the treatment of joint pain and post-surgical pain.
pregnenolone	Lipids and lipid-like molecules	Steroids and steroid derivatives	Pregnane steroids	N/A
vigabatrin	Organic acids and derivatives	Carboxylic acids and derivatives	Amino acids, peptides, and analogues	For use as an adjunct in treatment resistant epilepsy, refractory complex partial seizures, and secondary generalized seizures. It is also used as monotherapy in infantile spasms in West syndrome.
vardenafil	Benzenoids	Benzene and substituted derivatives	Benzenesulfonamides	Used for the treatment of erectile dysfunction
terazosin	Organoheterocyclic compounds	Diazinanes	Piperazines	For the treatment of symptomatic BPH and mild to moderate hypertension.
alprazolam	Organoheterocyclic compounds	Benzodiazepines	1,4-benzodiazepines	For the management of anxiety disorder or the short-term relief of symptoms of anxiety and for the treatment of panic disorder, with or without agoraphobia.
fenoterol	Benzenoids	Benzene and substituted derivatives	Phenethylamines	Fenoterol is used for the treatment of asthma.
diazepam	Organoheterocyclic compounds	Benzodiazepines	1,4-benzodiazepines	Used in the treatment of severe anxiety disorders, as a hypnotic in the short-term management of insomnia, as a sedative and premedicant, as an anticonvulsant, and in the management of alcohol withdrawal syndrome.
brimonidine	Organoheterocyclic compounds	Naphthyridines	Quinoxalines	The ophthalmic solution is indicated for patients with open-angle glaucoma or ocular hypertension to lower intraocular pressure. The topical gel is indicated for the treatment of persistent (nontransient) facial erythema of rosacea in adults 18 years or older.
homoharringtonine	Alkaloids and derivatives	Cephalotaxus alkaloids	N/A	Used in patients who are intolerant and/or resistant to two or more tyrosine kinase inhibitors used to treat accelerated or chronic phase CML.
phenoxybenzamine	Benzenoids	Benzene and substituted derivatives	Phenylmethylamines	For the treatment of phaeochromocytoma (malignant), benign prostatic hypertrophy and malignant essential hypertension.
betamethasone	Lipids and lipid-like molecules	Steroids and steroid derivatives	Hydroxysteroids	<b>Topical use (cream, lotion and ointment):</b> for relief of the inflammatory and pruritic manifestations of corticosteroid-responsive dermatoses<br/><b>Topical use (foam):</b> relief of the inflammatory and pruritic manifestations of corticosteroid-responsive dermatoses of the scalp<br/><b>Systemic use:</b> for the treatment of edocrine disorders, rheumatic disorders, collagen diseases, dermat…
cyclopentolate	Benzenoids	Benzene and substituted derivatives	Phenylacetic acid derivatives	Used mainly to produce mydriasis and cycloplegia for diagnostic purposes.
loperamide	Benzenoids	Benzene and substituted derivatives	Diphenylmethanes	For the control and symptomatic relief of acute nonspecific diarrhea and of chronic diarrhea associated with inflammatory bowel disease or gastroenteritis. Also used for reducing the volume of discharge from ileostomies.
mercaptopurine	Organoheterocyclic compounds	Imidazopyrimidines	Purines and purine derivatives	For remission induction and maintenance therapy of acute lymphatic leukemia.
duloxetine	Benzenoids	Naphthalenes	N/A	For the acute and maintenance treatment of major depressive disorder (MDD), as well as acute management of generalized anxiety disorder. Also used for the management of neuropathic pain associated with diabetic peripheral neuropathy, and fibromyalgia. Has been used in the management of moderate to severe stress urinary incontinence (SUI) in women.
aprepitant	Organoheterocyclic compounds	Oxazinanes	Morpholines	For the prevention of nausea and vomiting associated with highly emetogenic cancer chemotherapy, including high-dose cisplatin (in combination with other antiemetic agents).
phylloquinone	Lipids and lipid-like molecules	Prenol lipids	Quinone and hydroquinone lipids	For the treatment of haemorrhagic conditions in infants, antidote for coumarin anticoagulants in hypoprothrombinaemia.
cladribine	Nucleosides, nucleotides, and analogues	Purine nucleosides	Purine 3'-deoxyribonucleosides	For the treatment of active hairy cell leukemia (leukemic reticuloendotheliosis) as defined by clinically significant anemia, neutropenia, thrombocytopenia, or disease-related symptoms. Also used as an alternative agent for the treatment of chronic lymphocytic leukemia (CLL), low-grade non-Hodgkin's lymphoma, and cutaneous T-cell lymphoma.
clenbuterol	Benzenoids	Benzene and substituted derivatives	Anilines	Used as a bronchodilator in the treatment of asthma patients.
rutin	Phenylpropanoids and polyketides	Flavonoids	Flavonoid glycosides	N/A
sertindole	Organoheterocyclic compounds	Pyrroles	Substituted pyrroles	Used in the treatment of schizophrenia.
haloperidol	Organoheterocyclic compounds	Piperidines	Phenylpiperidines	For the management of psychotic disorders (eg. schizophrenia) and delirium, as well as to control tics and vocal utterances of Tourette's syndrome (Gilles de la Tourette's syndrome). Also used for the treatment of severe behavioural problems in children with disrubtive behaviour disorder or ADHD (attention-deficit hyperactivity disorder). Haloperidol has been used in the prevention and control of…
reserpine	Alkaloids and derivatives	Yohimbine alkaloids	N/A	Foe the treatment of hypertension
desloratadine	Organoheterocyclic compounds	Benzocycloheptapyridines	N/A	For the relief of symptoms of seasonal allergic rhinitis, perennial (non-seasonal) allergic rhinitis. Desloratidine is also used for the sympomatic treatment of pruritus and urticaria (hives) associated with chronic idiopathic urticaria.
pindolol	Organoheterocyclic compounds	Indoles and derivatives	Indoles	For the management of hypertension, edema, ventricular tachycardias, and atrial fibrillation.
floxuridine	Nucleosides, nucleotides, and analogues	Pyrimidine nucleosides	Pyrimidine 2'-deoxyribonucleosides	For palliative management of gastrointestinal adenocarcinoma metastatic to the liver, when given by continuous regional intra-arterial infusion in carefully selected patients who are considered incurable by surgery or other means. Also for the palliative management of liver cancer (usually administered by hepatic intra-arterial infusion).
quinapril	Organic acids and derivatives	Carboxylic acids and derivatives	Amino acids, peptides, and analogues	For the treatment of hypertension and as adjunct therapy in the treatment of congestive heart failure. May also be used to slow the rate of progression of renal disease in hypertensive individuals with diabetes mellitus and microalbuminuria or overt nephropathy.
terfenadine	Benzenoids	Benzene and substituted derivatives	Diphenylmethanes	For the treatment of allergic rhinitis, hay fever, and allergic skin disorders.
ticlopidine	Organoheterocyclic compounds	Thienopyridines	N/A	Used in patients, who have had a stroke or stroke precursors and who cannot take aspirin or aspirin has not worked, to try to prevent another thrombotic stroke.
chlorothiazide	Organoheterocyclic compounds	Thiadiazines	Benzothiadiazines	Chlorothiazide is indicated as adjunctive therapy in edema associated with congestive heart failure, hepatic cirrhosis, and corticosteroid and estrogen therapy. It is also indicated in the management of hypertension either as the sole therapeutic agent or to enhance the effectiveness of other antihypertensive drugs in the more severe forms of hypertension.
fexaramine	Benzenoids	Benzene and substituted derivatives	Biphenyls and derivatives	N/A
amlodipine	Organoheterocyclic compounds	Pyridines and derivatives	Hydropyridines	For the treatment of hypertension and chronic stable angina.
disopyramide	Organoheterocyclic compounds	Pyridines and derivatives	Pheniramines	For the treatment of documented ventricular arrhythmias, such as sustained ventricular tachycardia, ventricular pre-excitation and cardiac dysrhythmias. It is a Class Ia antiarrhythmic drug.
cisapride	Benzenoids	Benzene and substituted derivatives	Benzoic acids and derivatives	For the symptomatic treatment of adult patients with nocturnal heartburn due to gastroesophageal reflux disease.
gavestinel	N/A	N/A	N/A	N/A
sibutramine	Benzenoids	Benzene and substituted derivatives	Halobenzenes	For the treatment of obesity.
hexylcaine	Benzenoids	Benzene and substituted derivatives	Benzoic acids and derivatives	Used as a local anesthetic for surface application, infiltration or nerve block
nortriptyline	Benzenoids	Dibenzocycloheptenes	N/A	For the treatment of depression, chronic pain, irritable bowel syndrome, sleep disorders, diabetic neuropathy, agitation and insomnia, and migraine prophylaxis.
diazoxide	Organoheterocyclic compounds	Thiadiazines	Benzothiadiazines	Used parentally to treat hypertensive emergencies. Also used to treat hypoglycemia secondary to insulinoma.
metoprolol	Benzenoids	Benzene and substituted derivatives	Phenols and derivatives	For the management of acute myocardial infarction, angina pectoris, heart failure and mild to moderate hypertension. May be used to treat supraventricular and tachyarrhythmias and as prophylaxis for migraine headaches.
amsacrine	Organoheterocyclic compounds	Quinolines and derivatives	Benzoquinolines	For treatment of acute myeloid leukaemia.
digitoxin	Lipids and lipid-like molecules	Steroids and steroid derivatives	Steroid lactones	For the treatment and management of congestive cardiac insufficiency, arrhythmias and heart failure.
prenylamine	Benzenoids	Benzene and substituted derivatives	Diphenylmethanes	N/A
thiothixene	Organoheterocyclic compounds	Benzothiopyrans	1-benzothiopyrans	For the management of schizophrenia.
sildenafil	Benzenoids	Benzene and substituted derivatives	Benzenesulfonamides	For the treatment of erectile dysfunction and to relieve symptoms of pulmonary arterial hypertension (PAH).
zopiclone	Organoheterocyclic compounds	Pyrrolopyrazines	Cyclopyrrolones	For the short-term treatment of insomnia.
flupentixol	Organoheterocyclic compounds	Benzothiopyrans	1-benzothiopyrans	For use in the treatment of schizophrenia and depression
argatroban	Organic acids and derivatives	Carboxylic acids and derivatives	Amino acids, peptides, and analogues	Argatroban is indicated for prevention and treatment of thrombosis caused by heparin induced thrombocytopenia (HIT). It is also indicated for use in patients with, or at risk for, HIT who are undergoing percutaneous coronary intervention.
isradipine	Organoheterocyclic compounds	Benzoxadiazoles	N/A	For the management of mild to moderate essential hypertension. It may be used alone or concurrently with thiazide-type diuretics.
imatinib	Benzenoids	Benzene and substituted derivatives	Benzamides	For the treatment of Philadelphia chromosome positive chronic myeloid leukemia (Ph+ CML), Ph+ acute lymphoblastic leukaemia, myelodysplastic/myeloproliferative diseases, aggressive systemic mastocytosis, hypereosinophilic syndrome and/or chronic eosinophilic leukemia (CEL), dermatofibrosarcoma protuberans, and malignant gastrointestinal stromal tumors (GIST).
risperidone	Organoheterocyclic compounds	Pyridopyrimidines	N/A	For the treatment of schizophrenia in adults and in adolescents, ages 13 to 17, and for the short-term treatment of manic or mixed episodes of bipolar I disorder in children and adolescents ages 1N/A to 17. May also be used to manage symptoms of inappropriate behavior due to aggression and/or psychosis in patients with severe dementia.
dnqx	Organoheterocyclic compounds	Naphthyridines	Quinoxalines	N/A
mephentermine	Benzenoids	Benzene and substituted derivatives	Phenethylamines	Used to maintain blood pressure in hypotensive states.
cinalukast	Organonitrogen compounds	N-arylamides	N/A	For Protection against second- phase inflamation in exercise-induced bronchoconstriction and Asthma.
chlorpromazine	Organoheterocyclic compounds	Benzothiazines	Phenothiazines	For the treatment of schizophrenia, control nausea and vomiting, For relief of restlessness and apprehension before surgery, adjunct in the treatment of tetanus, control the manifestations of the manic type of manic-depressive illness.
flurbiprofen	Benzenoids	Benzene and substituted derivatives	Biphenyls and derivatives	Flurbiprofen tablets are indicated for the acute or long-term symptomatic treatment of rheumatoid arthritis, osteorarthritis and anklosing spondylitis. It may also be used to treat pain associated with dysmenorrhea and mild to moderate pain accompanied by inflammation (e.g. bursitis, tendonitis, soft tissue trauma). Topical ophthalmic formulations may be used pre-operatively to prevent intraopera…
escitalopram	Benzenoids	Benzene and substituted derivatives	Phenylbutylamines	Labeled indications include major depressive disorder (MDD) and generalized anxiety disorder (GAD). Unlabeled indications include treatment of mild dementia-associated agitation in nonpsychotic patients.
clomipramine	Organoheterocyclic compounds	Benzazepines	Dibenzazepines	May be used to treat obsessive-compulsive disorder and disorders with an obsessive-compulsive component (e.g. depression, schizophrenia, Tourette? disorder). Unlabeled indications include: depression, panic disorder, chronic pain (e.g. central pain, idiopathic pain disorder, tension headache, diabetic peripheral neuropathy, neuropathic pain), cataplexy and associated narcolepsy (limited evidence…
hydralazine	Organoheterocyclic compounds	Naphthyridines	Phthalazines	For the treatment of essential hypertension, alone or as an adjunct. Also for the management of severe hypertension when the drug cannot be given orally or when blood pressure must be lowered immediately, congestive heart failure (in combination with cardiac glycosides and diuretics and/or with isosorbide dinitrate), and hypertension secondary to pre-eclampsia/eclampsia.
minaprine	Organoheterocyclic compounds	Diazines	Pyridazines and derivatives	For the treatment of depression
cyclobenzaprine	Benzenoids	Dibenzocycloheptenes	N/A	For use as an adjunct to rest and physical therapy for relief of muscle spasm associated with acute, painful musculoskeletal conditions.
carbimazole	Organoheterocyclic compounds	Azolines	Imidazolines	For the treatment of hyperthyroidism and thyrotoxicosis. It is also used to prepare patients for thyroidectomy.
flurandrenolide	Lipids and lipid-like molecules	Steroids and steroid derivatives	Hydroxysteroids	For relief of the inflammatory and pruritic manifestations of corticosteroid-responsive dermatoses, particularly dry, scaling localized lesions
antazoline	Benzenoids	Benzene and substituted derivatives	Phenylmethylamines	Used to relieve nasal congestion and in eye drops, usually in combination with naphazoline, to relieve the symptoms of allergic conjunctivitis.
raloxifene	Organoheterocyclic compounds	Thiophenes	3-aroylthiophenes	For the prevention and treatment of osteoporosis in post-menopausal women, as well as prevention and treatment of corticosteroid-induced bone loss. Also for the reduction in the incidence of invasive breast cancer in postmenopausal women with osteoporosis or have a high risk for developing breast cancer.
cyanocobalamin	Organoheterocyclic compounds	Tetrapyrroles and derivatives	Corrinoids	For treatment of pernicious anemia (due to lack of or inhibition of intrinsic factor) and for prevention and treatment of vitamin B 12 deficiency.
propylthiouracil	Organoheterocyclic compounds	Diazines	Pyrimidines and pyrimidine derivatives	Used to manage hyperthyroidism which is due to an overactive thyroid gland (Grave's disease).
bosutinib	Organoheterocyclic compounds	Quinolines and derivatives	Aminoquinolines and derivatives	Treatment of chronic, accelerated, or blast phase Philadelphia chromosome-positive (Ph+) chronic myelogenous leukemia (CML) with resistance or intolerance to prior therapy in adult patients.
oxcarbazepine	Organoheterocyclic compounds	Benzazepines	Dibenzazepines	For use as monotherapy or adjunctive therapy in the treatment of partial seizures in adults with epilepsy and as adjunctive therapy in the treatment of partial seizures in children ages 4-16 with epilepsy.
7,8-dihydro-l-biopterin	N/A	N/A	N/A	N/A
anastrozole	Benzenoids	Benzene and substituted derivatives	Benzyl cyanides	For adjuvant treatment of hormone receptor positive breast cancer , as well as hormonal treatment of advanced breast cancer in post-menopausal women. Has also been used to treat pubertal gynecomastia and McCune-Albright syndrome; however, manufacturer states that efficacy for these indications have not been established.
loteprednol	Lipids and lipid-like molecules	Steroids and steroid derivatives	Androstane steroids	As an ophthalmic it is used for the treatment of steroid responsive inflammatory conditions of the eye such as allergic conjunctivitis, uveitis, acne rosacea, superficial punctate keratitis, herpes zoster keratitis, iritis, cyclitis, and selected infective conjunctivitides. As a nasal spray, used for the treatment and management of seasonal allergic rhinitis.
tocainide	Organic acids and derivatives	Carboxylic acids and derivatives	Amino acids, peptides, and analogues	For the treatment of documented ventricular arrhythmias, such as sustained ventricular tachycardia, that, in the judgment of the physician, are life-threatening.
candesartan	Organoheterocyclic compounds	Azoles	Tetrazoles	May be used as a first line agent to treat uncomplicated hypertension, isolated systolic hypertension and left ventricular hypertrophy. May be used as a first line agent to delay progression of diabetic nephropathy. Candesartan may be also used as a second line agent in the treatment of congestive heart failure, systolic dysfunction, myocardial infarction and coronary artery disease in those into…
torasemide	Organoheterocyclic compounds	Pyridines and derivatives	Pyridinesulfonamides	For the treatment of edema associated with congestive heart failure, renal disease, or hepatic disease. Also for the treatment of hypertension alone or in combination with other antihypertensive agents.
cefazolin	Organoheterocyclic compounds	Lactams	Beta lactams	Mainly used to treat bacterial infections of the skin. It can also be used to treat moderately severe bacterial infections involving the lung, bone, joint, stomach, blood, heart valve, and urinary tract. It is clinically effective against infections caused by staphylococci and streptococci species of Gram positive bacteria. May be used for surgical prophylaxis; if required metronidazole may be ad…
bromocriptine	Alkaloids and derivatives	Ergoline and derivatives	Lysergic acids and derivatives	For the treatment of galactorrhea due to hyperprolactinemia, prolactin-dependent menstrual disorders and infertility, prolactin-secreting adenomas, prolactin-dependent male hypogonadism, as adjunct therapy to surgery or radiotherapy for acromegaly or as monotherapy is special cases, as monotherapy in early Parksinsonian Syndrome or as an adjunct with levodopa in advanced cases with motor complica…
verapamil	Benzenoids	Benzene and substituted derivatives	Phenylbutylamines	For the treatment of hypertension, angina, and cluster headache prophylaxis.
gemfibrozil	Benzenoids	Benzene and substituted derivatives	Phenol ethers	For treatment of adult patients with very high elevations of serum triglyceride levels (types IV and V hyperlipidemia) who are at risk of developing pancreatitis (inflammation of the pancreas) and who do not respond adequately to a strict diet.
benazepril	Organic acids and derivatives	Carboxylic acids and derivatives	Amino acids, peptides, and analogues	For the treatment of hypertension. It may be used alone or in combination with thiazide diuretics.
dicoumarol	Phenylpropanoids and polyketides	Coumarins and derivatives	Hydroxycoumarins	For decreasing blood clotting. Often used along with heparin for treatment of deep vein thrombosis.
apomorphine	Alkaloids and derivatives	Aporphines	N/A	For the acute, intermittent treatment of hypomobility, off episodes (end-of-dose wearing off and unpredictable on/off episodes) associated with advanced Parkinson's disease.
guanabenz	Benzenoids	Benzene and substituted derivatives	Halobenzenes	For management of High blood pressure
naltrexone	Alkaloids and derivatives	Morphinans	N/A	Used as an adjunct to a medically supervised behaviour modification program in the maintenance of opiate cessation in individuals who were formerly physically dependent on opiates and who have successfully undergone detoxification. Also used for the management of alcohol dependence in conjunction with a behavioural modification program.
mdl-29951	Organoheterocyclic compounds	Indoles and derivatives	Indolecarboxylic acids and derivatives	N/A
isocarboxazid	Benzenoids	Benzene and substituted derivatives	Phenylmethylamines	May be used to treat major depressive disorder.
practolol	Benzenoids	Benzene and substituted derivatives	Anilides	Used in the emergency treatment of cardiac arrhythmias.
phentolamine	Organonitrogen compounds	Amines	Tertiary amines	Used as an aid for the diagnosis of pheochromocytoma, and may be administered immediately prior to or during pheochromocytomectomy to prevent or control paroxysmal hypertension resulting from anesthesia, stress, or operative manipulation of the tumor. Phentolamine has also been used to treat hypertensive crisis caused by sympathomimetic amines or catecholamine excess by certain foods or drugs in …
ttnpb	Phenylpropanoids and polyketides	Stilbenes	N/A	N/A
itopride	Benzenoids	Benzene and substituted derivatives	Benzamides	Investigated for use/treatment in gastrointestinal diseases and disorders (miscellaneous).
topiramate	Organoheterocyclic compounds	Dioxolopyrans	N/A	Used for the treatment and control of partial seizures and severe tonic-clonic (grand mal) seizures and also for the prevention of migraine headaches. In children it is also used for treatment of Lennox-Gastaut syndrome. Qsymia簧 is indicated for the treatment and management of obesity.
promazine	Organoheterocyclic compounds	Benzothiazines	Phenothiazines	Used as an adjunct for short term treatment of moderate and severe psychomotor agitation. Also used to treat agitation or restlessness in the elderly.
methyldopa	Benzenoids	Benzene and substituted derivatives	Phenols and derivatives	For use in the treatment of hypertension.
bethanechol	Organonitrogen compounds	Quaternary ammonium salts	Cholines	For the treatment of acute postoperative and postpartum nonobstructive (functional) urinary retention and for neurogenic atony of the urinary bladder with retention.
tubocurarine	Organoheterocyclic compounds	Isoquinolines and derivatives	Benzylisoquinolines	Used as a diagnosis agent for myasthenia gravis, and also to facilitate the intubation after induction of anesthesia in surgical procedure
clofibrate	Benzenoids	Benzene and substituted derivatives	Phenoxyacetic acid derivatives	For Primary Dysbetalipoproteinemia (Type III hyperlipidemia) that does not respond adequately to diet. This helps control high cholesterol and high triglyceride levels.
atenolol	Benzenoids	Benzene and substituted derivatives	Phenylacetamides	For the management of hypertention and long-term management of patients with angina pectoris
flavoxate	Phenylpropanoids and polyketides	Flavonoids	Flavones	For symptomatic relief of dysuria, urgency, nocturia, suprapubic pain, frequency and incontinence as may occur in cystitis, prostatitis, urethritis, urethrocystitis/urethrotrigonitis.
biotin	Organoheterocyclic compounds	Biotin and derivatives	N/A	For nutritional supplementation, also for treating dietary shortage or imbalance.
nicergoline	Organoheterocyclic compounds	Quinolines and derivatives	Indoloquinolines	For the treatment of senile dementia, migraines of vascular origin, transient ischemia, platelet hyper-aggregability, and macular degeneration.
fexofenadine	Benzenoids	Benzene and substituted derivatives	Diphenylmethanes	For management of Seasonal allergic rhinitis
metoclopramide	Benzenoids	Benzene and substituted derivatives	Benzoic acids and derivatives	For the treatment of gastroesophageal reflux disease (GERD). It is also used in treating nausea and vomiting, and to increase gastric emptying.
cabergoline	Alkaloids and derivatives	Ergoline and derivatives	Lysergic acids and derivatives	For the treatment of hyperprolactinemic disorders, either idiopathic or due to prolactinoma (prolactin-secreting adenomas). May also be used to manage symptoms of Parkinsonian Syndrome as monotherapy during initial symptomatic management or as an adjunct to levodopa therapy during advanced stages of disease.
granisetron	Organoheterocyclic compounds	Benzopyrazoles	Indazoles	For the prevention of nausea and vomiting associated with initial and repeat courses of emetogenic cancer therapy (including high dose cisplatin), postoperation, and radiation (including total body irradiation and daily fractionated abdominal radiation).
acepromazine	Organoheterocyclic compounds	Benzothiazines	Phenothiazines	Acepromazine was first used in humans in the 195N/As as an antipsychotic agent. It is now rarely used in humans. Acepromazine is frequently used in animals as a sedative and antiemetic. Its principal value is in quietening and calming anxious animals.
ropinirole	Organoheterocyclic compounds	Indoles and derivatives	Indolines	For the treatment of the signs and symptoms of idiopathic Parkinson's disease. Also used for the treatment of restless legs syndrome.
vemurafenib	Organoheterocyclic compounds	Pyridines and derivatives	Phenylpyridines	Treatment of unresectable or metastatic melanoma in patients with the BRAF-V6N/AN/A mutation.
dexfenfluramine	Benzenoids	Benzene and substituted derivatives	Phenethylamines	For the management of obesity including weight loss and maintenance of weight loss in patients on a reduced calorie diet
cyproheptadine	Benzenoids	Dibenzocycloheptenes	N/A	For treatment of perennial and seasonal allergic rhinitis, vasomotor rhinitis, allergic conjunctivitis due to inhalant allergens and foods, mild uncomplicated allergic skin manifestations of urticaria and angioedema, amelioration of allergic reactions to blood or plasma, cold urticaria, dermatographism, and as therapy for anaphylactic reactions adjunctive to epinephrine.
chloramphenicol	Organic acids and derivatives	Carboxylic acids and derivatives	Carboxylic acid derivatives	Used in treatment of cholera, as it destroys the vibrios and decreases the diarrhea. It is effective against tetracycline-resistant vibrios. It is also used in eye drops or ointment to treat bacterial conjunctivitis.
vx-7N/A2	N/A	N/A	N/A	Investigated for use/treatment in coronary artery disease, inflammatory disorders (unspecified), and rheumatoid arthritis.
indapamide	Benzenoids	Benzene and substituted derivatives	Benzenesulfonamides	For the treatment of hypertension, alone or in combination with other antihypertensive drugs, as well as for the treatment of salt and fluid retention associated with congestive heart failure or edema from pregnancy (appropriate only in the management of edema of pathologic origin during pregnancy when clearly needed). Also used for the management of edema as a result of various causes.
naphazoline	Benzenoids	Naphthalenes	N/A	Naphazoline is primarily indicated in conditions like Corneal vascularity, Hyperaemia, Itching, Nasal congestion, and can also be given in adjunctive therapy as an alternative drug of choice in Sinusitis
bifonazole	Benzenoids	Benzene and substituted derivatives	Diphenylmethanes	Used for the treatment of various topical fungal infections, including athlete's foot (tinea pedis).
labetalol	Benzenoids	Benzene and substituted derivatives	Benzoic acids and derivatives	For the management of hypertension (alone or in combination with other classes of antihypertensive agents), as well as chronic stable angina pectoris and sympathetic overactivity syndrome associated with severe tetanus. Labetalol is used parenterally for immediate reduction in blood pressure in severe hypertension or in hypertensive crises when considered an emergency, for the control of blood pr…
etretinate	Lipids and lipid-like molecules	Prenol lipids	Retinoids	For the treatment of severe psoriasis in adults.
fomepizole	Organoheterocyclic compounds	Azoles	Pyrazoles	Antizol is indicated as an antidote for ethylene glycol (such as antifreeze) or methanol poisoning, or for use in suspected ethylene glycol or methanol ingestion, either alone or in combination with hemodialysis
acamprosate	Organic acids and derivatives	Sulfonic acids and derivatives	Sulfonic acids	For the maintenance of abstinence from alcohol in patients with alcohol dependence who are abstinent at treatment initiation
amodiaquine	Organoheterocyclic compounds	Quinolines and derivatives	Aminoquinolines and derivatives	For treatment of acute malarial attacks in non-immune subjects.
hydrochlorothiazide	Organoheterocyclic compounds	Thiadiazines	Benzothiadiazines	For the treatment of high blood pressure and management of edema.
pentamidine	Benzenoids	Benzene and substituted derivatives	Phenol ethers	For the treatment of pneumonia due to <i>Pneumocystis carinii</i>.
amlexanox	Organoheterocyclic compounds	Benzopyrans	1-benzopyrans	Used as a paste in the mouth to treat aphthous ulcers (canker sores).
amitriptyline	Benzenoids	Dibenzocycloheptenes	N/A	For the treatment of depression, chronic pain, irritable bowel syndrome, sleep disorders, diabetic neuropathy, agitation and insomnia, and migraine prophylaxis.
tolazoline	Benzenoids	Benzene and substituted derivatives	N/A	For the treatment of pulmonary artery anomalies
alimemazine	Organoheterocyclic compounds	Benzothiazines	Phenothiazines	Used to prevent and relieve allergic conditions which cause pruritus (itching) and urticaria (some allergic skin reactions).
alfuzosin	Organoheterocyclic compounds	Naphthyridines	Quinazolines	For the reduction of urinary obstruction and relief of associated manifestations (eg. sensation of incomplete bladder emptying or straining, urgency, interrupted or weak stream) in patients with symptomatic beningn prostatic hyperplasia.
iloprost	Lipids and lipid-like molecules	Fatty Acyls	Eicosanoids	Used for the treatment of pulmonary arterial hypertension.
trimethadione	Organoheterocyclic compounds	Azolidines	Oxazolidines	Used in the control of absence (petit mal) seizures that are refractory to treatment with other medications.
epinephrine	Benzenoids	Benzene and substituted derivatives	Phenols and derivatives	Used to treat anaphylaxis and sepsis. Also one of the body's main adrenergic neurotransmitters.
fludrocortisone	Lipids and lipid-like molecules	Steroids and steroid derivatives	Hydroxysteroids	For partial replacement therapy for primary and secondary adrenocortical insufficiency in Addison's disease and for the treatment of salt-losing adrenogenital syndrome.
lansoprazole	Organoheterocyclic compounds	Benzimidazoles	Sulfinylbenzimidazoles	For the treatment of acid-reflux disorders (GERD), peptic ulcer disease, H. pylori eradication, and prevention of gastroinetestinal bleeds with NSAID use.
cefdinir	Organoheterocyclic compounds	Lactams	Beta lactams	For the treatment of the respiratory, skin, soft tissue, and ENT infections caused by <i>H. influenzae</i> (including b-lactamase producing strains), <i>H. parainfluenzae</i> (including b-lactamase producing strains), <i>S. pneumoniae</i> (penicillin-susceptible strains), <i>S. pyogenes</i>, <i>S. aureus</i> (including b-lactamase producing strains), and <i>M. catarrhalis</i>.
letrozole	Benzenoids	Benzene and substituted derivatives	Diphenylmethanes	For the extended adjuvant treatment of early breast cancer in postmenopausal women who have received 5 years of adjuvant tamoxifen therapy. Also for first-line treatment of postmenopausal women with hormone receptor positive or hormone receptor unknown locally advanced or metastatic breast cancer. Also indicated for the treatment of advanced breast cancer in postmenopausal women with disease prog…
ranolazine	Organic acids and derivatives	Carboxylic acids and derivatives	Amino acids, peptides, and analogues	For the treatment of chronic angina. It should be used in combination with amlodipine, beta-blockers or nitrates.
ritodrine	Benzenoids	Benzene and substituted derivatives	Phenethylamines	For the treatment and prophylaxis of premature labour
alrestatin	Organoheterocyclic compounds	Isoquinolines and derivatives	Isoquinolones and derivatives	N/A
fluorometholone	Lipids and lipid-like molecules	Steroids and steroid derivatives	Pregnane steroids	For the ophthalmic treatment of corticosteroid-responsive inflammation of the palpebral and bulbar conjunctiva, cornea and anterior segment of the globe.
chloroquine	Organoheterocyclic compounds	Quinolines and derivatives	Aminoquinolines and derivatives	For the suppressive treatment and for acute attacks of malaria due to P. vivax, P.malariae, P. ovale, and susceptible strains of P. falciparum, Second-line agent in treatment of Rheumatoid Arthritis
ofloxacin	Organoheterocyclic compounds	Quinolines and derivatives	Quinoline carboxylic acids	For the treatment of infections (respiratory tract, kidney, skin, soft tissue, UTI), urethral and cervical gonorrhoea.
primidone	Organoheterocyclic compounds	Diazines	Pyrimidines and pyrimidine derivatives	For the treatment of epilepsy
fluspirilene	Benzenoids	Benzene and substituted derivatives	Diphenylmethanes	Used for the treatment of schizophrenia.
perhexiline	Organoheterocyclic compounds	Piperidines	N/A	For the management of severe angina pectoris.
disulfiram	Organosulfur compounds	Thiocarbonyl compounds	Organic thiocarbonic acid derivatives	For the treatment and management of chronic alcoholism
fluocinonide	Lipids and lipid-like molecules	Steroids and steroid derivatives	Pregnane steroids	A topical anti-inflammatory product for the relief of the inflammatory and pruritic manifestations of corticosteroid-responsive dermatoses.
nialamide	Organic acids and derivatives	Carboxylic acids and derivatives	Amino acids, peptides, and analogues	N/A
milrinone	Organoheterocyclic compounds	Pyridines and derivatives	Bipyridines and oligopyridines	Indicated for the treatment of congestive heart failure.
trihexyphenidyl	Benzenoids	Benzene and substituted derivatives	Phenylpropylamines	Indicated for the treatment of parkinson's disease and extrapyramidal reactions caused by drugs.
rivaroxaban	Organoheterocyclic compounds	Oxazinanes	Morpholines	Rivaroxaban is indicated for the prevention of venous thromboembolic events (VTE) in patients who have undergone total hips replacements and total knee replacement surgery; prevention of stroke and systemic embolism in patients with nonvalvular atrial fibrillation; treatment of deep vein thrombosis (DVT) and pulmonary embolism (PE); to reduce risk of recurrent DVT and/or PE. Due to a lack of safe…
terbutaline	Benzenoids	Benzene and substituted derivatives	Phenols and derivatives	For the prevention and reversal of bronchospasm in patients 12 years of age and older with reversible, obstructive airway disease, as well as symptomatic management of reversible bronchospasm associated with bronchitis and emphysema. Also used acute IV and sub-Q therapy in selected women to inhibit uterine contractions in preterm labor (tocolysis) and prolong gestation when beneficial.

## Sheet: Prostate-DCUB
Prostate-DCUB	Super Class	Class	Sub Class	Indication
moxifloxacin	Organoheterocyclic compounds	Quinolines and derivatives	Quinoline carboxylic acids	For the treatment of sinus and lung infections such as sinusitis, pneumonia, and secondary infections in chronic bronchitis. Also for the treatment of bacterial conjunctivitis (pinkeye).
flunisolide	Lipids and lipid-like molecules	Steroids and steroid derivatives	Hydroxysteroids	For the maintenance treatment of asthma as a prophylactic therapy.
nadolol	Benzenoids	Tetralins	N/A	Used in cardiovascular disease to treat arrhythmias, angina pectoris, and hypertension.
levetiracetam	Lipids and lipid-like molecules	Fatty Acyls	Fatty amides	Used as adjunctive therapy in the treatment of partial onset seizures in adults and children 4 years of age and older with epilepsy.
ethotoin	Organoheterocyclic compounds	Azolidines	Imidazolidines	For the control of tonic-clonic (grand mal) and complex partial (psychomotor) seizures.
amsacrine	Organoheterocyclic compounds	Quinolines and derivatives	Benzoquinolines	For treatment of acute myeloid leukaemia.
moexipril	Organic acids and derivatives	Carboxylic acids and derivatives	Amino acids, peptides, and analogues	For the treatment of hypertension.
daunorubicin	Phenylpropanoids and polyketides	Anthracyclines	N/A	For remission induction in acute nonlymphocytic leukemia (myelogenous, monocytic, erythroid) of adults and for remission induction in acute lymphocytic leukemia of children and adults.
mevastatin	Lipids and lipid-like molecules	Fatty Acyls	Fatty acids and conjugates	Not used therapeutically due to its many side effects.
tamibarotene	Benzenoids	Tetralins	N/A	Investigated for use/treatment in leukemia (unspecified).
hydroflumethiazide	Organoheterocyclic compounds	Thiadiazines	Benzothiadiazines	Used as adjunctive therapy in edema associated with congestive heart failure, hepatic cirrhosis, and corticosteroid and estrogen therapy. Also used in the management of hypertension either as the sole therapeutic agent or to enhance the effect of other antihypertensive drugs in the more severe forms of hypertension.
dienestrol	Phenylpropanoids and polyketides	Stilbenes	N/A	For use in the treatment of atrophic vaginitis and kraurosis vulvae.
carbamazepine	Organoheterocyclic compounds	Benzazepines	Dibenzazepines	For the treatment of epilepsy and pain associated with true trigeminal neuralgia.
menadione	Benzenoids	Naphthalenes	Naphthoquinones	The primary known function of vitamin K is to assist in the normal clotting of blood, but it may also play a role in normal bone calcification.
procainamide	Benzenoids	Benzene and substituted derivatives	Benzoic acids and derivatives	For the treatment of life-threatening ventricular arrhythmias.
ethynodiol	Lipids and lipid-like molecules	Steroids and steroid derivatives	Steroid esters	For the prevention of pregnancy in women who elect to use this product as a method of contraception.
trifluoperazine	Organoheterocyclic compounds	Benzothiazines	Phenothiazines	For the treatment of anxiety disorders, depressive symptoms secondary to anxiety and agitation.
astemizole	Organoheterocyclic compounds	Benzimidazoles	N/A	Astemizole was indicated for use in the relieving allergy symptoms, particularly rhinitis and conjunctivitis. It has been withdrawn from the market however due to concerns of arrhythmias.
ramipril	Organic acids and derivatives	Carboxylic acids and derivatives	Amino acids, peptides, and analogues	For the management of mild to severe hypertension. May be used to reduce cardiovascular mortality following myocardial infarction in hemodynamically stable individuals who develop clinical signs of congestive heart failure within a few days following myocardial infarction. To reduce the rate of death, myocardial infarction and stroke in individuals at high risk of cardiovascular events. May be us…
orphenadrine	Benzenoids	Benzene and substituted derivatives	Diphenylmethanes	Indicated for the treatment of Parkinson's disease.
fluphenazine	Organoheterocyclic compounds	Benzothiazines	Phenothiazines	For management of manifestations of psychotic disorders.
nisoldipine	Organoheterocyclic compounds	Pyridines and derivatives	Hydropyridines	For the treatment of hypertension. It may be used alone or in combination with other antihypertensive agents.
idarubicin	Phenylpropanoids and polyketides	Anthracyclines	N/A	For the treatment of acute myeloid leukemia (AML) in adults. This includes French-American-British (FAB) classifications M1 through M7.
progesterone	Lipids and lipid-like molecules	Steroids and steroid derivatives	Pregnane steroids	For progesterone supplementation or replacement as part of an Assisted Reproductive Technology (ART) treatment for infertile women with progesterone deficiency and for the treatment of secondary amenorrhea. Also used for the reduction of the incidence of endometrial hyperplasia and the attendant risk of endometrial carcinoma in postmenopausal women receiving estrogen replacement therapy, as well …
fluorouracil	Organoheterocyclic compounds	Diazines	Pyrimidines and pyrimidine derivatives	For the topical treatment of multiple actinic or solar keratoses. In the 5% strength it is also useful in the treatment of superficial basal cell carcinomas when conventional methods are impractical, such as with multiple lesions or difficult treatment sites. Fluorouracil injection is indicated in the palliative management of some types of cancer, including colon, esophageal, gastric, rectum, bre…
pitavastatin	Organoheterocyclic compounds	Quinolines and derivatives	Phenylquinolines	Pitavastatin is used to lower serum levels of total cholesterol, LDL-C, apolipoprotein B, and triglycerides, and raise levels of HDL-C for the treatment of dyslipidemia.
valdecoxib	Benzenoids	Benzene and substituted derivatives	Benzenesulfonamides	For the treatment of osteoarthritis and dysmenorrhoea
atomoxetine	Benzenoids	Benzene and substituted derivatives	Phenylpropylamines	For the treatment of Attention-Deficit/Hyperactivity Disorder (ADHD) alone or in combination with behavioral treatment, as an adjunct to psychological, educational, social, and other remedial measures.
ketorolac	Benzenoids	Benzene and substituted derivatives	Acetophenones	For the short-term (~5 days) management of moderately severe acute pain that requires analgesia at the opioid level, usually in a postoperative setting.
timolol	Organonitrogen compounds	Amines	Tertiary amines	In its oral form it is used to treat high blood pressure and prevent heart attacks, and occasionally to prevent migraine headaches. In its opthalmic form it is used to treat open-angle and occasionally secondary glaucoma.
staurosporine	Organoheterocyclic compounds	Indoles and derivatives	Carbazoles	N/A
miconazole	Benzenoids	Benzene and substituted derivatives	Benzylethers	For topical application in the treatment of tinea pedis (athlete&rsquo;s foot), tinea cruris, and tinea corporis caused by <i>Trichophyton rubrum</i>, <i>Trichophyton mentagrophytes</i>, and <i>Epidermophyton floccosum</i>, in the treatment of cutaneous candidiasis (moniliasis), and in the treatment of tinea versicolor.
pramipexole	Organonitrogen compounds	Amines	Aralkylamines	For the treatment of signs and symptoms of idiopathic Parkinson's disease
piretanide	Benzenoids	Benzene and substituted derivatives	Diphenylethers	N/A
haloperidol	Organoheterocyclic compounds	Piperidines	Phenylpiperidines	For the management of psychotic disorders (eg. schizophrenia) and delirium, as well as to control tics and vocal utterances of Tourette's syndrome (Gilles de la Tourette's syndrome). Also used for the treatment of severe behavioural problems in children with disrubtive behaviour disorder or ADHD (attention-deficit hyperactivity disorder). Haloperidol has been used in the prevention and control of…
promethazine	Organoheterocyclic compounds	Benzothiazines	Phenothiazines	For the treatment of allergic disorders, and nausea/vomiting.
rescinnamine	Alkaloids and derivatives	Yohimbine alkaloids	N/A	For the treatment of hypertension.
nitazoxanide	Benzenoids	Benzene and substituted derivatives	Benzoic acids and derivatives	For the treatment of diarrhea in adults and children caused by the protozoa <i>Giardia lamblia</i> and for the treatment of diarrhea in children caused by the protozoa <i>Cryptosporidium parvum</i>.
cytarabine	Nucleosides, nucleotides, and analogues	Pyrimidine nucleosides	N/A	For the treatment of acute non-lymphocytic leukemia, acute lymphocytic leukemia and blast phase of chronic myelocytic leukemia.
cetirizine	Benzenoids	Benzene and substituted derivatives	Diphenylmethanes	For the relief of symptoms associated with seasonal allergic rhinitis, perennial allergic rhinitis and the treatment of the uncomplicated skin manifestations of chronic idiopathic urticaria
diflunisal	Benzenoids	Benzene and substituted derivatives	Biphenyls and derivatives	For symptomatic treatment of mild to moderate pain accompanied by inflammation (e.g. musculoskeletal trauma, post-dental extraction, post-episiotomy), osteoarthritis, and rheumatoid arthritis.
resveratrol	Phenylpropanoids and polyketides	Stilbenes	N/A	Being investigated for the treatment of Herpes labialis infections (cold sores).
rifabutin	Phenylpropanoids and polyketides	Macrolactams	N/A	For the prevention of disseminated <i>Mycobacterium avium</i> complex (MAC) disease in patients with advanced HIV infection.
amiodarone	Organoheterocyclic compounds	Benzofurans	N/A	Intravenously, for initiation of treatment and prophylaxis of frequently recurring ventricular fibrillation and hemodynamically unstable ventricular tachycardia in patients refractory to other therapy. Orally, for the treatment of life-threatening recurrent ventricular arrhythmias such as recurrent ventricular fibrillation and recurrent hemodynamically unstable ventricular tachycardia.
phenelzine	Benzenoids	Benzene and substituted derivatives	Phenethylamines	For the treatment of major depressive disorder. Has also been used with some success in the management of bulimia nervosa.
protriptyline	Benzenoids	Dibenzocycloheptenes	N/A	For the treatment of depression.
lorazepam	Organoheterocyclic compounds	Benzodiazepines	1,4-benzodiazepines	For the management of anxiety disorders, and for treatment of status epilepticus.
estradiol	Lipids and lipid-like molecules	Steroids and steroid derivatives	Estrane steroids	For the treatment of urogenital symptoms associated with post-menopausal atrophy of the vagina (such as dryness, burning, pruritus and dyspareunia) and/or the lower urinary tract (urinary urgency and dysuria).
dactinomycin	Organic acids and derivatives	Carboxylic acids and derivatives	Amino acids, peptides, and analogues	For the treatment of Wilms' tumor, childhood rhabdomyosarcoma, Ewing's sarcoma and metastatic, nonseminomatous testicular cancer as part of a combination chemotherapy and/or multi-modality treatment regimen
epibatidine	Alkaloids and derivatives	Epibatidine analogues	N/A	N/A
ezetimibe	Organoheterocyclic compounds	Lactams	Beta lactams	For use as adjunctive therapy to diet for the reduction of elevated total-C, LDL-C, and Apo B in patients with primary (heterozygous familial and non-familial) hypercholesterolemia.
doxepin	Organoheterocyclic compounds	Benzoxepines	Dibenzoxepines	Doxepin is used for the treatment of depression and/or anxiety. It can also be used for chronic urticaria and in the management of pain.
clomifene	Phenylpropanoids and polyketides	Stilbenes	N/A	Used mainly in female infertility due to anovulation (e.g. due to polycystic ovary syndrome) to induce ovulation.
cilostazol	Organoheterocyclic compounds	Quinolines and derivatives	Quinolones and derivatives	For the reduction of symptoms of intermittent claudication (pain in the legs that occurs with walking and disappears with rest).
felodipine	Organoheterocyclic compounds	Pyridines and derivatives	Hydropyridines	For the treatment of mild to moderate essential hypertension.
fludarabine	Nucleosides, nucleotides, and analogues	Purine nucleotides	Purine ribonucleotides	For the treatment of adult patients with B-cell chronic lymphocytic leukemia (CLL) who have not responded to or whose disease has progressed during treatment with at least one standard alkylating-agent containing regimen
equilin	Lipids and lipid-like molecules	Steroids and steroid derivatives	Oxosteroids	For the treatment of moderate to severe vasomotor symptoms associated with the menopause, atrophic vaginitis, osteoporosis, hypoestrogenism due to hypogonadism, castration, primary ovarian failure, breast cancer (for palliation only), and Advanced androgen-dependent carcinoma of the prostate (for palliation only)
myricetin	Phenylpropanoids and polyketides	Flavonoids	Flavones	N/A
cerivastatin	Organoheterocyclic compounds	Pyridines and derivatives	Phenylpyridines	Used as an adjunct to diet for the reduction of elevated total and LDL cholesterol levels in patients with primary hypercholesterolemia and mixed dyslipidemia (Fredrickson Types IIa and IIb) when the response to dietary restriction of saturated fat and cholesterol and other non-pharmacological measures alone has been inadequate.
paroxetine	Organoheterocyclic compounds	Piperidines	Phenylpiperidines	Labeled indications include: major depressive disorder (MDD), panic disorder with or without agoraphobia, obsessive-compulsive disorder (OCD), social anxiety disorder (social phobia), generalized anxiety disorder (GAD), post-traumatic stress disorder (PTSD), and premenstrual dysphoric disorder (PMDD). Unlabeled indications include: eating disorders, impulse control disorders, vasomotor symptoms o…
flunarizine	Benzenoids	Benzene and substituted derivatives	Diphenylmethanes	Used in the prophylaxis of migraine, occlusive peripheral vascular disease, vertigo of central and peripheral origin, and as an adjuvant in the therapy of epilepsy.
tolazamide	Benzenoids	Benzene and substituted derivatives	Benzenesulfonamides	For use as an adjunct to diet to lower the blood glucose in patients with non-insulin dependent diabetes mellitus (Type II) whose hyperglycemia cannot be satisfactorily controlled by diet alone.
sulpiride	Benzenoids	Benzene and substituted derivatives	Benzenesulfonamides	Sulpiride is indicated for the treatment of schizophrenia.
phenylbutazone	Benzenoids	Benzene and substituted derivatives	N/A	For the treatment of backache and ankylosing spondylitis
formoterol	Benzenoids	Benzene and substituted derivatives	Phenethylamines	For use as long-term maintenance treatment of asthma in patients 6 years of age and older with reversible obstructive airways disease, including patients with symptoms of nocturnal asthma, who are using optimal corticosteroid treatment and experiencing regular or frequent breakthrough symptoms requiring use of a short-acting bronchodilator. Not indicated for asthma that can be successfully manage…
raltitrexed	Organic acids and derivatives	Carboxylic acids and derivatives	Amino acids, peptides, and analogues	For the treatment of malignant neoplasm of colon and rectum
dacarbazine	Organoheterocyclic compounds	Azoles	Imidazoles	For the treatment of metastatic malignant melanoma. In addition, dacarbazine is also indicated for Hodgkin's disease as a secondary-line therapy when used in combination with other antineoplastic agents.
carvedilol	Organoheterocyclic compounds	Indoles and derivatives	Carbazoles	For the treatment of mild or moderate (NYHA class II or III) heart failure of ischemic or cardiomyopathic origin.
topotecan	Alkaloids and derivatives	Camptothecins	N/A	For the treatment of advanced ovarian cancer in patients with disease that has recurred or progressed following therapy with platinum-based regimens. Also used as a second-line therapy for treatment-sensitive small cell lung cancer, as well as in combination with cisplatin for the treatment of stage IV-B, recurrent, or persistent cervical cancer not amenable to curative treatment with surgery and…
quinidine	Alkaloids and derivatives	Cinchona alkaloids	N/A	For the treatment of ventricular pre-excitation and cardiac dysrhythmias
phenoxybenzamine	Benzenoids	Benzene and substituted derivatives	Phenylmethylamines	For the treatment of phaeochromocytoma (malignant), benign prostatic hypertrophy and malignant essential hypertension.
5-iodotubercidin	Nucleosides, nucleotides, and analogues	Pyrrolopyrimidine nucleosides and nucleotides	N/A	N/A
dnqx	Organoheterocyclic compounds	Naphthyridines	Quinoxalines	N/A
methylergometrine	Alkaloids and derivatives	Ergoline and derivatives	Lysergic acids and derivatives	For the prevention and control of excessive bleeding following vaginal childbirth
oxybuprocaine	Benzenoids	Benzene and substituted derivatives	Benzoic acids and derivatives	Used to temporarily numb the front surface of the eye so that the eye pressure can be measured or a foreign body removed.
clemastine	Benzenoids	Benzene and substituted derivatives	Diphenylmethanes	For the relief of symptoms associated with allergic rhinitis such as sneezing, rhinorrhea, pruritus and acrimation. Also for the management of mild, uncomplicated allergic skin manifestations of urticaria and angioedema. Used as self-medication for temporary relief of symptoms associated with the common cold.
triamterene	Organoheterocyclic compounds	Pteridines and derivatives	N/A	For the treatment of edema associated with congestive heart failure, cirrhosis of the liver, and the nephrotic syndrome; also in steroid-induced edema, idiopathic edema, and edema due to secondary hyperaldosteronism.
phenylpropanolamine	Benzenoids	Benzene and substituted derivatives	Phenylpropanes	For the treatment of nasal congestion, control of urinary incontinence, priapism and obesity.
doxapram	Benzenoids	Benzene and substituted derivatives	Diphenylmethanes	For use as a temporary measure in hospitalized patients with acute respiratory insufficiency superimposed on chronic obstructive pulmonary disease.
olmesartan	Organoheterocyclic compounds	Azoles	Tetrazoles	For the treatment of hypertension.
bupropion	Benzenoids	Benzene and substituted derivatives	Acetophenones	For the treatment of depression and as aid to smoking cessation.
monobenzone	Benzenoids	Benzene and substituted derivatives	Phenol ethers	Used topically to treat the loss of skin color (vitiligo).
radicicol	Phenylpropanoids and polyketides	Macrolides and analogues	N/A	N/A
prochlorperazine	Organoheterocyclic compounds	Benzothiazines	Phenothiazines	For the symptomatic management of psychotic disorders, short term management of nonpsychotic anxiety in patients with generalized anxiety disorder, and for the control of severe nausea and vomiting of various causes.
theobromine	Alkaloids and derivatives	N/A	N/A	theobromine is used as a vasodilator, a diuretic, and heart stimulant. And similar to caffeine, it may be useful in management of fatigue and orthostatic hypotension.
primaquine	Organoheterocyclic compounds	Quinolines and derivatives	Hydroxyquinolines	For the treatment of malaria.
betaxolol	Benzenoids	Benzene and substituted derivatives	Phenols and derivatives	For the management of hypertension.
alclometasone	Lipids and lipid-like molecules	Steroids and steroid derivatives	Hydroxysteroids	For the relief of the inflammatory and pruritic manifestations of corticosteroid-responsive dermatoses.
alverine	Benzenoids	Benzene and substituted derivatives	Phenylpropylamines	Used to relieve cramps or spasms of the stomach and intestines. It is also useful in treating irritable bowel syndrome (IBS) and similar conditions. It can also be used to help relieve period pain. Alverine citrate is also under investigation to increase the cytotoxic effects of the proteasome inhibitor MG132 on breast cancer cells.
mercaptopurine	Organoheterocyclic compounds	Imidazopyrimidines	Purines and purine derivatives	For remission induction and maintenance therapy of acute lymphatic leukemia.
danazol	Lipids and lipid-like molecules	Steroids and steroid derivatives	Estrane steroids	For the treatment of endometriosis and fibrocystic breast disease (in patients unresponsive to simple measures). Also used for the prophylactic treatment of all types of hereditary angioedema in males and females.
hesperidin	N/A	N/A	N/A	N/A
didanosine	Nucleosides, nucleotides, and analogues	Purine nucleosides	Purine 3'-deoxyribonucleosides	For use, in combination with other antiretroviral agents, in the treatment of HIV-1 infection in adults.
lidocaine	Organic acids and derivatives	Carboxylic acids and derivatives	Amino acids, peptides, and analogues	For production of local or regional anesthesia by infiltration techniques such as percutaneous injection and intravenous regional anesthesia by peripheral nerve block techniques such as brachial plexus and intercostal and by central neural techniques such as lumbar and caudal epidural blocks.
balsalazide	Organoheterocyclic compounds	Azobenzenes	N/A	For the treatment of mildly to moderately active ulcerative colitis.
mdl-29951	Organoheterocyclic compounds	Indoles and derivatives	Indolecarboxylic acids and derivatives	N/A
mebendazole	Benzenoids	Benzene and substituted derivatives	Benzophenones	For the treatment of <i>Enterobius vermicularis</i> (pinworm), <i>Trichuris trichiura</i> (whipworm), <i>Ascaris lumbricoides</i> (common roundworm), <i>Ancylostoma duodenale</i> (common hookworm), <i>Necator americanus</i> (American hookworm) in single or mixed infections.
scopolamine	Benzenoids	Benzene and substituted derivatives	Phenylacetic acid derivatives	For the treatment of excessive salivation, colicky abdominal pain, bradycardia, sialorrhoea, diverticulitis, irritable bowel syndrome and motion sickness.
diltiazem	Organoheterocyclic compounds	Benzothiazepines	N/A	For the treatment of Hypertension
tretinoin	Lipids and lipid-like molecules	Prenol lipids	Retinoids	For the the induction of remission in patients with acute promyelocytic leukemia (APL), French-American-British (FAB) classification M3 (including the M3 variant); For the topical treatment of acne vulgaris, flat warts and other skin conditions (psoriasis, ichthyosis congenita, icthyosis vulgaris, lamellar icthyosis, keratosis palmaris et plantaris, epidermolytic hyperkeratosis, senile comedones,…
propafenone	Phenylpropanoids and polyketides	Linear 1,3-diarylpropanoids	Chalcones and dihydrochalcones	Used to prolong the time to recurrence of paroxysmal atrial fibrillation/flutter (PAF) associated with disabling symptoms in patients without structural heart disease. Also used for the treatment of life-threatening documented ventricular arrhythmias, such as sustained ventricular tachycardia.
clotrimazole	Benzenoids	Benzene and substituted derivatives	Halobenzenes	For the local treatment of oropharyngeal candidiasis and vaginal yeast infections, also used in fungal infections of the skin such as ringworm, athlete's foot, and jock itch.
diflorasone	Lipids and lipid-like molecules	Steroids and steroid derivatives	Hydroxysteroids	For relief of the inflammatory and pruritic manifestations of corticosteroid responsive dermatoses.
doxylamine	Benzenoids	Benzene and substituted derivatives	Benzylethers	Used alone as a short-term sleep aid, in combination with other drugs as a night-time cold and allergy relief drug. Also used in combination with Vitamin B6 (pyridoxine) to prevent morning sickness in pregnant women.
nimesulide	Benzenoids	Benzene and substituted derivatives	Diphenylethers	For the treatment of acute pain, the symptomatic treatment of osteoarthritis and primary dysmenorrhoea in adolescents and adults above 12 years old.
sotalol	Benzenoids	Benzene and substituted derivatives	Sulfanilides	For the maintenance of normal sinus rhythm [delay in time to recurrence of atrial fibrillation/atrial flutter (AFIB/AFL)] in patients with symptomatic AFIB/AFL who are currently in sinus rhythm. Also for the treatment of documented life-threatening ventricular arrhythmias.
chlorprothixene	Organoheterocyclic compounds	Benzothiopyrans	1-benzothiopyrans	For treatment of psychotic disorders (e.g. schizophrenia) and of acute mania occuring as part of bipolar disorders.
ivermectin	Phenylpropanoids and polyketides	Macrolides and analogues	N/A	For the treatment of intestinal (i.e., nondisseminated) strongyloidiasis due to the nematode parasite <i>Strongyloides stercoralis</i>. Also for the treatment of onchocerciasis (river blindness) due to the nematode parasite <i>Onchocerca volvulus</i>. Can be used to treat scabies caused by <i>Sarcoptes scabiei</i>.
cyclizine	Benzenoids	Benzene and substituted derivatives	Diphenylmethanes	For prevention and treatment of nausea, vomiting, and dizziness associated with motion sickness, and vertigo (dizziness caused by other medical problems).
dexbrompheniramine	Organoheterocyclic compounds	Pyridines and derivatives	Pheniramines	For treatment and relief of symptoms of allergies, hay fever, and colds
troglitazone	Organoheterocyclic compounds	Benzopyrans	1-benzopyrans	For the treatment of Type II diabetes mellitus. It is used alone or in combination with a sulfonylurea, metformin, or insulin as an adjunct to diet and exercise.
salmeterol	Benzenoids	Benzene and substituted derivatives	Benzyl alcohols	For the treatment of asthma and chronic obstructive pulmonary disease (COPD).
nabumetone	Benzenoids	Naphthalenes	N/A	For acute and chronic treatment of signs and symptoms of osteoarthritis and rheumatoid arthritis.
neostigmine	Benzenoids	Benzene and substituted derivatives	Anilines	Neostigmine is used for the symptomatic treatment of myasthenia gravis by improving muscle tone.
pentoxifylline	Alkaloids and derivatives	N/A	N/A	For the treatment of patients with intermittent lameness or immobility arising from chronic occlusive arterial disease of the limbs.
oxaprozin	Organoheterocyclic compounds	Azoles	Oxazoles	Used to relieve the inflammation, swelling, stiffness, and joint pain associated with rheumatoid arthritis and osteoarthritis.
anisomycin	Benzenoids	Benzene and substituted derivatives	Phenol ethers	N/A
norgestimate	Lipids and lipid-like molecules	Steroids and steroid derivatives	Steroid esters	For the prevention of pregnancy
digoxin	Lipids and lipid-like molecules	Steroids and steroid derivatives	Steroid lactones	For the treatment and management of congestive cardiac insufficiency, arrhythmias and heart failure.
telmisartan	Benzenoids	Benzene and substituted derivatives	Biphenyls and derivatives	Used alone or in combination with other classes of antihypertensives for the treatment of hypertension. Also used in the treatment of diabetic nephropathy in hypertensive patients with type 2 diabetes mellitus, as well as the treatment of congestive heart failure (only in patients who cannot tolerate ACE inhibitors).
benzonatate	Benzenoids	Benzene and substituted derivatives	Benzoic acids and derivatives	For the symptomatic relief of cough. Has also been applied locally in the oral cavity in adults by releasing the drug from the liquid-filled capsules to provide oropharyngeal anesthesia for conscious intubation.
lamotrigine	Benzenoids	Benzene and substituted derivatives	Halobenzenes	For the adjunctive treatment of partial seizures in epilepsy and generalized seizures of Lennox-Gastaut syndrome. Also for the maintenance treatment of bipolar I disorder and depression.
aprepitant	Organoheterocyclic compounds	Oxazinanes	Morpholines	For the prevention of nausea and vomiting associated with highly emetogenic cancer chemotherapy, including high-dose cisplatin (in combination with other antiemetic agents).
irinotecan	Alkaloids and derivatives	Camptothecins	N/A	For the treatment of metastatic colorectal cancer (first-line therapy when administered with 5-fluorouracil and leucovorin). Also used in combination with cisplatin for the treatment of extensive small cell lung cancer. Irinotecan is currently under investigation for the treatment of metastatic or recurrent cervical cancer. Also used in combination with fluorouracil and leucovorin for the treatme…
sertraline	Benzenoids	Tetralins	Tametralines	For the management of major depressive disorder, posttraumatic stress disorder, obsessive-compulsive disorder, panic disorder with or without agoraphobia, premenstrual dysphoric disorder, social phobia, premature ejaculation, and vascular headaches.
fenoterol	Benzenoids	Benzene and substituted derivatives	Phenethylamines	Fenoterol is used for the treatment of asthma.
thioridazine	Organoheterocyclic compounds	Benzothiazines	Phenothiazines	For the treatment of schizophrenia and generalized anxiety disorder.
auranofin	Organooxygen compounds	Carbohydrates and carbohydrate conjugates	Monosaccharides	Used in the treatment of active, progressive or destructive forms of inflammatory arthritis, such as adult rheumatoid arthritis.
pargyline	Benzenoids	Benzene and substituted derivatives	Phenylmethylamines	For the treatment of moderate to severe hypertension.
diazepam	Organoheterocyclic compounds	Benzodiazepines	1,4-benzodiazepines	Used in the treatment of severe anxiety disorders, as a hypnotic in the short-term management of insomnia, as a sedative and premedicant, as an anticonvulsant, and in the management of alcohol withdrawal syndrome.
fexofenadine	Benzenoids	Benzene and substituted derivatives	Diphenylmethanes	For management of Seasonal allergic rhinitis
fenofibrate	Benzenoids	Benzene and substituted derivatives	Benzophenones	For use as adjunctive therapy to diet to reduce elevated LDL-C, Total-C,Triglycerides and Apo B, and to increase HDL-C in adult patients with primary hypercholesterolemia or mixed dyslipidemia (Fredrickson Types IIa and IIb)
molindone	Organoheterocyclic compounds	Indoles and derivatives	N/A	Molindone is used for the management of the manifestations of psychotic disorders.
ribavirin	Nucleosides, nucleotides, and analogues	Triazole ribonucleosides and ribonucleotides	N/A	For the treatment of chronic hepatitis C and for respiratory syncytial virus (RSV).
cisapride	Benzenoids	Benzene and substituted derivatives	Benzoic acids and derivatives	For the symptomatic treatment of adult patients with nocturnal heartburn due to gastroesophageal reflux disease.
terbutaline	Benzenoids	Benzene and substituted derivatives	Phenols and derivatives	For the prevention and reversal of bronchospasm in patients 12 years of age and older with reversible, obstructive airway disease, as well as symptomatic management of reversible bronchospasm associated with bronchitis and emphysema. Also used acute IV and sub-Q therapy in selected women to inhibit uterine contractions in preterm labor (tocolysis) and prolong gestation when beneficial.
geldanamycin	Phenylpropanoids and polyketides	Macrolactams	N/A	N/A
mibefradil	Benzenoids	Tetralins	N/A	For the treatment of angina and high blood pressure.
amcinonide	Lipids and lipid-like molecules	Steroids and steroid derivatives	Pregnane steroids	For the relief of the inflammatory and pruritic manifestations of corticosteroid-responsive dermatoses.
ibuprofen	Phenylpropanoids and polyketides	Phenylpropanoic acids	N/A	For symptomatic treatment of rheumatoid arthritis, juvenile rheumatoid arthritis and osteoarthritis. May be used to treat mild to moderate pain and for the management of dysmenorrhea. May be used to reduce fever. Has been used with some success for treating ankylosing spondylitis, gout and psoriatic arthritis. May reduce pain, fever and inflammation of pericarditis. May be used IV with opiates to…
afatinib	Organoheterocyclic compounds	Naphthyridines	Quinazolines	Afatinib is a kinase inhibitor indicated for the first-line treatment of patient with metastatic non-small cell lung cancer (NSCLC) whose tumours have epidermal growth factor receptor (EGFR) exon 19 deletions or exon 21 (L858R) substitution mutations as detected by an FDA-approved test.
pyrimethamine	Organoheterocyclic compounds	Diazines	Pyrimidines and pyrimidine derivatives	For the treatment of toxoplasmosis and acute malaria; For the prevention of malaria in areas non-resistant to pyrimethamine
quetiapine	Organoheterocyclic compounds	Benzothiazepines	Dibenzothiazepines	For the treatment of schizophrenia and related psychotic disorders.
triclosan	Benzenoids	Benzene and substituted derivatives	Diphenylethers	Triclosan is used in a variety of common household products, including soaps, mouthwashes, dish detergents, toothpastes, deodorants, and hand sanitizers. It is also used in health care settings in surgical scrubs and personnel hand washes.
droperidol	Benzenoids	Benzene and substituted derivatives	Phenylbutylamines	Droperidol is ssed to produce tranquilization and to reduce the incidence of nausea and vomiting in surgical and diagnostic procedures.
pancuronium	Lipids and lipid-like molecules	Steroids and steroid derivatives	Steroid esters	Used as a muscle relaxant during anesthesia and surgical procedures.
methotrexate	Organoheterocyclic compounds	Pteridines and derivatives	Pterins and derivatives	Methotrexate is indicated in the treatment of gestational choriocarcinoma, chorioadenoma destruens and hydatidiform mole. In acute lymphocytic leukemia, methotrexate is indicated in the prophylaxis of meningeal leukemia and is used in maintenance therapy in combination with other chemotherapeutic agents. Methotrexate is also indicated in the treatment of meningeal leukemia. Methotrexate is used a…
granisetron	Organoheterocyclic compounds	Benzopyrazoles	Indazoles	For the prevention of nausea and vomiting associated with initial and repeat courses of emetogenic cancer therapy (including high dose cisplatin), postoperation, and radiation (including total body irradiation and daily fractionated abdominal radiation).
pregnenolone	Lipids and lipid-like molecules	Steroids and steroid derivatives	Pregnane steroids	N/A
mirtazapine	Organoheterocyclic compounds	Piperazinoazepines	N/A	For the treatment of major depressive disorder.
phylloquinone	Lipids and lipid-like molecules	Prenol lipids	Quinone and hydroquinone lipids	For the treatment of haemorrhagic conditions in infants, antidote for coumarin anticoagulants in hypoprothrombinaemia.
escitalopram	Benzenoids	Benzene and substituted derivatives	Phenylbutylamines	Labeled indications include major depressive disorder (MDD) and generalized anxiety disorder (GAD). Unlabeled indications include treatment of mild dementia-associated agitation in nonpsychotic patients.
betamethasone	Lipids and lipid-like molecules	Steroids and steroid derivatives	Hydroxysteroids	<b>Topical use (cream, lotion and ointment):</b> for relief of the inflammatory and pruritic manifestations of corticosteroid-responsive dermatoses<br/><b>Topical use (foam):</b> relief of the inflammatory and pruritic manifestations of corticosteroid-responsive dermatoses of the scalp<br/><b>Systemic use:</b> for the treatment of edocrine disorders, rheumatic disorders, collagen diseases, dermat…
mesoridazine	Organoheterocyclic compounds	Benzothiazines	Phenothiazines	Used in the treatment of schizophrenia, organic brain disorders, alcoholism and psychoneuroses.
nimodipine	Organoheterocyclic compounds	Pyridines and derivatives	Hydropyridines	For use as an adjunct to improve neurologic outcome following subarachnoid hemorrhage (SAH) from ruptured intracranial berry aneurysms by reducing the incidence and severity of ischemic deficits.
ketotifen	Organoheterocyclic compounds	Cycloheptathiophenes	N/A	Indicated as an add-on or prophylactic oral medication in the chronic treatment of mild atopic asthmatic children. Also used as self-medication for the temporary relief of itching of the eye due to allergic conjunctivitis (ophthalmic).
norethindrone	N/A	N/A	N/A	N/A
dipyridamole	Organonitrogen compounds	Amines	Tertiary amines	For as an adjunct to coumarin anticoagulants in the prevention of postoperative thromboembolic complications of cardiac valve replacement and also used in prevention of angina.
carbinoxamine	Benzenoids	Benzene and substituted derivatives	Benzylethers	For symptomatic relief of seasonal and perennial allergic rhinitis and vasomotor rhinitis, as well as allergic conjunctivitis caused by foods and inhaled allergens. Also for the relief of allergic reactions to blood or plasma, and the symptomatic management of mild, uncomplicated allergic skin manifestations of urticaria and angioedema.
niacin	Organoheterocyclic compounds	Pyridines and derivatives	Pyridinecarboxylic acids and derivatives	For the treatment of type IV and V hyperlipidemia. It is indicated as ajunctive therapy.
physostigmine	Organoheterocyclic compounds	Indoles and derivatives	Pyrroloindoles	For the treatment of glaucoma, and in the treatment of severe anticholinergic toxicity.
montelukast	Phenylpropanoids and polyketides	Linear 1,3-diarylpropanoids	N/A	For the treatment of asthma
dorzolamide	Organoheterocyclic compounds	Thiophenes	2,3,5-trisubstituted thiophenes	For the treatment of elevated intraocular pressure in patients with ocular hypertension or open-angle glaucoma. Also used prophylatically for the inhibition of perioperative IOP increase (before neodynium yttrium aluminum garnet laser posterior capsulotomy).
pantoprazole	Organoheterocyclic compounds	Benzimidazoles	Sulfinylbenzimidazoles	Short-term (up to 16 weeks) treatment of erosive esophagitis.
tolazoline	Benzenoids	Benzene and substituted derivatives	N/A	For the treatment of pulmonary artery anomalies
sildenafil	Benzenoids	Benzene and substituted derivatives	Benzenesulfonamides	For the treatment of erectile dysfunction and to relieve symptoms of pulmonary arterial hypertension (PAH).
raloxifene	Organoheterocyclic compounds	Thiophenes	3-aroylthiophenes	For the prevention and treatment of osteoporosis in post-menopausal women, as well as prevention and treatment of corticosteroid-induced bone loss. Also for the reduction in the incidence of invasive breast cancer in postmenopausal women with osteoporosis or have a high risk for developing breast cancer.
maprotiline	Benzenoids	Anthracenes	N/A	For treatment of depression, including the depressed phase of bipolar depression, psychotic depression, and involutional melancholia, and may also be helpful in treating certain patients suffering severe depressive neurosis.
propantheline	Organoheterocyclic compounds	Benzopyrans	1-benzopyrans	For the treatment of enuresis. It has also been used for hyperhidrosis, and cramps or spasms of the stomach, intestines or bladder.
flavoxate	Phenylpropanoids and polyketides	Flavonoids	Flavones	For symptomatic relief of dysuria, urgency, nocturia, suprapubic pain, frequency and incontinence as may occur in cystitis, prostatitis, urethritis, urethrocystitis/urethrotrigonitis.
salbutamol	Benzenoids	Benzene and substituted derivatives	Benzyl alcohols	For symptomatic relief and prevention of bronchospasm due to bronchial asthma, chronic bronchitis, and other chronic bronchopulmonary disorders such as COPD.
oxyphenbutazone	N/A	N/A	N/A	N/A
homoharringtonine	Alkaloids and derivatives	Cephalotaxus alkaloids	N/A	Used in patients who are intolerant and/or resistant to two or more tyrosine kinase inhibitors used to treat accelerated or chronic phase CML.
risperidone	Organoheterocyclic compounds	Pyridopyrimidines	N/A	For the treatment of schizophrenia in adults and in adolescents, ages 13 to 17, and for the short-term treatment of manic or mixed episodes of bipolar I disorder in children and adolescents ages 1N/A to 17. May also be used to manage symptoms of inappropriate behavior due to aggression and/or psychosis in patients with severe dementia.
flucytosine	Organoheterocyclic compounds	Diazines	Pyrimidines and pyrimidine derivatives	For the treatment (in combination with amphotericin B) of serious infections caused by susceptible strains of Candida (septicemia, endocarditis and urinary system infections) and/or Cryptococcus (meningitis and pulmonary infections).
ephedrine	Benzenoids	Benzene and substituted derivatives	Phenylpropanes	Ephedrine commonly used as a stimulant, appetite suppressant, concentration aid, decongestant, and to treat hypotension associated with anaesthesia.
huperzine-a	N/A	N/A	N/A	Investigated for use/treatment in alzheimer's disease.
diclofenac	Benzenoids	Benzene and substituted derivatives	Phenylacetic acid derivatives	For the acute and chronic treatment of signs and symptoms of osteoarthritis and rheumatoid arthritis.
fexaramine	Benzenoids	Benzene and substituted derivatives	Biphenyls and derivatives	N/A
esmolol	Benzenoids	Benzene and substituted derivatives	Phenol ethers	For the rapid control of ventricular rate in patients with atrial fibrillation or atrial flutter in perioperative, postoperative, or other emergent circumstances where short term control of ventricular rate with a short-acting agent is desirable. Also used in noncompensatory sinus tachycardia where the rapid heart rate requires specific intervention.
metamizole	Organoheterocyclic compounds	Azoles	Pyrazoles	Used in the past as a powerful painkiller and fever reducer.
imipramine	Organoheterocyclic compounds	Benzazepines	Dibenzazepines	For the relief of symptoms of depression and as temporary adjunctive therapy in reducing enuresis in children aged 6 years and older. May also be used to manage panic disorders, with or without agoraphobia, as a second line agent in ADHD, management of eating disorders, for short-term management of acute depressive episodes in bipolar disorder and schizophrenia, and for symptomatic treatment of p…
pravastatin	Lipids and lipid-like molecules	Fatty Acyls	Fatty acids and conjugates	For the treatment of hypercholesterolemia and to reduce the risk of cardiovascular disease.
mometasone	Lipids and lipid-like molecules	Steroids and steroid derivatives	Pregnane steroids	The inhaler is indicated for the maintenance treatment of asthma as prophylactic therapy. The nasal spray is indicated for the treatment of the nasal symptoms of seasonal allergic and perennial allergic rhinitis.
metixene	Organoheterocyclic compounds	Benzothiopyrans	1-benzothiopyrans	Used for the symptomatic treatment of parkinsonism.
rosiglitazone	Benzenoids	Benzene and substituted derivatives	Phenol ethers	Rosiglitazone is indicated as an adjunct to diet and exercise to improve glycemic control in adults with type 2 diabetes mellitus.
trazodone	Organoheterocyclic compounds	Diazinanes	Piperazines	For the treatment of depression.
epinephrine	Benzenoids	Benzene and substituted derivatives	Phenols and derivatives	Used to treat anaphylaxis and sepsis. Also one of the body's main adrenergic neurotransmitters.
piceatannol	Phenylpropanoids and polyketides	Stilbenes	N/A	N/A
triprolidine	Benzenoids	Benzene and substituted derivatives	Phenylpropenes	For the symptomatic relief of seasonal or perennial allergic rhinitis or nonallergic rhinitis; allergic conjunctivitis; and mild, uncomplicated allergic skin manifestations of urticaria and angioedema. Also used in combination with other agents for the symptomatic relief of symptoms associated with the common cold.
vemurafenib	Organoheterocyclic compounds	Pyridines and derivatives	Phenylpyridines	Treatment of unresectable or metastatic melanoma in patients with the BRAF-V6N/AN/A mutation.
minaprine	Organoheterocyclic compounds	Diazines	Pyridazines and derivatives	For the treatment of depression
guanabenz	Benzenoids	Benzene and substituted derivatives	Halobenzenes	For management of High blood pressure
propidium	Organoheterocyclic compounds	Quinolines and derivatives	Phenylquinolines	N/A
quinapril	Organic acids and derivatives	Carboxylic acids and derivatives	Amino acids, peptides, and analogues	For the treatment of hypertension and as adjunct therapy in the treatment of congestive heart failure. May also be used to slow the rate of progression of renal disease in hypertensive individuals with diabetes mellitus and microalbuminuria or overt nephropathy.
puromycin	Organic acids and derivatives	Carboxylic acids and derivatives	Amino acids, peptides, and analogues	N/A
cladribine	Nucleosides, nucleotides, and analogues	Purine nucleosides	Purine 3'-deoxyribonucleosides	For the treatment of active hairy cell leukemia (leukemic reticuloendotheliosis) as defined by clinically significant anemia, neutropenia, thrombocytopenia, or disease-related symptoms. Also used as an alternative agent for the treatment of chronic lymphocytic leukemia (CLL), low-grade non-Hodgkin's lymphoma, and cutaneous T-cell lymphoma.
tolbutamide	Benzenoids	Benzene and substituted derivatives	Benzenesulfonamides	For treatment of NIDDM (non-insulin-dependent diabetes mellitus) in conjunction with diet and exercise.
nitrendipine	Organoheterocyclic compounds	Pyridines and derivatives	Hydropyridines	For the treatment of mild to moderate hypertension
nalbuphine	Alkaloids and derivatives	Morphinans	N/A	For the relief of moderate to severe pain.
thiorphan	Organic acids and derivatives	Carboxylic acids and derivatives	Amino acids, peptides, and analogues	N/A
desloratadine	Organoheterocyclic compounds	Benzocycloheptapyridines	N/A	For the relief of symptoms of seasonal allergic rhinitis, perennial (non-seasonal) allergic rhinitis. Desloratidine is also used for the sympomatic treatment of pruritus and urticaria (hives) associated with chronic idiopathic urticaria.
pimozide	Benzenoids	Benzene and substituted derivatives	Diphenylmethanes	Used for the suppression of motor and phonic tics in patients with Tourette's Disorder who have failed to respond satisfactorily to standard treatment.
estriol	Lipids and lipid-like molecules	Steroids and steroid derivatives	Estrane steroids	Used as a test to determine the general health of an unborn fetus.
nefazodone	Organoheterocyclic compounds	Diazinanes	Piperazines	For the treatment of depression.
amoxapine	Organoheterocyclic compounds	Benzoxazepines	Dibenzoxazepines	For the relief of symptoms of depression in patients with neurotic or reactive depressive disorders as well as endogenous and psychotic depressions. May also be used to treat depression accompanied by anxiety or agitation.
levonorgestrel	Lipids and lipid-like molecules	Steroids and steroid derivatives	Estrane steroids	For the treatment of menopausal and postmenopausal disorders and alone or in combination with other hormones as an oral contraceptive.
gliquidone	Organoheterocyclic compounds	Isoquinolines and derivatives	1,3-isoquinolinediones	Used in the treatment of diabetes mellitus type 2.
naproxen	Benzenoids	Naphthalenes	N/A	For the treatment of rheumatoid arthritis, osteoarthritis, ankylosing spondylitis, tendinitis, bursitis, and acute gout. Also for the relief of mild to moderate pain and the treatment of primary dysmenorrhea.
ouabain	Lipids and lipid-like molecules	Steroids and steroid derivatives	Steroid lactones	For the treatment of atrial fibrillation and flutter and heart failure
chlorothiazide	Organoheterocyclic compounds	Thiadiazines	Benzothiadiazines	Chlorothiazide is indicated as adjunctive therapy in edema associated with congestive heart failure, hepatic cirrhosis, and corticosteroid and estrogen therapy. It is also indicated in the management of hypertension either as the sole therapeutic agent or to enhance the effectiveness of other antihypertensive drugs in the more severe forms of hypertension.
trichlormethiazide	Organoheterocyclic compounds	Thiadiazines	Benzothiadiazines	Used in the treatment of oedema (including that associated with heart failure) and hypertension.
budesonide	Lipids and lipid-like molecules	Steroids and steroid derivatives	Hydroxysteroids	The oral capsule is used for the treatment of mild to moderate active Crohn's disease. The oral tablet is used for induction of remission in patients with active, mild to moderate ulcerative colitis. The oral inhalation formulation is used for the treatment of asthma, non-infectious rhinitis (including hay fever and other allergies), and for treatment and prevention of nasal polyposis.
guanadrel	Organoheterocyclic compounds	Dioxolanes	1,3-dioxolanes	Used to treat and control hypertension.
diphenoxylate	Benzenoids	Benzene and substituted derivatives	Diphenylacetonitriles	For as adjunctive therapy in the management of diarrhea
thiamine	Organoheterocyclic compounds	Diazines	Pyrimidines and pyrimidine derivatives	For the treatment of thiamine and niacin deficiency states, Korsakov's alcoholic psychosis, Wernicke-Korsakov syndrome, delirium, and peripheral neuritis.
triamcinolone	Lipids and lipid-like molecules	Steroids and steroid derivatives	Hydroxysteroids	For the treatment of perennial and seasonal allergic rhinitis.
zidovudine	Nucleosides, nucleotides, and analogues	Pyrimidine nucleosides	N/A	Used in combination with other antiretroviral agents for the treatment of human immunovirus (HIV) infections.
desipramine	Organoheterocyclic compounds	Benzazepines	Dibenzazepines	For relief of symptoms in various depressive syndromes, especially endogenous depression. It has also been used to manage chronic peripheral neuropathic pain, as a second line agent for the management of anxiety disorders (e.g. panic disorder, generalized anxiety disorder), and as a second or third line agent in the ADHD management.
mestranol	Lipids and lipid-like molecules	Steroids and steroid derivatives	Estrane steroids	Mestranol was used as one of the first oral contraceptives.
ticlopidine	Organoheterocyclic compounds	Thienopyridines	N/A	Used in patients, who have had a stroke or stroke precursors and who cannot take aspirin or aspirin has not worked, to try to prevent another thrombotic stroke.
dexfenfluramine	Benzenoids	Benzene and substituted derivatives	Phenethylamines	For the management of obesity including weight loss and maintenance of weight loss in patients on a reduced calorie diet
propranolol	Benzenoids	Naphthalenes	N/A	For the prophylaxis of migraine.
orlistat	Organic acids and derivatives	Carboxylic acids and derivatives	Amino acids, peptides, and analogues	For obesity management including weight loss and weight maintenance when used in conjunction with a reduced-calorie diet. Also used to reduce the risk for weight regain after prior weight loss. Use of orlistat is pending revision due to reports of liver-related adverse events.
sertindole	Organoheterocyclic compounds	Pyrroles	Substituted pyrroles	Used in the treatment of schizophrenia.
aminophylline	Alkaloids and derivatives	N/A	N/A	For the treatment of bronchospasm due to asthma, emphysema and chronic bronchitis.
zuclopenthixol	Organoheterocyclic compounds	Benzothiopyrans	1-benzothiopyrans	Used in the management of acute psychoses such as mania or schizophrenia. However, the use of zuclopenthixol acetate in psychiatric emergencies as an alternative to standard treatments (haloperidol, clotiapine, etc.) should be cautioned, since well executed and documented trials of zuclopenthixol acetate for this use have yet to be conducted. Zuclopenthixol acetate is not intended for long-term u…
etodolac	Organoheterocyclic compounds	Indoles and derivatives	Indolyl carboxylic acids and derivatives	For acute and long-term management of signs and symptoms of osteoarthritis and rheumatoid arthritis, as well as for the management of pain.
naloxone	Alkaloids and derivatives	Morphinans	N/A	For the complete or partial reversal of narcotic depression, including respiratory depression, induced by opioids including natural and synthetic narcotics, propoxyphene, methadone and the narcotic-antagonist analgesics: nalbuphine, pentazocine and butorphanol. It is also indicated for the diagnosis of suspected acute opioid overdose. It may also be used as an adjunctive agent to increase blood p…
trimipramine	Organoheterocyclic compounds	Benzazepines	Dibenzazepines	For the treatment of depression and depression accompanied by anxiety, agitation or sleep disturbance
enalapril	Organic acids and derivatives	Carboxylic acids and derivatives	Amino acids, peptides, and analogues	For the treatment of essential or renovascular hypertension and symptomatic congestive heart failure. It may be used alone or in combination with thiazide diuretics.
glipizide	Benzenoids	Benzene and substituted derivatives	Benzenesulfonamides	For use as an adjunct to diet for the control of hyperglycemia and its associated symptomatology in patients with non-insulin-dependent diabetes mellitus (NIDDM; type II), formerly known as maturity-onset diabetes, after an adequate trial of dietary therapy has proved unsatisfactory.
fludrocortisone	Lipids and lipid-like molecules	Steroids and steroid derivatives	Hydroxysteroids	For partial replacement therapy for primary and secondary adrenocortical insufficiency in Addison's disease and for the treatment of salt-losing adrenogenital syndrome.
medrysone	Lipids and lipid-like molecules	Steroids and steroid derivatives	Pregnane steroids	For the treatment of allergic conjunctivitis, vernal conjunctivitis, episcleritis, and epinephrine sensitivity.
quinethazone	Organoheterocyclic compounds	Naphthyridines	Quinazolines	Used to treat hypertension.
mexiletine	Benzenoids	Benzene and substituted derivatives	Phenol ethers	For the treatment of ventricular tachycardia and symptomatic premature ventricular beats, and prevention of ventricular fibrillation.
desoximetasone	Lipids and lipid-like molecules	Steroids and steroid derivatives	Hydroxysteroids	For the relief of the inflammatory and pruritic manifestations of corticosteroid-responsive dermatoses.
asenapine	Organoheterocyclic compounds	Benzoxepines	Dibenzoxepines	Used for treatment in psychosis, schizophrenia and schizoaffective disorders, manic disorders, and bipolar disorders as monotherapy or in combination.
etomidate	Organoheterocyclic compounds	Azoles	Imidazoles	Used in the induction of general anesthesia.
sibutramine	Benzenoids	Benzene and substituted derivatives	Halobenzenes	For the treatment of obesity.
picrotoxin	Organoheterocyclic compounds	Furopyrans	N/A	Used internally for relieving respiratory distress. Also for use as an antidote in poisoning by CNS depressants, especially barbiturates.
levocabastine	Organoheterocyclic compounds	Piperidines	Phenylpiperidines	As an ophthalmic for the temporary relief of the signs and symptoms of seasonal allergic conjunctivitis. Also used as a nasal spray for allergic rhinitis.
lofexidine	Benzenoids	Benzene and substituted derivatives	Phenol ethers	Investigated for use/treatment in addictions and substance abuse.
cimetidine	Organoheterocyclic compounds	Azoles	Imidazoles	For the treatment and the management of acid-reflux disorders (GERD), peptic ulcer disease, heartburn, and acid indigestion.
loxapine	Organoheterocyclic compounds	Benzoxazepines	Dibenzoxazepines	For the management of the manifestations of psychotic disorders such as schizophrenia
ibudilast	Organoheterocyclic compounds	Pyrazolopyridines	N/A	For the treatment of multiple sclerosis, asthma, and cerebrovascular disease.
orciprenaline	Benzenoids	Benzene and substituted derivatives	Phenols and derivatives	For the treatment of bronchospasm, chronic bronchitis, asthma, and emphysema.
perphenazine	Organoheterocyclic compounds	Benzothiazines	Phenothiazines	For use in the management of the manifestations of psychotic disorders and for the control of severe nausea and vomiting in adults.
albendazole	Organoheterocyclic compounds	Benzimidazoles	N/A	For the treatment of parenchymal neurocysticercosis due to active lesions caused by larval forms of the pork tapeworm, <i>Taenia solium</i> and for the treatment of cystic hydatid disease of the liver, lung, and peritoneum, caused by the larval form of the dog tapeworm, <i>Echinococcus granulosus</i>.
solifenacin	N/A	N/A	N/A	For the treatment of overactive bladder with symptoms of urge urinary incontinence, urgency, and urinary frequency.
diclofenamide	Benzenoids	Benzene and substituted derivatives	Benzenesulfonamides	For adjunctive treatment of: chronic simple (open-angle) glaucoma, secondary glaucoma, and preoperatively in acute angle-closure glaucoma where delay of surgery is desired in order to lower intraocular pressure
ketoprofen	Benzenoids	Benzene and substituted derivatives	Benzophenones	For symptomatic treatment of acute and chronic rheumatoid arthritis, osteoarthritis, ankylosing spondylitis, primary dysmenorrhea and mild to moderate pain associated with musculotendinous trauma (sprains and strains), postoperative (including dental surgery) or postpartum pain.
sulfasalazine	Organoheterocyclic compounds	Azobenzenes	N/A	For the treatment of Crohn's disease and rheumatoid arthritis as a second-line agent.
terazosin	Organoheterocyclic compounds	Diazinanes	Piperazines	For the treatment of symptomatic BPH and mild to moderate hypertension.
buspirone	Organoheterocyclic compounds	Diazinanes	Piperazines	For the management of anxiety disorders or the short-term relief of the symptoms of anxiety, and also as an augmention of SSRI-treatment against depression.
chlorphenamine	Organoheterocyclic compounds	Pyridines and derivatives	Pheniramines	For the treatment of rhinitis, urticaria, allergy, common cold, asthma and hay fever.
disopyramide	Organoheterocyclic compounds	Pyridines and derivatives	Pheniramines	For the treatment of documented ventricular arrhythmias, such as sustained ventricular tachycardia, ventricular pre-excitation and cardiac dysrhythmias. It is a Class Ia antiarrhythmic drug.
nilotinib	Benzenoids	Benzene and substituted derivatives	Benzamides	For the potential treatment of various leukemias, including chronic myeloid leukemia (CML).
imatinib	Benzenoids	Benzene and substituted derivatives	Benzamides	For the treatment of Philadelphia chromosome positive chronic myeloid leukemia (Ph+ CML), Ph+ acute lymphoblastic leukaemia, myelodysplastic/myeloproliferative diseases, aggressive systemic mastocytosis, hypereosinophilic syndrome and/or chronic eosinophilic leukemia (CEL), dermatofibrosarcoma protuberans, and malignant gastrointestinal stromal tumors (GIST).
verapamil	Benzenoids	Benzene and substituted derivatives	Phenylbutylamines	For the treatment of hypertension, angina, and cluster headache prophylaxis.
benazepril	Organic acids and derivatives	Carboxylic acids and derivatives	Amino acids, peptides, and analogues	For the treatment of hypertension. It may be used alone or in combination with thiazide diuretics.
bumetanide	Benzenoids	Benzene and substituted derivatives	Diphenylethers	For the treatment of edema associated with congestive heart failure, hepatic and renal disease including the nephrotic syndrome.
aripiprazole	Organoheterocyclic compounds	Diazinanes	Piperazines	For the treatment of schizophrenia and related psychotic disorders.
practolol	Benzenoids	Benzene and substituted derivatives	Anilides	Used in the emergency treatment of cardiac arrhythmias.
teniposide	Lignans, neolignans and related compounds	Lignan lactones	Podophyllotoxins	Teniposide is used for the treatment of refractory acute lymphoblastic leukaemia
alprenolol	Benzenoids	Benzene and substituted derivatives	Phenylpropenes	For the treatment of hypertension, angina, and arrhythmia
fenoldopam	Organoheterocyclic compounds	Benzazepines	N/A	For the in-hospital, short-term (up to 48 hours) management of severe hypertension when rapid, but quickly reversible, emergency reduction of blood pressure is clinically indicated, including malignant hypertension with deteriorating end-organ function.
griseofulvin	Organoheterocyclic compounds	Benzofurans	N/A	For the treatment of ringworm infections of the skin, hair, and nails, namely: tinea corporis, tinea pedis, tinea cruris, tinea barbae, cradle cap or other conditions caused by <i>Trichophyton</i> or <i>Microsporum</i> fungi.
irbesartan	Organoheterocyclic compounds	Azoles	Tetrazoles	For the treatment of hypertension, as well as diabetic nephropathy with an elevated serum creatinine and proteinuria (&gt;3N/AN/A mg/day) in patients with type 2 diabetes and hypertension. Irbesartan is also used as a second line agent in the treatment of congestive heart failure.
amlodipine	Organoheterocyclic compounds	Pyridines and derivatives	Hydropyridines	For the treatment of hypertension and chronic stable angina.
tubocurarine	Organoheterocyclic compounds	Isoquinolines and derivatives	Benzylisoquinolines	Used as a diagnosis agent for myasthenia gravis, and also to facilitate the intubation after induction of anesthesia in surgical procedure
citalopram	Benzenoids	Benzene and substituted derivatives	Phenylbutylamines	For the treatment of depression. Unlabeled indications include: treatment of mild dementia-associated agitation in nonpsychotic patients, smoking cessation, ethanol abuse, obsessive-compulsive disorder (OCD) in children, and diabetic neuropathy.
minoxidil	Organonitrogen compounds	Amines	Tertiary amines	For the treatment of severe hypertension and in the topical treatment (regrowth) of androgenic alopecia in males and females and stabilisation of hair loss in patients with androgenic alopecia.
olopatadine	Organoheterocyclic compounds	Benzoxepines	Dibenzoxepines	For the treatment of ocular itching associated with allergic conjunctivitis.
anagrelide	Organoheterocyclic compounds	Naphthyridines	Quinazolines	For the treatment of patients with thrombocythemia, secondary to myeloproliferative disorders, to reduce the elevated platelet count and the risk of thrombosis and to ameliorate associated symptoms including thrombo-hemorrhagic events.
mesalazine	Benzenoids	Benzene and substituted derivatives	Benzoic acids and derivatives	For the treatment of active ulcerative proctitis.
tripelennamine	Benzenoids	Benzene and substituted derivatives	Phenylmethylamines	Used for the symptomatic relief of hypersensitivity reactions, coughs, and the common cold.
vinblastine	Alkaloids and derivatives	Vinca alkaloids	N/A	For treatment of breast cancer, testicular cancer, lymphomas, neuroblastoma, Hodgkin's and non-Hodgkin's lymphomas, mycosis fungoides, histiocytosis, and Kaposi's sarcoma.
rizatriptan	Organoheterocyclic compounds	Indoles and derivatives	Tryptamines and derivatives	For treatment of acute migraine attacks with or without aura.
anastrozole	Benzenoids	Benzene and substituted derivatives	Benzyl cyanides	For adjuvant treatment of hormone receptor positive breast cancer , as well as hormonal treatment of advanced breast cancer in post-menopausal women. Has also been used to treat pubertal gynecomastia and McCune-Albright syndrome; however, manufacturer states that efficacy for these indications have not been established.
clenbuterol	Benzenoids	Benzene and substituted derivatives	Anilines	Used as a bronchodilator in the treatment of asthma patients.
phenazopyridine	Organoheterocyclic compounds	Pyridines and derivatives	Aminopyridines and derivatives	For the symptomatic relief of pain, burning, urgency, frequency, and other discomforts arising from irritation of the lower urinary tract mucosa caused by infection, trauma, surgery, endoscopic procedures, or the passage of sounds or catheters.
amiloride	Organoheterocyclic compounds	Diazines	Pyrazines	For use as adjunctive treatment with thiazide diuretics or other kaliuretic-diuretic agents in congestive heart failure or hypertension.
iloprost	Lipids and lipid-like molecules	Fatty Acyls	Eicosanoids	Used for the treatment of pulmonary arterial hypertension.
repaglinide	Organoheterocyclic compounds	Piperidines	Phenylpiperidines	As an adjunct to diet and exercise to improve glycemic control in adults with type 2 diabetes mellitus.
methantheline	Organoheterocyclic compounds	Benzopyrans	1-benzopyrans	For the treatment of peptic ulcer disease, irritable bowel syndrome, pancreatitis, gastritis, biliary dyskinesia, pylorosplasm, and reflex neurogenic bladder in children.
liothyronine	Benzenoids	Benzene and substituted derivatives	Diphenylethers	Used as replacement or supplemental therapy in patients with hypothyroidism of any etiology, except transient hypothyrodism during the recovery phase of subacute thyroiditis.
bromocriptine	Alkaloids and derivatives	Ergoline and derivatives	Lysergic acids and derivatives	For the treatment of galactorrhea due to hyperprolactinemia, prolactin-dependent menstrual disorders and infertility, prolactin-secreting adenomas, prolactin-dependent male hypogonadism, as adjunct therapy to surgery or radiotherapy for acromegaly or as monotherapy is special cases, as monotherapy in early Parksinsonian Syndrome or as an adjunct with levodopa in advanced cases with motor complica…
clopidogrel	Organic acids and derivatives	Carboxylic acids and derivatives	Amino acids, peptides, and analogues	For the reduction of atherosclerotic events (myocardial infarction, stroke, and vascular death) in patients with atherosclerosis documented by recent stroke, recent myocardial infarction, or established peripheral arterial disease.
sulfinpyrazone	Benzenoids	Benzene and substituted derivatives	N/A	For the treatment of gout and gouty arthritis.
benzocaine	Benzenoids	Benzene and substituted derivatives	Benzoic acids and derivatives	For general use as a lubricant and topical anesthetic on esophagus, larynx, mouth, nasal cavity, rectum, respiratory tract or trachea, urinary tract, vagina. It is also used to suppress gag reflex.
vecuronium	Lipids and lipid-like molecules	Steroids and steroid derivatives	Steroid esters	Vecuronium is a muscle relaxing agent and is used as an ajunct in general anesthesia.
rimexolone	Lipids and lipid-like molecules	Steroids and steroid derivatives	Oxosteroids	For the treatment of postoperative inflammation following ocular surgery and in the treatment of anterior uveitis.
phentermine	Benzenoids	Benzene and substituted derivatives	Phenethylamines	For the treatment and management of obesity.
dantrolene	Organoheterocyclic compounds	Azolidines	Imidazolidines	For use, along with appropriate supportive measures, for the management of the fulminant hypermetabolism of skeletal muscle characteristic of malignant hyperthermia crises in patients of all ages. Also used preoperatively, and sometimes postoperatively, to prevent or attenuate the development of clinical and laboratory signs of malignant hyperthermia in individuals judged to be malignant hyperthe…
amlexanox	Organoheterocyclic compounds	Benzopyrans	1-benzopyrans	Used as a paste in the mouth to treat aphthous ulcers (canker sores).
cefdinir	Organoheterocyclic compounds	Lactams	Beta lactams	For the treatment of the respiratory, skin, soft tissue, and ENT infections caused by <i>H. influenzae</i> (including b-lactamase producing strains), <i>H. parainfluenzae</i> (including b-lactamase producing strains), <i>S. pneumoniae</i> (penicillin-susceptible strains), <i>S. pyogenes</i>, <i>S. aureus</i> (including b-lactamase producing strains), and <i>M. catarrhalis</i>.
nifedipine	Organoheterocyclic compounds	Pyridines and derivatives	Hydropyridines	For the management of vasospastic angina, chronic stable angina, hypertension, and Raynaud's phenomenon. May be used as a first line agent for left ventricular hypertrophy and isolated systolic hypertension (long-acting agents).
atropine	Benzenoids	Benzene and substituted derivatives	Phenylacetic acid derivatives	For the treatment of poisoning by susceptible organophosphorous nerve agents having anti-cholinesterase activity (cholinesterase inhibitors) as well as organophosphorous or carbamate insecticides.
galantamine	Alkaloids and derivatives	Amaryllidaceae alkaloids	Galanthamine-type amaryllidaceae alkaloids	For the treatment of mild to moderate dementia of the Alzheimer's type. Has also been investigated in patients with mild cognitive impairment who did not meet the diagnostic criteria for Alzheimer's disease.
aniracetam	Benzenoids	Benzene and substituted derivatives	Benzamides	N/A
apomorphine	Alkaloids and derivatives	Aporphines	N/A	For the acute, intermittent treatment of hypomobility, off episodes (end-of-dose wearing off and unpredictable on/off episodes) associated with advanced Parkinson's disease.
hydroxyfasudil	Organoheterocyclic compounds	Isoquinolines and derivatives	N/A	N/A
alprazolam	Organoheterocyclic compounds	Benzodiazepines	1,4-benzodiazepines	For the management of anxiety disorder or the short-term relief of symptoms of anxiety and for the treatment of panic disorder, with or without agoraphobia.
nicardipine	Organoheterocyclic compounds	Pyridines and derivatives	Hydropyridines	Used for the management of patients with chronic stable angina and for the treatment of hypertension.
bepridil	Benzenoids	Benzene and substituted derivatives	Phenylmethylamines	For the treatment of hypertension, and chronic stable angina (classic effort-associated angina).
alfuzosin	Organoheterocyclic compounds	Naphthyridines	Quinazolines	For the reduction of urinary obstruction and relief of associated manifestations (eg. sensation of incomplete bladder emptying or straining, urgency, interrupted or weak stream) in patients with symptomatic beningn prostatic hyperplasia.
entacapone	Phenylpropanoids and polyketides	Cinnamic acids and derivatives	Hydroxycinnamic acids and derivatives	Used as an adjunct to levodopa / carbidopa in the symptomatic treatment of patients with idiopathic Parkinson's Disease who experience the signs and symptoms of end-of-dose "wearing-off".
nialamide	Organic acids and derivatives	Carboxylic acids and derivatives	Amino acids, peptides, and analogues	N/A
esomeprazole	Organoheterocyclic compounds	Benzimidazoles	Sulfinylbenzimidazoles	For the treatment of acid-reflux disorders (GERD), peptic ulcer disease, H. pylori eradication, and prevention of gastroinetestinal bleeds with NSAID use.
clomipramine	Organoheterocyclic compounds	Benzazepines	Dibenzazepines	May be used to treat obsessive-compulsive disorder and disorders with an obsessive-compulsive component (e.g. depression, schizophrenia, Tourette? disorder). Unlabeled indications include: depression, panic disorder, chronic pain (e.g. central pain, idiopathic pain disorder, tension headache, diabetic peripheral neuropathy, neuropathic pain), cataplexy and associated narcolepsy (limited evidence…
biotin	Organoheterocyclic compounds	Biotin and derivatives	N/A	For nutritional supplementation, also for treating dietary shortage or imbalance.
betahistine	Organonitrogen compounds	Amines	Aralkylamines	For the reduction of episodes of vertigo association with M矇ni癡re's disease.
pilocarpine	Alkaloids and derivatives	N/A	N/A	For the treatment of radiation-induced dry mouth (xerostomia) and symptoms of dry mouth in patients with Sj&ouml;grens syndrome.
amodiaquine	Organoheterocyclic compounds	Quinolines and derivatives	Aminoquinolines and derivatives	For treatment of acute malarial attacks in non-immune subjects.
prilocaine	Organic acids and derivatives	Carboxylic acids and derivatives	Amino acids, peptides, and analogues	Used as a local anaesthetic and is often used in dentistry.
probenecid	Benzenoids	Benzene and substituted derivatives	Benzenesulfonamides	For the reduction of serum uric acid concentrations in chronic gouty arthritis and tophaceous gout in patients with frequent disabling gout attacks. Has also been effectively used to promote uric acid excretion in hyperuricemia secondary to the administration of thiazide and related diuretics.
