# Supplementary material for: A network based approach to drug repositioning identifies plausible candidates for breast cancer and prostate cancer
Source: BMC Med Genomics. 2016 Jul 30;9:51. doi: 10.1186/s12920-016-0212-7 (PMC4967295; doi:10.1186/s12920-016-0212-7)
Supplement: Additional file 5: — lists FDA-approved and clinical drugs for breast and prostate cancer. (XLSX 52 kb) [file 12920_2016_212_MOESM5_ESM.xlsx]

## Sheet: 工作表1
Drug information was downloaded from DrugBank (http://www.drugbank.ca/) and (https://clinicaltrials.gov/)
FDA-approved Breast Cancer Drugs	FDA-approved Prostate Cancer Drugs	Clinical Drugs for Breast Cancer	Clinical Drugs for Prostate Cancer
palbociclib	estropipate	topotecan	mitoxantrone
fluorouracil	flutamide	camptothecin	rofecoxib
doxorubicin	fenretinide	vorinostat	genistein
fulvestrant	bicalutamide	alvocidib	methylprednisolone
raloxifene	megestrol	simvastatin	curcumin
tamoxifen	aminoglutethimide	bortezomib	lovastatin
gemcitabine	docetaxel	fludarabine	tacrolimus
everolimus	nilutamide	panobinostat	celecoxib
toremifene	diethylstilbestrol	etoposide	fluvastatin
methotrexate	cyproterone	entinostat	camptothecin
paclitaxel	chlorotrianisene	belinostat	alvocidib
thiotepa		irinotecan	dasatinib
cyclophosphamide		nintedanib	erlotinib
vinblastine		curcumin	itraconazole
docetaxel		estradiol	doxorubicin
letrozole		lovastatin	ruxolitinib
exemestane		enzastaurin	sulforaphane
goserelin		prednisolone	mk-2206
anastrozole		sunitinib	papaverine
capecitabine		dovitinib	vorinostat
		atorvastatin	simvastatin
		sirolimus	belinostat
		metformin	sirolimus
		selumetinib	panobinostat
		naproxen	finasteride
		artesunate	entinostat
		gdc-0941	prednisolone
		sorafenib	testosterone
		dexamethasone	metformin
		trifluridine	bortezomib
		lidocaine	veliparib
		ibuprofen	gemcitabine
		dasatinib	amifostine
		motesanib	capecitabine
		duloxetine	rosuvastatin
		aminoglutethimide	azacitidine
		bosutinib	gefitinib
		bms-754807	thalidomide
		ibrutinib	cyclophosphamide
		alvespimycin	hydrocortisone
		itraconazole	saracatinib
		ciprofloxacin	gabapentin
		azacitidine	dexamethasone
		esomeprazole	fulvestrant
		saracatinib	niclosamide
		neratinib	sunitinib
		alpha-tocopherol	semaxanib
		naltrexone	olaparib
		aprepitant	fluconazole
		tacrolimus	ritonavir
		gefitinib	leflunomide
		fenretinide	tamoxifen
		ribavirin	dextromethorphan
		trametinib	pazopanib
		medroxyprogesterone	vinorelbine
		estriol	sorafenib
		temozolomide	temozolomide
		erlotinib	amantadine
		chlorhexidine	toremifene
		testosterone	paclitaxel
		modafinil	pemetrexed
		omeprazole	mitotane
		pd-0325901	exemestane
		loperamide	acyclovir
		pentoxifylline	atorvastatin
		tibolone	theophylline
		bisoprolol	mifepristone
		veliparib	enzastaurin
		levofloxacin	ciprofloxacin
		tipifarnib	modafinil
		lapatinib	pioglitazone
		doxycycline	orantinib
		digoxin	midazolam
		biib021	tanespimycin
		carvedilol	warfarin
		fluvoxamine	axitinib
		captopril	temsirolimus
		acyclovir	tipifarnib
		buparlisib	ranitidine
		mk-2206	enzalutamide
		calcipotriol	dovitinib
		ranitidine	quercetin
		rucaparib	lenalidomide
		loratadine	etoposide
		amifostine	isotretinoin
		thalidomide	lapatinib
		tanespimycin	calcitriol
		sildenafil	vatalanib
		minocycline	leucovorin
		iniparib	omeprazole
		gabapentin	venlafaxine
		bicalutamide	goserelin
		celecoxib	abt-751
		venlafaxine	propofol
		methylprednisolone	caffeine
		prednisone	everolimus
		ramipril	bms-641988
		norepinephrine	meloxicam
		enzalutamide	prednisone
		pazopanib	diphenhydramine
		ruxolitinib	efavirenz
		hydralazine	colchicine
		vinorelbine	tandutinib
		clonidine	linsitinib
		mirtazapine	hydroxychloroquine
		foretinib	bupivacaine
		temsirolimus
		afatinib
		bupivacaine
		diclofenac
		imatinib
		busulfan
		mifepristone
		leucovorin
		midazolam
		propranolol
		ispinesib
		pac-1
		tivantinib
		riluzole
		tivozanib
		ondansetron
		lenalidomide
		melatonin
		calcitriol
		nimesulide
		hydroxychloroquine
		olaparib
		chloroquine
		sulindac
		propofol
		prochlorperazine
		dacarbazine
		moxifloxacin
		erismodegib
		lisinopril
		fluconazole
		ritonavir
		mesna
		abt-751
		metoprolol
		ropivacaine
		secoisolariciresinol
		glutamine
		ceramide
		orantinib
		candesartan
		rosuvastatin
		decitabine
		ifosfamide
		pemetrexed
		solifenacin
		caffeine
		cyclobenzaprine
