# Supplementary material for: A network based approach to drug repositioning identifies plausible candidates for breast cancer and prostate cancer
Source: BMC Med Genomics. 2016 Jul 30;9:51. doi: 10.1186/s12920-016-0212-7 (PMC4967295; doi:10.1186/s12920-016-0212-7)
Supplement: Additional file 6: — is a table listing MAGs for breast cancer and prostate cancer, also has the listing enriched KEGG pathways in breast cancer and prostate cancer. (XLSX 46 kb) [file 12920_2016_212_MOESM6_ESM.xlsx]

## Sheet: Breast-MAG
Gene ID	Gene Symbol
10298	PAK4
3925	STMN1
10297	APC2
4149	MAX
7307	U2AF1
3551	IKBKB
7515	XRCC1
7040	TGFB1
5467	PPARD
6794	STK11
6790	AURKA
1665	DHX15
595	CCND1
598	BCL2L1
1019	CDK4
2260	FGFR1
1017	CDK2
4214	MAP3K1
64421	DCLRE1C
4193	MDM2
55120	FANCL
6502	SKP2
9410	SNRNP40
3091	HIF1A
9416	DDX23
10140	TOB1
7341	SUMO1
5111	PCNA
8945	BTRC
51340	CRNKL1
7415	VCP
91	ACVR1B
4176	MCM7
5058	PAK1
3066	HDAC2
3065	HDAC1
11184	MAP4K1
5925	RB1
83990	BRIP1
142	PARP1
8243	SMC1A
29108	PYCARD
8767	RIPK2
7186	TRAF2
1495	CTNNA1
5170	PDPK1
50484	RRM2B
5747	PTK2
22938	SNW1
7454	WAS
6241	RRM2
25942	SIN3A
9063	PIAS2
10286	BCAS2
10285	SMNDC1
3932	LCK
6714	SRC
10111	RAD50
7319	UBE2A
7251	TSG101
1875	E2F5
3845	KRAS
8976	WASL
708	C1QBP
6850	SYK
701	BUB1B
1487	CTBP1
3309	HSPA5
1659	DHX8
581	BAX
3398	ID2
2885	GRB2
3014	H2AFX
10907	TXNL4A
8503	PIK3R3
9128	PRPF4
9129	PRPF3
5663	PSEN1
4436	MSH2
1870	E2F2
1871	E2F3
8115	TCL1A
2626	GATA4
10018	BCL2L11
11338	U2AF2
9232	PTTG1
4763	NF1
10273	STUB1
5601	MAPK9
26354	GNL3
6629	SNRPB2
6626	SNRPA
6627	SNRPA1
1616	DAXX
7329	UBE2I
24148	PRPF6
324	APC
8841	HDAC3
328	APEX1
207	AKT1
208	AKT2
84844	PHF5A
57819	LSM2
5933	RBL1
1147	CHUK
3654	IRAK1
2099	ESR1
699	BUB1
2249	FGF4
2245	FGD1
29110	TBK1
995	CDC25C
990	CDC6
5062	PAK2
999	CDH1
998	CDC42
9175	MAP3K13
5591	PRKDC
5590	PRKCZ
5610	EIF2AK2
2068	ERCC2
2064	ERBB2
2065	ERBB3
3276	PRMT1
11200	CHEK2
8449	DHX16
836	CASP3
367	AR
2932	GSK3B
2931	GSK3A
7027	TFDP1
3315	HSPB1
6772	STAT1
5979	RET
5871	MAP4K2
5879	RAC1
578	BAK1
572	BAD
2290	FOXG1
5430	POLR2A
5437	POLR2H
7159	TP53BP2
7157	TP53
1163	CKS1B
6688	SPI1
1032	CDKN2D
637	BID
3728	JUP
10746	MAP3K2
1869	E2F1
163	AP2B1
4683	NBN
26121	PRPF31
6198	RPS6KB1
9343	EFTUD2
4085	MAD2L1
4086	SMAD1
5296	PIK3R2
4089	SMAD4
5290	PIK3CA
9184	BUB3
5887	RAD23B
5888	RAD51
5728	PTEN
6416	MAP2K4
3480	IGF1R
890	CCNA2
10262	SF3B4
898	CCNE1
8317	CDC7
8312	AXIN1
23451	SF3B1
23450	SF3B3
6633	SNRPD2
6632	SNRPD1
6635	SNRPE
6634	SNRPD3
6637	SNRPG
6636	SNRPF
5970	RELA
7332	UBE2L3
1978	EIF4EBP1
356	FASLG
3984	LIMK1
8851	CDK5R1
3980	LIG3
1788	DNMT3A
27113	BBC3
3326	HSP90AB1
51176	LEF1
10818	FRS2
675	BRCA2
672	BRCA1
6011	GRK1
11100	HNRNPUL1
2250	FGF5
9261	MAPKAPK2
983	CDK1
7874	USP7
7979	SHFM1
4800	NFYA
6513	SLC2A1
2177	FANCD2
2175	FANCA
7272	TTK
841	CASP8
840	CASP7
8896	BUD31
4292	MLH1
51588	PIAS4
7422	VEGFA
988	CDC5L
10992	SF3B2
8826	IQGAP1
9978	RBX1
8772	FADD
2958	GTF2A2
6880	TAF9
4609	MYC
2956	MSH6
5605	MAP2K2
1027	CDKN1B
5347	PLK1
1020	CDK5
1029	CDKN2A
5423	POLB
5422	POLA1
27339	PRPF19
5603	MAPK13
156	ADRBK1
4691	NCL
9134	CCNE2
1111	CHEK1
10075	HUWE1
8550	MAPKAPK5
6469	SHH
6464	SHC1

## Sheet: Prostate-MAG
Gene ID	Gene Symbol
130340	AP1S3
3920	LAMP2
10298	PAK4
83933	HDAC10
10459	MAD2L2
3551	IKBKB
3559	IL2RA
1945	EFNA4
8906	AP1G2
2913	GRM3
29851	ICOS
10207	INADL
1493	CTLA4
7040	TGFB1
5467	PPARD
6844	VAMP2
6794	STK11
6300	MAPK12
6720	SREBF1
5917	RARS
598	BCL2L1
6119	RPA3
9232	PTTG1
3383	ICAM1
581	BAX
1019	CDK4
1234	CCR5
4217	MAP3K5
64421	DCLRE1C
3586	IL10
9527	GOSR1
6932	TCF7
5777	PTPN6
2046	EPHA8
821	CANX
2044	EPHA5
7159	TP53BP2
123263	MTFMT
2048	EPHB2
2049	EPHB3
3092	HIP1
5829	PXN
23708	GSPT2
330	BIRC3
1213	CLTC
7341	SUMO1
8943	AP3D1
8945	BTRC
5705	PSMC5
3516	RBPJ
5702	PSMC3
6208	RPS14
1436	CSF1R
6804	STX1A
6613	SUMO2
6612	SUMO3
9021	SOCS3
55651	NHP2
5886	RAD23A
3065	HDAC1
3064	HTT
5925	RB1
1759	DNM1
5923	RASGRF1
1175	AP2S1
1174	AP1S1
10053	AP1M2
79444	BIRC7
29927	SEC61A1
3702	ITK
3118	HLA-DQA2
942	CD86
940	CD28
941	CD80
2538	G6PC
23025	UNC13A
10062	NR1H3
1496	CTNNA2
1832	DSP
5585	PKN1
5582	PRKCG
5588	PRKCQ
23560	GTPBP4
25825	BACE2
930	CD19
9063	PIAS2
10284	SAP18
3932	LCK
9709	HERPUD1
51684	SUFU
1959	EGR2
9669	EIF5B
7852	CXCR4
3561	IL2RG
3569	IL6
4137	MAPT
5693	PSMB5
5690	PSMB2
3845	KRAS
4481	MSR1
2903	GRIN2A
2906	GRIN2D
2904	GRIN2B
79784	MYH14
88	ACTN2
1487	CTBP1
3309	HSPA5
7039	TGFA
929	CD14
5966	REL
3665	IRF7
3661	IRF3
4624	MYH6
4628	MYH10
2834	PRLHR
26993	AKAP8L
2272	FHIT
3398	ID2
1000	CDH2
3593	IL12B
4261	CIITA
50855	PARD6A
56915	EXOSC5
6923	TCEB2
8115	TCL1A
973	CD79A
972	CD74
2885	GRB2
655	BMP7
22801	ITGA11
10013	HDAC6
5105	PCK1
868	CBLB
11200	CHEK2
5710	PSMD4
6850	SYK
10717	AP4B1
7408	VASP
10497	UNC13B
6218	RPS17
10273	STUB1
613	BCR
6811	STX5
6810	STX4
5982	RFC2
26354	GNL3
2017	CTTN
1612	DAPK1
7329	UBE2I
83464	APH1B
208	AKT2
112755	STX1B
71	ACTG1
7874	USP7
8379	MAD1L1
5411	PNN
1040	CDS1
7068	THRB
5441	POLR2L
6135	RPL11
1942	EFNA1
3718	JAK3
7249	TSC2
2099	ESR1
3122	HLA-DRA
29119	CTNNA3
2249	FGF4
8717	TRADD
7430	EZR
2246	FGF1
8431	NR0B2
994	CDC25B
675	BRCA2
999	CDH1
26088	GGA1
6441	SFTPD
1020	CDK5
5590	PRKCZ
5595	MAPK3
5610	EIF2AK2
27040	LAT
2068	ERCC2
920	CD4
1380	CR2
2065	ERBB3
926	CD8B
2067	ERCC1
8325	FZD8
10125	RASGRP1
3575	IL7R
8881	CDC16
22999	RIMS1
7248	TSC1
7434	VIPR2
5689	PSMB1
369	ARAF
7535	ZAP70
367	AR
7531	YWHAE
10014	HDAC5
64750	SMURF2
7454	WAS
10228	STX6
6175	RPLP0
5244	ABCB4
6772	STAT1
6773	STAT2
5979	RET
2690	GHR
573	BAG1
572	BAD
8743	TNFSF10
60528	ELAC2
9482	STX8
7433	VIPR1
5432	POLR2C
5433	POLR2D
5430	POLR2A
5437	POLR2H
5434	POLR2E
7157	TP53
5438	POLR2I
6688	SPI1
29935	RPA4
10919	EHMT2
1212	CLTB
902	CCNH
1211	CLTA
7704	ZBTB16
6520	SLC3A2
3728	JUP
164	AP1G1
3726	JUNB
3727	JUND
160	AP2A1
161	AP2A2
162	AP1B1
163	AP2B1
967	CD63
3683	ITGAL
3681	ITGAD
3687	ITGAX
2890	GRIA1
2892	GRIA3
1454	CSNK1E
8663	EIF3C
6191	RPS4X
8666	EIF3G
1453	CSNK1D
8668	EIF3I
6199	RPS6KB2
10000	AKT3
9349	RPL23
5294	PIK3CG
5292	PIM1
7709	ZBTB17
5728	PTEN
6558	SLC12A2
6228	RPS23
55176	SEC61A2
4843	NOS2
3916	LAMP1
637	BID
8312	AXIN1
8313	AXIN2
4794	NFKBIE
23450	SF3B3
6634	SNRPD3
5879	RAC1
7332	UBE2L3
356	FASLG
1788	DNMT3A
6124	RPL4
3326	HSP90AB1
51176	LEF1
7052	TGM2
5371	PML
5905	RANGAP1
3480	IGF1R
8841	HDAC3
5159	PDGFRB
2475	MTOR
5156	PDGFRA
5605	MAP2K2
5604	MAP2K1
9146	HGS
5608	MAP2K6
4800	NFYA
4809	SNU13
5567	PRKACB
917	CD3G
916	CD3E
1392	CRH
10134	BCAP31
112398	EGLN2
3265	HRAS
10423	CDIPT
842	CASP9
840	CASP7
4296	MAP3K11
5143	PDE4C
6257	RXRB
23385	NCSTN
8976	WASL
51343	FZR1
1736	DKC1
9971	NR1H4
5864	RAB3A
5788	PTPRC
27127	SMC1B
8775	NAPA
8773	SNAP23
567	B2M
55869	HDAC8
2959	GTF2B
4602	MYB
1021	CDK6
5426	POLE
1029	CDKN2A
117	ADCYAP1R1
5423	POLB
5606	MAP2K3
2354	FOSB
156	ADRBK1
9170	LPAR2
728689	EIF3CL
3732	CD82
7297	TYK2
8676	STX11
6189	RPS3A
2648	KAT2A
1803	DPP4
7465	WEE1

## Sheet: Breast Cancer
*MAG-UP represents mutated genes and their nearest neighbors on FLN
*DEG-UP represents the most up-regulated genes in the disease, K corresponds to number of MAG
FDR < 0.05
(Total number of genes, K)
*MAG-UP (237)	Count	P-value	FDR		*DEG-UP (237)	Count	P-value	FDR
Pathways in cancer	398	5.55883e-39	9.72795e-37		Cell cycle	124	1.89e-16	2.38e-14
Cell cycle	124	1.06641e-32	9.33111e-31		Oocyte meiosis	113	4.06e-09	2.55e-07
Hepatitis B	146	6.24572e-26	3.64334e-24		Progesterone+AC0-mediated oocyte maturation	88	3.16e-06	0.00013268
Pancreatic cancer	66	9.92678e-26	4.34297e-24		Base excision repair	33	8.29e-05	0.00261189
Chronic myeloid leukemia	73	1.57765e-25	5.52176e-24		DNA replication	36	0.000127424	0.00321108
Prostate cancer	89	5.30481e-25	1.54723e-23		p53 signaling pathway	68	0.000343558	0.00721472
Spliceosome	132	3.20989e-22	8.02472e-21
Endometrial cancer	52	1.13492e-20	2.48263e-19
Small cell lung cancer	86	1.30419e-20	2.53592e-19
Viral carcinogenesis	206	6.6564e-20	1.16487e-18
Colorectal cancer	62	7.42357e-20	1.18102e-18
Melanoma	71	4.77835e-17	6.96843e-16
FoxO signaling pathway	134	6.65377e-17	8.957e-16
ErbB signaling pathway	87	6.13275e-16	7.66594e-15
Epstein+AC0-Barr virus infection	202	7.42381e-16	8.66111e-15
Acute myeloid leukemia	57	9.69688e-16	1.0606e-14
Neurotrophin signaling pathway	120	2.30911e-15	2.37702e-14
Non+AC0-small cell lung cancer	56	1.06876e-14	1.03907e-13
HTLV+AC0-I infection	261	1.42355e-14	1.31117e-13
Glioma	65	1.77665e-14	1.55456e-13
MAPK signaling pathway	257	2.5643e-13	2.08216e-12
Proteoglycans in cancer	204	2.61757e-13	2.08216e-12
PI3K+AC0-Akt signaling pathway	347	3.47969e-13	2.64759e-12
Bladder cancer	38	5.60593e-13	4.08421e-12
p53 signaling pathway	68	5.83458e-13	4.08421e-12
Thyroid hormone signaling pathway	119	1.17373e-12	7.90009e-12
Renal cell carcinoma	66	3.84468e-12	2.49192e-11
Apoptosis	86	6.02001e-12	3.76251e-11
T cell receptor signaling pathway	104	3.16962e-11	1.9127e-10
VEGF signaling pathway	61	1.20712e-10	7.04152e-10
Prolactin signaling pathway	72	1.91138e-10	1.07901e-09
MicroRNAs in cancer	297	3.78494e-10	2.06989e-09
Ras signaling pathway	228	3.20943e-09	1.70197e-08
Measles	134	4.31624e-09	2.22159e-08
Central carbon metabolism in cancer	67	5.13065e-09	2.56533e-08
Progesterone+AC0-mediated oocyte maturation	88	5.28048e-09	2.5669e-08
Toll+AC0-like receptor signaling pathway	106	1.58167e-08	7.48088e-08
Hepatitis C	133	2.1255e-08	9.78847e-08
Chemokine signaling pathway	189	2.39888e-08	1.07642e-07
Non+AC0-alcoholic fatty liver disease (NAFLD)	151	3.82198e-08	1.67211e-07
Signaling pathways regulating pluripotency of stem cells	142	6.59733e-08	2.81593e-07
Fc epsilon RI signaling pathway	70	7.81573e-08	3.25656e-07
mTOR signaling pathway	60	8.466e-08	3.44546e-07
B cell receptor signaling pathway	72	1.13646e-07	4.40128e-07
Toxoplasmosis	120	1.15691e-07	4.40128e-07
Sphingolipid signaling pathway	120	1.15691e-07	4.40128e-07
Shigellosis	65	2.30787e-07	8.59314e-07
Choline metabolism in cancer	101	2.77704e-07	1.01246e-06
HIF+AC0-1 signaling pathway	103	3.66652e-07	1.30947e-06
Chagas disease (American trypanosomiasis)	104	4.20176e-07	1.47062e-06
Osteoclast differentiation	131	4.49846e-07	1.54359e-06
Focal adhesion	207	5.62956e-07	1.89456e-06
TNF signaling pathway	110	9.18848e-07	3.03393e-06
Adherens junction	73	9.48623e-07	3.07424e-06
Regulation of actin cytoskeleton	215	4.02832e-06	1.26111e-05
Thyroid cancer	29	4.03556e-06	1.26111e-05
Herpes simplex infection	186	5.30675e-06	1.62926e-05
Insulin signaling pathway	140	5.40756e-06	1.63159e-05
Oocyte meiosis	113	6.52178e-06	1.93442e-05
Fc gamma R+AC0-mediated phagocytosis	91	1.21435e-05	3.49838e-05
Bacterial invasion of epithelial cells	78	1.21944e-05	3.49838e-05
Epithelial cell signaling in Helicobacter pylori infection	68	1.73397e-05	4.89427e-05
Hippo signaling pathway	154	1.95392e-05	5.42755e-05
Wnt signaling pathway	140	2.23315e-05	6.10626e-05
Influenza A	177	3.41271e-05	9.18805e-05
Tuberculosis	179	3.96883e-05	0.000105234
Amyotrophic lateral sclerosis (ALS)	51	5.03428e-05	0.000131492
Ubiquitin mediated proteolysis	137	6.69081e-05	0.00017219
TGF+AC0-beta signaling pathway	80	8.22948e-05	0.000208719
NOD+AC0-like receptor signaling pathway	57	0.000124333	0.000308651
RIG+AC0-I+AC0-like receptor signaling pathway	70	0.000125224	0.000308651
Estrogen signaling pathway	100	0.000150779	0.000366478
Natural killer cell mediated cytotoxicity	134	0.000193885	0.000464794
NF+AC0-kappa B signaling pathway	91	0.000266261	0.000629671
Rap1 signaling pathway	211	0.000328301	0.000766037
Fanconi anemia pathway	53	0.00040779	0.00093899
Transcriptional misregulation in cancer	179	0.000419522	0.000953459
Adipocytokine signaling pathway	70	0.000609009	0.00136637
Base excision repair	33	0.00079414	0.00175917
AMPK signaling pathway	124	0.00110215	0.00241096
GnRH signaling pathway	92	0.00117356	0.00253546
Homologous recombination	28	0.00238568	0.00509139
Basal cell carcinoma	55	0.00260569	0.00549392
Type II diabetes mellitus	48	0.00572429	0.0119256
Mismatch repair	23	0.00725107	0.0149287
Jak+AC0-STAT signaling pathway	156	0.00739026	0.0150383
Non+AC0-homologous end+AC0-joining	13	0.0089315	0.0179657
Salmonella infection	86	0.00923379	0.0183626
Aldosterone+AC0-regulated sodium reabsorption	39	0.0102837	0.0202208
Legionellosis	55	0.0110811	0.0215467
Axon guidance	127	0.0119613	0.0230025
Pertussis	75	0.0142828	0.0271683
Carbohydrate digestion and absorption	45	0.0184835	0.0347809
Cytosolic DNA+AC0-sensing pathway	64	0.0222183	0.0413639
Notch signaling pathway	48	0.0238496	0.0439335

## Sheet: Prostate Cancer
*MA-UP represents mutated genes and their nearest neighbors on FLN
*DEG-UP represents the most up- or down- K regulated genes in the disease, K corresponds to number of MAG
FDR < 0.05
(Total number of genes, K)
*MAG-UP (333)	Count	P-value	FDR		*DEG-UP (333)	Count	P-value	FDR
Pathways in cancer	398	1.4e-22	2.88e-20		Olfactory transduction	408	1.83591e-29	2.05622e-27
T cell receptor signaling pathway	104	4.91e-17	5.06e-15		Neuroactive ligand+AC0-receptor interaction	275	0.000156964	0.00878997
Epstein+AC0-Barr virus infection	202	2.24e-16	1.54e-14
Acute myeloid leukemia	57	4.37e-15	2.25e-13
Endometrial cancer	52	6.3e-15	2.6e-13
Non+AC0-small cell lung cancer	56	3.7e-14	1.27e-12
Glioma	65	1.07e-13	3.14e-12
Chronic myeloid leukemia	73	1.66e-13	4.28e-12
Prostate cancer	89	2.7e-13	6.18e-12
Viral carcinogenesis	206	3.8e-13	7.83e-12
Melanoma	71	8.36e-13	1.57e-11
PI3K+AC0-Akt signaling pathway	347	1.27e-12	2.19e-11
Pancreatic cancer	66	1.57e-12	2.49e-11
Primary immunodeficiency	36	4.25e-10	6.26e-09
HTLV+AC0-I infection	261	6.16e-10	8.46e-09
Hepatitis B	146	1.11e-09	1.42e-08
Thyroid hormone signaling pathway	119	1.56e-09	1.89e-08
Colorectal cancer	62	2.95e-09	3.38e-08
FoxO signaling pathway	134	3.88e-09	4.21e-08
Amyotrophic lateral sclerosis (ALS)	51	8.91e-09	9.09e-08
Proteoglycans in cancer	204	9.27e-09	9.09e-08
Toxoplasmosis	120	9.73e-09	9.11e-08
Measles	134	1.86e-08	1.67e-07
Influenza A	177	2.05e-08	1.73e-07
Rap1 signaling pathway	211	2.1e-08	1.73e-07
Synaptic vesicle cycle	63	2.9e-08	2.3e-07
B cell receptor signaling pathway	72	3.47e-08	2.65e-07
Ras signaling pathway	228	3.78e-08	2.78e-07
Thyroid cancer	29	4.57e-08	3.25e-07
Renal cell carcinoma	66	5.94e-08	4.08e-07
Bladder cancer	38	1.18e-07	7.81e-07
ErbB signaling pathway	87	1.22e-07	7.83e-07
Insulin signaling pathway	140	1.95e-07	1.22e-06
Osteoclast differentiation	131	2.43e-07	1.47e-06
Choline metabolism in cancer	101	2.65e-07	1.56e-06
Small cell lung cancer	86	5.48e-07	3.05e-06
Apoptosis	86	5.48e-07	3.05e-06
Toll+AC0-like receptor signaling pathway	106	5.82e-07	3.16e-06
Bacterial invasion of epithelial cells	78	7.01e-07	3.7e-06
VEGF signaling pathway	61	8.36e-07	4.3e-06
Fc epsilon RI signaling pathway	70	8.69e-07	4.37e-06
Hepatitis C	133	1.32e-06	6.47e-06
Tuberculosis	179	1.37e-06	6.58e-06
Central carbon metabolism in cancer	67	2.79e-06	1.31e-05
SNARE interactions in vesicular transport	34	2.85e-06	1.31e-05
Progesterone+AC0-mediated oocyte maturation	88	3.79e-06	1.7e-05
Neurotrophin signaling pathway	120	4.08e-06	1.79e-05
MAPK signaling pathway	257	5.53e-06	2.37e-05
Natural killer cell mediated cytotoxicity	134	5.78e-06	2.43e-05
Cell cycle	124	6.7e-06	2.76e-05
Endocytosis	213	1.07e-05	4.33e-05
Regulation of actin cytoskeleton	215	1.27e-05	5.03e-05
Endocrine and other factor+AC0-regulated calcium reabsorption	48	1.3e-05	5.06e-05
Hippo signaling pathway	154	1.43e-05	5.46e-05
Sphingolipid signaling pathway	120	1.59e-05	5.95e-05
Jak+AC0-STAT signaling pathway	156	1.75e-05	6.43e-05
TNF signaling pathway	110	1.83e-05	6.62e-05
mTOR signaling pathway	60	2.32e-05	8.09e-05
Viral myocarditis	60	2.32e-05	8.09e-05
Tight junction	138	3.21e-05	0.000110129
Prolactin signaling pathway	72	3.36e-05	0.000113331
Adherens junction	73	3.91e-05	0.000129842
Long+AC0-term potentiation	67	7.31e-05	0.000239117
Intestinal immune network for IgA production	49	9.34e-05	0.000300691
Fc gamma R+AC0-mediated phagocytosis	91	0.000105824	0.000332364
Chemokine signaling pathway	189	0.000106486	0.000332364
Adipocytokine signaling pathway	70	0.000113818	0.000349946
Long+AC0-term depression	60	0.000117222	0.000355114
Huntington's disease	193	0.000145239	0.000433611
p53 signaling pathway	68	0.000370717	0.00109097
Focal adhesion	207	0.000397136	0.00115214
HIF+AC0-1 signaling pathway	103	0.000402689	0.00115214
Chagas disease (American trypanosomiasis)	104	0.000445383	0.00125683
Allograft rejection	39	0.000455319	0.00126751
Leukocyte transendothelial migration	118	0.000525334	0.00144292
RNA polymerase	32	0.000688082	0.00186506
Lysosome	122	0.00075013	0.00200684
Salmonella infection	86	0.000815375	0.00215343
Hematopoietic cell lineage	87	0.000905657	0.00236158
Shigellosis	65	0.00102205	0.00263178
Signaling pathways regulating pluripotency of stem cells	142	0.00131304	0.00333933
NF+AC0-kappa B signaling pathway	91	0.0013544	0.00337184
Antigen processing and presentation	79	0.00135856	0.00337184
Prion diseases	36	0.0014446	0.00353749
Amphetamine addiction	68	0.00145965	0.00353749
Nucleotide excision repair	47	0.00166052	0.00397753
Transcriptional misregulation in cancer	179	0.00247006	0.00584318
Non+AC0-alcoholic fatty liver disease (NAFLD)	151	0.00249612	0.00584318
Arrhythmogenic right ventricular cardiomyopathy (ARVC)	74	0.00278992	0.00638581
Leishmaniasis	74	0.00278992	0.00638581
Estrogen signaling pathway	100	0.00305443	0.00691442
Gap junction	89	0.00356981	0.00799328
Herpes simplex infection	186	0.00374687	0.00829952
Autoimmune thyroid disease	54	0.00409491	0.00897395
Graft+AC0-versus+AC0-host disease	43	0.00417121	0.00904494
African trypanosomiasis	34	0.00522811	0.0112187
Type I diabetes mellitus	45	0.00540808	0.0114852
Alcoholism	180	0.00611162	0.0128469
Ubiquitin mediated proteolysis	137	0.00628288	0.0130735
Axon guidance	127	0.0081998	0.0167328
Oocyte meiosis	113	0.00820396	0.0167328
Cocaine addiction	50	0.00968716	0.0195643
Pertussis	75	0.00978272	0.0195654
Cell adhesion molecules (CAMs)	145	0.0102207	0.0202448
Rheumatoid arthritis	91	0.0121071	0.023753
GnRH signaling pathway	92	0.0130202	0.0253035
Inflammatory bowel disease (IBD)	67	0.0149262	0.0287364
Pathogenic Escherichia coli infection	55	0.0160305	0.0302962
Basal cell carcinoma	55	0.0160305	0.0302962
AMPK signaling pathway	124	0.0164898	0.030726
cAMP signaling pathway	200	0.0165563	0.030726
Wnt signaling pathway	140	0.0176627	0.0324867
Proteasome	44	0.0183213	0.0333999
Melanogenesis	101	0.0237213	0.0428649
Platelet activation	131	0.0243563	0.0436296
Notch signaling pathway	48	0.0271316	0.0477702
Type II diabetes mellitus	48	0.0271316	0.0477702

## Sheet: Overlapped_pathways
Overlapped Pathways	Count	P-value in Bca	P-value in PrC
Pathways in cancer	398	5.55883e-39	1.4e-22
Cell cycle	124	1.06641e-32	6.7e-06
Hepatitis B	146	6.24572e-26	1.11e-09
Pancreatic cancer	66	9.92678e-26	1.57e-12
Chronic myeloid leukemia	73	1.57765e-25	1.66e-13
Prostate cancer	89	5.30481e-25	2.7e-13
Endometrial cancer	52	1.13492e-20	6.3e-15
Small cell lung cancer	86	1.30419e-20	5.48e-07
Viral carcinogenesis	206	6.6564e-20	3.8e-13
Colorectal cancer	62	7.42357e-20	2.95e-09
Melanoma	71	4.77835e-17	8.36e-13
FoxO signaling pathway	134	6.65377e-17	3.88e-09
ErbB signaling pathway	87	6.13275e-16	1.22e-07
Epstein+AC0-Barr virus infection	202	7.42381e-16	2.24e-16
Acute myeloid leukemia	57	9.69688e-16	4.37e-15
Neurotrophin signaling pathway	120	2.30911e-15	4.08e-06
Non+AC0-small cell lung cancer	56	1.06876e-14	3.7e-14
HTLV+AC0-I infection	261	1.42355e-14	6.16e-10
Glioma	65	1.77665e-14	1.07e-13
MAPK signaling pathway	257	2.5643e-13	5.53e-06
Proteoglycans in cancer	204	2.61757e-13	9.27e-09
PI3K+AC0-Akt signaling pathway	347	3.47969e-13	1.27e-12
Bladder cancer	38	5.60593e-13	1.18e-07
p53 signaling pathway	68	5.83458e-13	0.000370717
Thyroid hormone signaling pathway	119	1.17373e-12	1.56e-09
Renal cell carcinoma	66	3.84468e-12	5.94e-08
Apoptosis	86	6.02001e-12	5.48e-07
T cell receptor signaling pathway	104	3.16962e-11	4.91e-17
VEGF signaling pathway	61	1.20712e-10	8.36e-07
Prolactin signaling pathway	72	1.91138e-10	3.36e-05
Ras signaling pathway	228	3.20943e-09	3.78e-08
Measles	134	4.31624e-09	1.86e-08
Central carbon metabolism in cancer	67	5.13065e-09	2.79e-06
Progesterone+AC0-mediated oocyte maturation	88	5.28048e-09	3.79e-06
Toll+AC0-like receptor signaling pathway	106	1.58167e-08	5.82e-07
Hepatitis C	133	2.1255e-08	1.32e-06
Chemokine signaling pathway	189	2.39888e-08	0.000106486
Non+AC0-alcoholic fatty liver disease (NAFLD)	151	3.82198e-08	0.00249612
Signaling pathways regulating pluripotency of stem cells	142	6.59733e-08	0.00131304
Fc epsilon RI signaling pathway	70	7.81573e-08	8.69e-07
mTOR signaling pathway	60	8.466e-08	2.32e-05
B cell receptor signaling pathway	72	1.13646e-07	3.47e-08
Toxoplasmosis	120	1.15691e-07	9.73e-09
Sphingolipid signaling pathway	120	1.15691e-07	1.59e-05
Shigellosis	65	2.30787e-07	0.00102205
Choline metabolism in cancer	101	2.77704e-07	2.65e-07
HIF+AC0-1 signaling pathway	103	3.66652e-07	0.000402689
Chagas disease (American trypanosomiasis)	104	4.20176e-07	0.000445383
Osteoclast differentiation	131	4.49846e-07	2.43e-07
Focal adhesion	207	5.62956e-07	0.000397136
TNF signaling pathway	110	9.18848e-07	1.83e-05
Adherens junction	73	9.48623e-07	3.91e-05
Regulation of actin cytoskeleton	215	4.02832e-06	1.27e-05
Thyroid cancer	29	4.03556e-06	4.57e-08
Herpes simplex infection	186	5.30675e-06	0.00374687
Insulin signaling pathway	140	5.40756e-06	1.95e-07
Oocyte meiosis	113	6.52178e-06	0.00820396
Fc gamma R+AC0-mediated phagocytosis	91	1.21435e-05	0.000105824
Bacterial invasion of epithelial cells	78	1.21944e-05	7.01e-07
Hippo signaling pathway	154	1.95392e-05	1.43e-05
Wnt signaling pathway	140	2.23315e-05	0.0176627
Influenza A	177	3.41271e-05	2.05e-08
Tuberculosis	179	3.96883e-05	1.37e-06
Amyotrophic lateral sclerosis (ALS)	51	5.03428e-05	8.91e-09
Ubiquitin mediated proteolysis	137	6.69081e-05	0.00628288
Estrogen signaling pathway	100	0.000150779	0.00305443
Natural killer cell mediated cytotoxicity	134	0.000193885	5.78e-06
NF+AC0-kappa B signaling pathway	91	0.000266261	0.0013544
Rap1 signaling pathway	211	0.000328301	2.1e-08
Transcriptional misregulation in cancer	179	0.000419522	0.00247006
Adipocytokine signaling pathway	70	0.000609009	0.000113818
AMPK signaling pathway	124	0.00110215	0.0164898
GnRH signaling pathway	92	0.00117356	0.0130202
Basal cell carcinoma	55	0.00260569	0.0160305
Type II diabetes mellitus	48	0.00572429	0.0271316
Jak+AC0-STAT signaling pathway	156	0.00739026	1.75e-05
Salmonella infection	86	0.00923379	0.000815375
Axon guidance	127	0.0119613	0.0081998
Pertussis	75	0.0142828	0.00978272
Notch signaling pathway	48	0.0238496	0.0271316
