# Supplementary material for: A network based approach to drug repositioning identifies plausible candidates for breast cancer and prostate cancer
Source: BMC Med Genomics. 2016 Jul 30;9:51. doi: 10.1186/s12920-016-0212-7 (PMC4967295; doi:10.1186/s12920-016-0212-7)
Supplement: Additional file 13: — is a table listing predicted drug candidates for breast and prostate cancer using LINCS dataset. (XLSX 1152 kb) [file 12920_2016_212_MOESM13_ESM.xlsx]

## Sheet: breast-UCDB
FDA-Approved drug	Clinical Drug	Breast Cancer FDA-Approved Drug	ID	Drug Name	cell	Mutual Predictability Score	p-value	FDR
N	Y	N	CPC011_MCF7_6H_X1_B3_DUO52HI53LO_B07	topotecan	MCF7	0.753286	5e-06	4.87798e-05
Y	Y	Y	LJP001_MCF7_24H_X3_B2_DUO52HI53LO_M09	palbociclib	MCF7	0.750178	5e-06	4.87798e-05
N	Y	N	MUC.CP004_MCF7_6H_X3_B7_DUO52HI53LO_I21	camptothecin	MCF7	0.749798	5e-06	4.87798e-05
N	N	N	CPC005_MCF7_24H_X3_B4_DUO52HI53LO_O09	manumycin-a	MCF7	0.746277	5e-06	4.87798e-05
N	Y	N	CPD003_MCF7_24H_X2.L2_B6_DUO52HI53LO_F22	vorinostat	MCF7	0.742529	5e-06	4.87798e-05
Y	N	N	CPC010_MCF7_6H_X2_B3_DUO52HI53LO_P23	dactinomycin	MCF7	0.742473	5e-06	4.87798e-05
N	N	N	CPC006_MCF7_24H_X3_F1B3_DUO52HI53LO_C07	mln-2238	MCF7	0.742306	5e-06	4.87798e-05
N	N	N	CPC006_MCF7_24H_X5_B4_DUO52HI53LO_O16	quiflapon	MCF7	0.741509	5e-06	4.87798e-05
N	N	N	CPD001_MCF7_24H_X3_B6_DUO52HI53LO_D20	etacrynic-acid	MCF7	0.740157	5e-06	4.87798e-05
N	N	N	CPC006_MCF7_24H_X2_B4_DUO52HI53LO_G09	tg-101348	MCF7	0.739678	5e-06	4.87798e-05
N	N	N	LJP001_MCF7_6H_X3_B2_DUO53HI52LO_B20	cp466722	MCF7	0.739308	5e-06	4.87798e-05
Y	N	N	CPC020_MCF7_6H_X3_B4_DUO52HI53LO_D07	mitoxantrone	MCF7	0.737808	5e-06	4.87798e-05
N	Y	N	LJP001_MCF7_6H_X3_B2_DUO53HI52LO_B23	alvocidib	MCF7	0.737338	5e-06	4.87798e-05
N	N	N	CPD002_MCF7_24H_X3_B6_DUO52HI53LO_G11	cyclosporin-a	MCF7	0.736466	5e-06	4.87798e-05
N	N	N	LJP001_MCF7_6H_X1_B2_DUO53HI52LO_E05	cgp-60474	MCF7	0.735134	5e-06	4.87798e-05
N	N	N	CPC014_MCF7_6H_X4_F1B5_DUO52HI53LO_P02	chromomycin-a3	MCF7	0.734543	5e-06	4.87798e-05
N	N	N	CPC014_MCF7_6H_X3_B4_DUO52HI53LO_G11	pha-793887	MCF7	0.733418	5e-06	4.87798e-05
N	N	N	CPC006_MCF7_6H_X2_F1B3_DUO52HI53LO_C03	isox	MCF7	0.733065	5e-06	4.87798e-05
N	N	N	CPC014_MCF7_6H_X2_F1B3_DUO52HI53LO_O06	pik-75	MCF7	0.733046	5e-06	4.87798e-05
Y	N	N	CPC010_MCF7_24H_X1_B5_DUO52HI53LO_O24	pitavastatin	MCF7	0.732376	5e-06	4.87798e-05
N	N	N	CPC007_MCF7_24H_X3_B5_DUO52HI53LO_H15	k784-3131	MCF7	0.731881	5e-06	4.87798e-05
N	N	N	CPC013_MCF7_6H_X1_B4_DUO52HI53LO_K04	at-7519	MCF7	0.731749	5e-06	4.87798e-05
N	N	N	CPC008_MCF7_6H_X1_B3_DUO52HI53LO_P19	brd-k77681376	MCF7	0.731446	5e-06	4.87798e-05
N	Y	N	CPD003_MCF7_24H_X3.L2_B6_DUO52HI53LO_M11	simvastatin	MCF7	0.731172	5e-06	4.87798e-05
Y	N	N	CPC004_MCF7_6H_X1_B3_DUO52HI53LO_O23	teniposide	MCF7	0.730952	5e-06	4.87798e-05
Y	N	N	CPC011_MCF7_24H_X5_B5_DUO52HI53LO_N12	piroxicam	MCF7	0.730431	5e-06	4.87798e-05
Y	N	N	CPC013_MCF7_6H_X1_B4_DUO52HI53LO_A12	daunorubicin	MCF7	0.730334	5e-06	4.87798e-05
N	N	N	CPC012_MCF7_6H_X2_B4_DUO52HI53LO_O14	trichostatin-a	MCF7	0.730267	5e-06	4.87798e-05
N	N	N	CPC006_MCF7_24H_X5_B4_DUO52HI53LO_P19	bms-536924	MCF7	0.730208	5e-06	4.87798e-05
Y	Y	Y	CPD003_MCF7_24H_X3.L2_B6_DUO52HI53LO_G01	fluorouracil	MCF7	0.730055	5e-06	4.87798e-05
Y	Y	Y	CPC004_MCF7_6H_X1_B3_DUO52HI53LO_K11	doxorubicin	MCF7	0.729885	5e-06	4.87798e-05
N	N	N	HDAC002_MCF7_24H_X4_B7_DUO52HI53LO_H09	brd-k26510616	MCF7	0.729532	5e-06	4.87798e-05
N	N	N	CPC013_MCF7_6H_X2_B3_DUO52HI53LO_C17	jnj-7706621	MCF7	0.729444	5e-06	4.87798e-05
N	N	N	LJP002_MCF7_6H_X1_F2B5_DUO52HI53LO_K15	azd-5438	MCF7	0.729354	5e-06	4.87798e-05
N	N	N	CPC004_MCF7_6H_X1_B3_DUO52HI53LO_N07	pidorubicine	MCF7	0.729067	5e-06	4.87798e-05
N	N	N	CPC011_MCF7_6H_X1_B3_DUO52HI53LO_N13	triptolide	MCF7	0.728334	5e-06	4.87798e-05
N	N	N	CPC005_MCF7_6H_X1_B3_DUO52HI53LO_D08	trequinsin	MCF7	0.728191	5e-06	4.87798e-05
Y	N	N	CPC014_MCF7_6H_X1_B4_DUO52HI53LO_N19	5-iodotubercidin	MCF7	0.728085	5e-06	4.87798e-05
N	N	N	CPC005_MCF7_24H_X3_B4_DUO52HI53LO_N11	rhodomyrtoxin-b	MCF7	0.728047	5e-06	4.87798e-05
N	N	N	CPC005_MCF7_24H_X1_B4_DUO52HI53LO_A05	mepacrine	MCF7	0.727505	5e-06	4.87798e-05
N	N	N	CPC012_MCF7_6H_X3_B4_DUO52HI53LO_L05	brd-a04172077	MCF7	0.727332	5e-06	4.87798e-05
N	N	N	CPC008_MCF7_24H_X4_B5_DUO52HI53LO_L06	brd-k30836161	MCF7	0.727289	5e-06	4.87798e-05
N	N	N	CPC004_MCF7_6H_X1_B3_DUO52HI53LO_A20	bisindolylmaleimide-ix	MCF7	0.72719	5e-06	4.87798e-05
Y	N	N	CPC004_MCF7_6H_X1_B3_DUO52HI53LO_D04	amsacrine	MCF7	0.726738	5e-06	4.87798e-05
N	N	N	CPC004_MCF7_6H_X1_B3_DUO52HI53LO_D05	mitomycin-c	MCF7	0.726624	5e-06	4.87798e-05
Y	Y	Y	CPC015_MCF7_24H_X3_B4_DUO52HI53LO_C23	fulvestrant	MCF7	0.726595	5e-06	4.87798e-05
N	Y	N	CPC006_MCF7_24H_X1_B4_DUO52HI53LO_M24	bortezomib	MCF7	0.726232	5e-06	4.87798e-05
N	N	N	CPC006_MCF7_24H_X3_F1B3_DUO52HI53LO_C04	azd-8055	MCF7	0.726105	5e-06	4.87798e-05
N	N	N	LJP001_MCF7_6H_X3_B2_DUO53HI52LO_O14	wz-3105	MCF7	0.725724	5e-06	4.87798e-05
N	N	N	CPC014_MCF7_6H_X4_F1B5_DUO52HI53LO_M14	dacinostat	MCF7	0.725683	5e-06	4.87798e-05
Y	N	N	CPC006_MCF7_24H_X4_B4_DUO52HI53LO_N01	idarubicin	MCF7	0.725515	5e-06	4.87798e-05
N	N	N	CPC006_MCF7_6H_X5_B4_DUO52HI53LO_E09	ag-14361	MCF7	0.725153	5e-06	4.87798e-05
N	N	N	CPC014_MCF7_6H_X4_F1B5_DUO52HI53LO_G09	pf-562271	MCF7	0.724591	5e-06	4.87798e-05
Y	Y	Y	CPD003_MCF7_24H_X3.L2_B6_DUO52HI53LO_M05	raloxifene	MCF7	0.724099	5e-06	4.87798e-05
N	N	N	MUC.CP004_MCF7_6H_X3_B7_DUO52HI53LO_A11	aminopurvalanol-a	MCF7	0.723957	5e-06	4.87798e-05
N	Y	N	CPC012_MCF7_6H_X4_F1B5_DUO52HI53LO_K12	fludarabine	MCF7	0.723872	5e-06	4.87798e-05
N	N	N	CPC012_MCF7_24H_X4_B5_DUO52HI53LO_O13	brd-k31851742	MCF7	0.723668	5e-06	4.87798e-05
N	Y	N	MUC.CP001_MCF7_6H_X3_B7_DUO52HI53LO_G12	panobinostat	MCF7	0.723494	5e-06	4.87798e-05
N	N	N	CPC013_MCF7_24H_X2_B5_DUO52HI53LO_F12	brd-k82685933	MCF7	0.723268	5e-06	4.87798e-05
N	Y	N	CPC005_MCF7_24H_X1_B4_DUO52HI53LO_G20	etoposide	MCF7	0.723161	5e-06	4.87798e-05
N	N	N	CPC006_MCF7_6H_X1_B3_DUO52HI53LO_E02	dorsomorphin	MCF7	0.723002	5e-06	4.87798e-05
N	N	N	CPC014_MCF7_6H_X1_B4_DUO52HI53LO_L22	lestaurtinib	MCF7	0.722994	5e-06	4.87798e-05
N	Y	N	HDAC002_MCF7_24H_X4_B7_DUO52HI53LO_I14	entinostat	MCF7	0.722732	5e-06	4.87798e-05
N	N	N	LJP001_MCF7_24H_X3_B2_DUO52HI53LO_O09	wz-4-145	MCF7	0.722654	5e-06	4.87798e-05
Y	Y	Y	CPC005_MCF7_24H_X3_B4_DUO52HI53LO_H10	tamoxifen	MCF7	0.72239	5e-06	4.87798e-05
N	N	N	CPD002_MCF7_24H_X3_B6_DUO52HI53LO_D22	avermectin	MCF7	0.722155	5e-06	4.87798e-05
N	N	N	LJP002_MCF7_24H_X3_F2B5_DUO52HI53LO_G09	bms-387032	MCF7	0.721978	5e-06	4.87798e-05
N	N	N	CPC008_MCF7_6H_X3_F1B3_DUO52HI53LO_B14	brd-k92158425	MCF7	0.721193	5e-06	4.87798e-05
N	Y	N	CPC013_MCF7_6H_X1_B4_DUO52HI53LO_A13	belinostat	MCF7	0.721129	5e-06	4.87798e-05
Y	N	N	CPD002_MCF7_24H_X3_B6_DUO52HI53LO_B05	mevastatin	MCF7	0.721064	5e-06	4.87798e-05
N	N	N	CPC008_MCF7_6H_X1_B3_DUO52HI53LO_B13	brd-a31946439	MCF7	0.72064	5e-06	4.87798e-05
N	N	N	CPC006_MCF7_24H_X5_B4_DUO52HI53LO_F16	tyrphostin-ag-1478	MCF7	0.720521	5e-06	4.87798e-05
N	N	N	PCLB001_MCF7_24H_X1_B7_DUO52HI53LO_A14	brd-k55896799	MCF7	0.720072	5e-06	4.87798e-05
Y	N	N	CPC014_MCF7_24H_X5_F2B4_DUO52HI53LO_P12	radicicol	MCF7	0.719885	5e-06	4.87798e-05
N	N	N	CPC012_MCF7_24H_X4_B5_DUO52HI53LO_F09	cay-10470	MCF7	0.71953	5e-06	4.87798e-05
N	N	N	CPC008_MCF7_6H_X3_F1B3_DUO52HI53LO_B12	brd-k01896723	MCF7	0.719406	5e-06	4.87798e-05
N	N	N	PCLB001_MCF7_24H_X1_B7_DUO52HI53LO_A18	col-3	MCF7	0.719028	5e-06	4.87798e-05
N	N	N	CPC006_MCF7_6H_X4_B4_DUO52HI53LO_K12	bisindolylmaleimide	MCF7	0.718729	5e-06	4.87798e-05
N	N	N	CPC014_MCF7_6H_X1_B4_DUO52HI53LO_M13	km-00927	MCF7	0.718534	5e-06	4.87798e-05
N	N	N	CPC013_MCF7_24H_X4_F1B5_DUO52HI53LO_K16	gant-61	MCF7	0.718333	5e-06	4.87798e-05
N	N	N	MUC.CP002_MCF7_24H_X2_B7_DUO52HI53LO_K18	mg-132	MCF7	0.717814	5e-06	4.87798e-05
N	N	N	CPC010_MCF7_24H_X5_B5_DUO52HI53LO_G15	brd-a37735495	MCF7	0.717669	5e-06	4.87798e-05
N	N	N	CPC010_MCF7_24H_X1_B5_DUO52HI53LO_N23	tremulacin	MCF7	0.717571	5e-06	4.87798e-05
Y	N	N	CPC020_MCF7_24H_X5_B5_DUO52HI53LO_B07	floxuridine	MCF7	0.717469	5e-06	4.87798e-05
N	N	N	CPC006_MCF7_24H_X2_B4_DUO52HI53LO_O09	phorbol-12-myristate-13-acetate	MCF7	0.717022	5e-06	4.87798e-05
N	N	N	CPC010_MCF7_24H_X2_B5_DUO52HI53LO_L09	brd-a36275421	MCF7	0.716885	5e-06	4.87798e-05
N	N	N	LJP001_MCF7_24H_X3_B2_DUO52HI53LO_I20	zstk-474	MCF7	0.716703	5e-06	4.87798e-05
N	N	N	CPC015_MCF7_6H_X5_F1B5_DUO52HI53LO_L14	tubaic-acid	MCF7	0.716628	5e-06	4.87798e-05
N	N	N	CPC005_MCF7_24H_X1_B4_DUO52HI53LO_B13	cgs-15943	MCF7	0.716376	5e-06	4.87798e-05
N	N	N	CPC013_MCF7_6H_X1_B4_DUO52HI53LO_O21	cyclopamine	MCF7	0.716263	5e-06	4.87798e-05
N	N	N	CPC008_MCF7_6H_X3_F1B3_DUO52HI53LO_P18	ku-c104495	MCF7	0.716257	5e-06	4.87798e-05
N	Y	N	CPD002_MCF7_24H_X3_B6_DUO52HI53LO_J22	irinotecan	MCF7	0.716204	5e-06	4.87798e-05
N	N	N	CPC012_MCF7_6H_X1_B3_DUO52HI53LO_N08	brd-k91987625	MCF7	0.71611	5e-06	4.87798e-05
N	N	N	CPC012_MCF7_24H_X3_B5_DUO52HI53LO_E07	tunicamycin	MCF7	0.7161	5e-06	4.87798e-05
N	N	N	CPC006_MCF7_24H_X4_B4_DUO52HI53LO_N02	dg-041	MCF7	0.71577	5e-06	4.87798e-05
Y	N	N	CPD003_MCF7_24H_X3.L2_B6_DUO52HI53LO_F24	cladribine	MCF7	0.715486	5e-06	4.87798e-05
N	N	N	HDAC002_MCF7_24H_X4_B7_DUO52HI53LO_I03	tacedinaline	MCF7	0.715298	5e-06	4.87798e-05
N	N	N	CPC014_MCF7_24H_X5_F2B4_DUO52HI53LO_N05	tyrphostin-a9	MCF7	0.715105	5e-06	4.87798e-05
Y	Y	Y	CPD003_MCF7_24H_X1_B6_DUO52HI53LO_M02	gemcitabine	MCF7	0.714851	5e-06	4.87798e-05
N	N	N	CPD001_MCF7_24H_X1_B6_DUO52HI53LO_G21	niclosamide	MCF7	0.714845	5e-06	4.87798e-05
N	N	N	CPC005_MCF7_24H_X2_B4_DUO52HI53LO_N06	cercosporin	MCF7	0.714423	5e-06	4.87798e-05
N	N	N	LJP001_MCF7_24H_X3_B2_DUO52HI53LO_O17	xmd-1150	MCF7	0.714214	5e-06	4.87798e-05
N	N	N	LJP002_MCF7_24H_X3_F2B5_DUO52HI53LO_A11	xmd-885	MCF7	0.714093	5e-06	4.87798e-05
N	Y	N	LJP002_MCF7_24H_X3_F2B5_DUO52HI53LO_K01	nintedanib	MCF7	0.713974	5e-06	4.87798e-05
N	Y	N	CPC006_MCF7_24H_X4_B4_DUO52HI53LO_P08	curcumin	MCF7	0.713881	5e-06	4.87798e-05
N	Y	N	ASG001_MCF7_6H_X2_B7_DUO52HI53LO_L09	estradiol	MCF7	0.713613	5e-06	4.87798e-05
N	N	N	LJP001_MCF7_6H_X2_B2_DUO52HI53LO_A03	roscovitine	MCF7	0.713556	5e-06	4.87798e-05
N	N	N	CPD002_MCF7_24H_X1_B6_DUO52HI53LO_I06	thiostrepton	MCF7	0.713456	5e-06	4.87798e-05
Y	Y	Y	CPC014_MCF7_6H_X2_B4_DUO52HI53LO_M02	everolimus	MCF7	0.713414	5e-06	4.87798e-05
N	N	N	CPC006_MCF7_24H_X2_B4_DUO52HI53LO_B16	dl-pdmp	MCF7	0.713339	5e-06	4.87798e-05
Y	N	N	CPC011_MCF7_6H_X1_B3_DUO52HI53LO_M17	disulfiram	MCF7	0.713317	5e-06	4.87798e-05
N	N	N	CPC014_MCF7_6H_X1_B4_DUO52HI53LO_L02	apha-compound-8	MCF7	0.713164	5e-06	4.87798e-05
N	N	N	MUC.CP003_MCF7_24H_X2_B7_DUO52HI53LO_B23	ingenol	MCF7	0.71297	5e-06	4.87798e-05
N	N	N	CPC006_MCF7_24H_X5_B4_DUO52HI53LO_D19	chembl-1222381	MCF7	0.712738	5e-06	4.87798e-05
N	Y	N	CPC006_MCF7_24H_X2_B4_DUO52HI53LO_D24	lovastatin	MCF7	0.712725	5e-06	4.87798e-05
N	N	N	CPC006_MCF7_24H_X3_F1B3_DUO52HI53LO_E13	importazole	MCF7	0.712645	5e-06	4.87798e-05
N	N	N	CPC008_MCF7_6H_X3_F1B3_DUO52HI53LO_P16	ku-c104135	MCF7	0.712338	5e-06	4.87798e-05
Y	N	N	CPC011_MCF7_6H_X1_B3_DUO52HI53LO_I10	alfuzosin	MCF7	0.712336	5e-06	4.87798e-05
N	N	N	CPC006_MCF7_24H_X2_B4_DUO52HI53LO_A24	akt-inhibitor-1-2	MCF7	0.712294	5e-06	4.87798e-05
N	N	N	CPC014_MCF7_6H_X4_F1B5_DUO52HI53LO_K22	nvp-tae684	MCF7	0.712268	5e-06	4.87798e-05
N	N	N	CPC006_MCF7_24H_X4_B4_DUO52HI53LO_M07	niguldipine	MCF7	0.71201	5e-06	4.87798e-05
N	N	N	CPC012_MCF7_24H_X3_B5_DUO52HI53LO_E12	jfd02227	MCF7	0.711936	5e-06	4.87798e-05
N	N	N	CPC014_MCF7_24H_X3_B5_DUO52HI53LO_J14	tenovins	MCF7	0.711928	5e-06	4.87798e-05
N	N	N	CPC014_MCF7_6H_X1_B4_DUO52HI53LO_C06	pirarubicin	MCF7	0.711727	5e-06	4.87798e-05
N	N	N	MUC.CP006_MCF7_6H_X2_B7_DUO52HI53LO_E12	bi-2536	MCF7	0.711702	5e-06	4.87798e-05
N	Y	N	CPC014_MCF7_6H_X1_B4_DUO52HI53LO_O12	enzastaurin	MCF7	0.711168	5e-06	4.87798e-05
Y	N	N	CPD003_MCF7_24H_X1_B6_DUO52HI53LO_K19	fluvastatin	MCF7	0.710904	5e-06	4.87798e-05
N	N	N	HDAC002_MCF7_6H_X4_B7_DUO52HI53LO_H19	brd-k54343811	MCF7	0.710873	5e-06	4.87798e-05
Y	N	N	CPD001_MCF7_24H_X1_B6_DUO52HI53LO_O14	ivermectin	MCF7	0.710674	5e-06	4.87798e-05
N	N	N	CPC006_MCF7_24H_X5_B4_DUO52HI53LO_J24	pyrvinium-pamoate	MCF7	0.710544	5e-06	4.87798e-05
N	N	N	CPC008_MCF7_6H_X5_F2B5_DUO52HI53LO_A14	brd-k95858622	MCF7	0.710366	5e-06	4.87798e-05
N	N	N	CPC011_MCF7_24H_X4_B5_DUO52HI53LO_D15	oligomycin-c	MCF7	0.710299	5e-06	4.87798e-05
N	N	N	CPC010_MCF7_24H_X2_B5_DUO52HI53LO_D15	brd-a68065211	MCF7	0.710115	5e-06	4.87798e-05
Y	N	N	DEB001_MCF7_24H_X5_F1B6_DUO52HI53LO_L14	resveratrol	MCF7	0.710058	5e-06	4.87798e-05
N	N	N	CPC006_MCF7_24H_X2_B4_DUO52HI53LO_J07	nsc-632839	MCF7	0.710027	5e-06	4.87798e-05
N	N	N	CPC013_MCF7_6H_X2_B3_DUO52HI53LO_H06	brd-k03122949	MCF7	0.709952	5e-06	4.87798e-05
N	N	N	CPC006_MCF7_24H_X4_B4_DUO52HI53LO_D06	ro-28-1675	MCF7	0.709896	5e-06	4.87798e-05
N	N	N	CPC007_MCF7_6H_X1.A2_F1B3_DUO52HI53LO_L05	k784-3187	MCF7	0.709675	5e-06	4.87798e-05
N	Y	N	CPC015_MCF7_6H_X2_B4_DUO52HI53LO_D05	prednisolone	MCF7	0.709527	5e-06	4.87798e-05
N	N	N	CPD002_MCF7_24H_X3_B6_DUO52HI53LO_L11	chrysenequinone	MCF7	0.709454	5e-06	4.87798e-05
N	N	N	CPC006_MCF7_6H_X5_B4_DUO52HI53LO_B19	cot-10b	MCF7	0.709411	5e-06	4.87798e-05
N	N	N	CPC012_MCF7_24H_X1_B5_DUO52HI53LO_O12	pd-168077	MCF7	0.709327	5e-06	4.87798e-05
N	N	N	CPC008_MCF7_24H_X4_B5_DUO52HI53LO_J10	brd-k30351863	MCF7	0.709256	5e-06	4.87798e-05
N	N	N	LJP001_MCF7_6H_X3_B2_DUO53HI52LO_G01	as-601245	MCF7	0.709102	5e-06	4.87798e-05
N	N	N	CPD003_MCF7_24H_X2.L2_B6_DUO52HI53LO_N12	verteporfin	MCF7	0.709047	5e-06	4.87798e-05
N	N	N	CPC008_MCF7_24H_X4_B5_DUO52HI53LO_K19	vu-0410183-2	MCF7	0.708909	5e-06	4.87798e-05
N	N	N	CPC016_MCF7_6H_X1_B4_DUO52HI53LO_H04	sb-218078	MCF7	0.708846	5e-06	4.87798e-05
N	N	N	CPC007_MCF7_6H_X4_F1B5_DUO52HI53LO_E21	brd-k29140223	MCF7	0.708677	5e-06	4.87798e-05
N	N	N	MUC.CP003_MCF7_24H_X3_B7_DUO52HI53LO_M15	sa-1017940	MCF7	0.707984	5e-06	4.87798e-05
N	N	N	LJP001_MCF7_6H_X4_B2_DUO52HI53LO_I01	a-443644	MCF7	0.707817	5e-06	4.87798e-05
N	N	N	CPC014_MCF7_6H_X5_F1B5_DUO52HI53LO_L11	4-hydroxyretinoic-acid	MCF7	0.707794	5e-06	4.87798e-05
Y	N	N	CPC014_MCF7_6H_X1_B4_DUO52HI53LO_L19	staurosporine	MCF7	0.707659	5e-06	4.87798e-05
N	Y	N	CPC014_MCF7_24H_X1_B5_DUO52HI53LO_D02	sunitinib	MCF7	0.707216	5e-06	4.87798e-05
N	N	N	LJP001_MCF7_24H_X4_B2_DUO52HI53LO_C17	jw-7-24-1	MCF7	0.70697	5e-06	4.87798e-05
N	N	N	CPC005_MCF7_24H_X3_B4_DUO52HI53LO_O24	lasalocid	MCF7	0.706725	5e-06	4.87798e-05
N	N	N	LJP001_MCF7_6H_X2_B2_DUO52HI53LO_E13	bms-345541	MCF7	0.706646	5e-06	4.87798e-05
N	Y	N	CPC014_MCF7_24H_X5_F2B4_DUO52HI53LO_K24	dovitinib	MCF7	0.70637	5e-06	4.87798e-05
N	N	N	CPC012_MCF7_6H_X3_B4_DUO52HI53LO_G19	brd-k71574320	MCF7	0.706299	5e-06	4.87798e-05
N	N	N	CPC014_MCF7_6H_X1_B4_DUO52HI53LO_O22	linifanib	MCF7	0.706191	5e-06	4.87798e-05
N	N	N	CPC012_MCF7_24H_X4_B5_DUO52HI53LO_O15	brd-k50659736	MCF7	0.706053	5e-06	4.87798e-05
N	N	N	LJP002_MCF7_6H_X1_F2B5_DUO52HI53LO_C04	jnk-9l	MCF7	0.705945	5e-06	4.87798e-05
N	N	N	CPC013_MCF7_24H_X4_F1B5_DUO52HI53LO_O15	brd-k54331210	MCF7	0.705833	5e-06	4.87798e-05
N	N	N	PCLB001_MCF7_6H_X2_F2B6_DUO52HI53LO_C13	brd-k58547375	MCF7	0.705799	5e-06	4.87798e-05
N	N	N	CPC009_MCF7_24H_X5_B5_DUO52HI53LO_F11	brd-k79222491	MCF7	0.705717	5e-06	4.87798e-05
N	N	N	CPC014_MCF7_24H_X5_F2B4_DUO52HI53LO_F02	bci-hydrochloride	MCF7	0.70559	5e-06	4.87798e-05
N	N	N	CPC012_MCF7_24H_X4_B5_DUO52HI53LO_E11	brd-k14704318	MCF7	0.705505	5e-06	4.87798e-05
Y	N	N	CPC011_MCF7_6H_X1_B3_DUO52HI53LO_F12	zafirlukast	MCF7	0.705438	5e-06	4.87798e-05
N	N	N	CPC007_MCF7_6H_X1.A2_F1B3_DUO52HI53LO_A11	brd-a28422330	MCF7	0.70542	5e-06	4.87798e-05
N	N	N	MUC.CP002_MCF7_24H_X1_B7_DUO52HI53LO_K09	sa-247714	MCF7	0.705372	5e-06	4.87798e-05
N	N	N	CPC014_MCF7_24H_X3_B5_DUO52HI53LO_J02	hc-toxin	MCF7	0.705001	5e-06	4.87798e-05
N	N	N	CPC014_MCF7_6H_X5_F1B5_DUO52HI53LO_I02	brd-k88735704	MCF7	0.704993	5e-06	4.87798e-05
Y	N	N	CPC013_MCF7_24H_X5_F1B5_DUO52HI53LO_A19	amonafide	MCF7	0.704988	5e-06	4.87798e-05
N	N	N	CPC013_MCF7_24H_X2_B5_DUO52HI53LO_C05	obatoclax	MCF7	0.704973	5e-06	4.87798e-05
Y	N	N	CPC015_MCF7_24H_X3_B4_DUO52HI53LO_H19	terfenadine	MCF7	0.704962	5e-06	4.87798e-05
N	N	N	CPC006_MCF7_24H_X2_B4_DUO52HI53LO_O19	cam-9-027-3	MCF7	0.704856	5e-06	4.87798e-05
N	N	N	CPC006_MCF7_6H_X4_B4_DUO52HI53LO_H13	pf-750	MCF7	0.704573	5e-06	4.87798e-05
N	N	N	LJP002_MCF7_24H_X3_F2B5_DUO52HI53LO_C13	pf-477736	MCF7	0.704516	5e-06	4.87798e-05
N	N	N	CPC008_MCF7_24H_X4_B5_DUO52HI53LO_D12	brd-k29506255	MCF7	0.704338	5e-06	4.87798e-05
Y	N	N	CPC020_MCF7_6H_X1_B4_DUO52HI53LO_J12	flurbiprofen	MCF7	0.70398	5e-06	4.87798e-05
N	N	N	CPC008_MCF7_24H_X5_B5_DUO52HI53LO_L23	vu-0418939-2	MCF7	0.703911	5e-06	4.87798e-05
N	N	N	CPC007_MCF7_6H_X1.A2_F1B3_DUO52HI53LO_O11	brd-k80070306	MCF7	0.70391	5e-06	4.87798e-05
N	N	N	CPC005_MCF7_6H_X1_B3_DUO52HI53LO_E03	racephedrine	MCF7	0.703825	5e-06	4.87798e-05
N	N	N	CPD002_MCF7_24H_X3_B6_DUO52HI53LO_O12	nifuroxazide	MCF7	0.703631	5e-06	4.87798e-05
N	N	N	CPC012_MCF7_6H_X2_B4_DUO52HI53LO_K11	brd-k13794505	MCF7	0.703608	5e-06	4.87798e-05
N	N	N	PCLB001_MCF7_6H_X2_F2B6_DUO52HI53LO_P01	mw-shh-61	MCF7	0.703518	5e-06	4.87798e-05
N	N	N	CPC014_MCF7_24H_X3_B5_DUO52HI53LO_P04	neurodazine	MCF7	0.703433	5e-06	4.87798e-05
N	N	N	CPC007_MCF7_6H_X3_B3_DUO52HI53LO_A12	brd-k71746704	MCF7	0.703369	5e-06	4.87798e-05
Y	N	N	CPC010_MCF7_24H_X1_B5_DUO52HI53LO_C17	niacin	MCF7	0.70333	5e-06	4.87798e-05
N	N	N	CPC006_MCF7_6H_X4_B4_DUO52HI53LO_L12	isoliquiritigenin	MCF7	0.703212	5e-06	4.87798e-05
N	N	N	CPC010_MCF7_24H_X2_B5_DUO52HI53LO_D05	tozasertib	MCF7	0.703169	5e-06	4.87798e-05
N	N	N	CPC013_MCF7_24H_X1_B5_DUO52HI53LO_O13	brd-k36591038	MCF7	0.703009	5e-06	4.87798e-05
Y	N	N	CPD001_MCF7_6H_X2_B6_DUO52HI53LO_F14	disopyramide	MCF7	0.702889	5e-06	4.87798e-05
N	N	N	CPC012_MCF7_6H_X1_B3_DUO52HI53LO_M21	brd-k95895342	MCF7	0.702884	5e-06	4.87798e-05
N	Y	N	CPD003_MCF7_24H_X3.L2_B6_DUO52HI53LO_K23	atorvastatin	MCF7	0.702665	5e-06	4.87798e-05
Y	N	N	CPC020_MCF7_24H_X4_F2B4_DUO52HI53LO_B11	mebendazole	MCF7	0.702635	5e-06	4.87798e-05
N	N	N	CPC006_MCF7_24H_X5_B4_DUO52HI53LO_B13	pp-110	MCF7	0.702633	5e-06	4.87798e-05
N	N	N	LJP001_MCF7_24H_X3_B2_DUO52HI53LO_P05	torin-2	MCF7	0.702583	5e-06	4.87798e-05
N	N	N	CPD002_MCF7_24H_X3_B6_DUO52HI53LO_N18	benzethonium	MCF7	0.702417	5e-06	4.87798e-05
N	N	N	CPC006_MCF7_24H_X2_B4_DUO52HI53LO_K08	rottlerin	MCF7	0.702195	5e-06	4.87798e-05
Y	N	N	CPC011_MCF7_6H_X1_B3_DUO52HI53LO_D14	lobeline	MCF7	0.701808	5e-06	4.87798e-05
N	N	N	CPC008_MCF7_24H_X4_B5_DUO52HI53LO_P23	brd-k53780220	MCF7	0.701564	5e-06	4.87798e-05
N	N	N	CPC007_MCF7_24H_X1_B5_DUO52HI53LO_I11	vanoxerine	MCF7	0.701518	5e-06	4.87798e-05
N	N	N	CPC012_MCF7_24H_X1_B5_DUO52HI53LO_A05	st-056792	MCF7	0.701496	5e-06	4.87798e-05
N	N	N	CPC005_MCF7_24H_X3_B4_DUO52HI53LO_H06	maz-51	MCF7	0.701471	5e-06	4.87798e-05
N	N	N	CPC008_MCF7_24H_X4_B5_DUO52HI53LO_D18	brd-k80822897	MCF7	0.701454	5e-06	4.87798e-05
N	N	N	CPC004_MCF7_6H_X5_F1B5_DUO52HI53LO_A07	l-701324	MCF7	0.701381	5e-06	4.87798e-05
N	N	N	CPC012_MCF7_24H_X4_B5_DUO52HI53LO_P14	brd-a72837804	MCF7	0.701375	5e-06	4.87798e-05
N	N	N	CPC008_MCF7_6H_X1_B3_DUO52HI53LO_P17	brd-k10846167	MCF7	0.701327	5e-06	4.87798e-05
N	Y	N	CPC006_MCF7_6H_X4_B4_DUO52HI53LO_E18	sirolimus	MCF7	0.701276	5e-06	4.87798e-05
N	N	N	CPC008_MCF7_6H_X1_B3_DUO52HI53LO_O22	brd-k41006959	MCF7	0.70119	5e-06	4.87798e-05
N	N	N	CPC007_MCF7_24H_X1_B5_DUO52HI53LO_C22	brd-k49749421	MCF7	0.701135	5e-06	4.87798e-05
N	N	N	LJP002_MCF7_6H_X1_F2B5_DUO52HI53LO_C21	pf-431396	MCF7	0.700997	5e-06	4.87798e-05
N	N	N	LJP001_MCF7_24H_X3_B2_DUO52HI53LO_K20	wye-125132	MCF7	0.700918	5e-06	4.87798e-05
N	N	N	CPC008_MCF7_24H_X4_B5_DUO52HI53LO_N11	vu-0418947-2	MCF7	0.700797	5e-06	4.87798e-05
N	N	N	CPC008_MCF7_24H_X5_B5_DUO52HI53LO_L11	vu-0418946-1	MCF7	0.700709	5e-06	4.87798e-05
N	N	N	CPC012_MCF7_6H_X1_B3_DUO52HI53LO_F17	propylpyrazole	MCF7	0.700696	5e-06	4.87798e-05
N	Y	N	CPD001_MCF7_6H_X1_B6_DUO52HI53LO_A09	metformin	MCF7	0.700587	5e-06	4.87798e-05
N	N	N	CPC005_MCF7_24H_X3_B4_DUO52HI53LO_G23	bw-b70c	MCF7	0.700461	5e-06	4.87798e-05
N	N	N	LJP002_MCF7_24H_X3_F2B5_DUO52HI53LO_A07	xmd-16144	MCF7	0.700414	5e-06	4.87798e-05
N	N	N	CPC011_MCF7_24H_X5_B5_DUO52HI53LO_N20	brd-k09295900	MCF7	0.700391	5e-06	4.87798e-05
N	Y	N	LJP001_MCF7_24H_X4_B2_DUO52HI53LO_K01	selumetinib	MCF7	0.700212	5e-06	4.87798e-05
N	N	N	CPC014_MCF7_6H_X5_F1B5_DUO52HI53LO_M15	brd-k23841751	MCF7	0.700186	5e-06	4.87798e-05
N	N	N	LJP002_MCF7_24H_X3_F2B5_DUO52HI53LO_A09	jwe-035	MCF7	0.699899	5e-06	4.87798e-05
Y	N	N	CPD001_MCF7_24H_X1_B6_DUO52HI53LO_F16	clotrimazole	MCF7	0.699664	5e-06	4.87798e-05
N	N	N	MUC.CP006_MCF7_24H_X3_B7_DUO52HI53LO_K01	sa-424380	MCF7	0.699518	5e-06	4.87798e-05
N	N	N	CPC011_MCF7_6H_X1_B3_DUO52HI53LO_H18	zalcitabine	MCF7	0.699513	5e-06	4.87798e-05
N	N	N	CPC010_MCF7_6H_X4_F1B5_DUO52HI53LO_I19	brd-k53423944	MCF7	0.699428	5e-06	4.87798e-05
N	N	N	CPC006_MCF7_24H_X5_B4_DUO52HI53LO_D20	arachidonyl-trifluoro-methane	MCF7	0.699308	5e-06	4.87798e-05
N	N	N	LJP002_MCF7_24H_X3_F2B5_DUO52HI53LO_E19	pi-103	MCF7	0.699303	5e-06	4.87798e-05
N	N	N	MUC.CP006_MCF7_6H_X1_B7_DUO52HI53LO_J13	sa-1463838	MCF7	0.699232	5e-06	4.87798e-05
N	Y	N	CPC010_MCF7_24H_X1_B5_DUO52HI53LO_H20	naproxen	MCF7	0.699202	5e-06	4.87798e-05
N	N	N	CPC013_MCF7_6H_X3.A2_F1B3_DUO52HI53LO_C04	brd-a57300602	MCF7	0.69918	5e-06	4.87798e-05
N	N	N	CPD003_MCF7_24H_X1_B6_DUO52HI53LO_F09	oxfendazole	MCF7	0.699143	5e-06	4.87798e-05
N	N	N	LJP002_MCF7_6H_X1_F2B5_DUO52HI53LO_M10	syk-inhibitor	MCF7	0.699011	5e-06	4.87798e-05
N	N	N	CPC015_MCF7_6H_X5_F1B5_DUO52HI53LO_K12	chlormadinone	MCF7	0.69898	5e-06	4.87798e-05
N	N	N	CPC009_MCF7_6H_X3.A2_F1B3_DUO52HI53LO_J10	vu-0404997-2	MCF7	0.698899	5e-06	4.87798e-05
Y	N	N	CPD003_MCF7_24H_X2.L2_B6_DUO52HI53LO_K03	paroxetine	MCF7	0.698877	5e-06	4.87798e-05
Y	N	N	CPD003_MCF7_24H_X3.L2_B6_DUO52HI53LO_I02	aripiprazole	MCF7	0.698787	5e-06	4.87798e-05
N	N	N	MUC.CP002_MCF7_24H_X3_B7_DUO52HI53LO_K12	sa-1478088	MCF7	0.698758	5e-06	4.87798e-05
N	N	N	CPC005_MCF7_6H_X1_B3_DUO52HI53LO_B10	cimaterol	MCF7	0.698667	5e-06	4.87798e-05
N	N	N	CPC012_MCF7_6H_X1_B3_DUO52HI53LO_D08	st-4039884	MCF7	0.69863	5e-06	4.87798e-05
N	N	N	CPC017_MCF7_6H_X2_B4_DUO52HI53LO_H01	hemado	MCF7	0.69858	5e-06	4.87798e-05
N	N	N	CPC006_MCF7_24H_X2_B4_DUO52HI53LO_P21	chembl-399379	MCF7	0.698331	5e-06	4.87798e-05
N	N	N	CPC007_MCF7_6H_X2_F1B3_DUO52HI53LO_L06	brd-k97629076	MCF7	0.698274	5e-06	4.87798e-05
N	N	N	CPC012_MCF7_6H_X2_B4_DUO52HI53LO_K17	brd-k16309743	MCF7	0.698204	5e-06	4.87798e-05
Y	N	N	CPD001_MCF7_24H_X2_B6_DUO52HI53LO_J14	perhexiline	MCF7	0.698188	5e-06	4.87798e-05
N	N	N	CPC012_MCF7_6H_X2_B4_DUO52HI53LO_K08	brd-k62459624	MCF7	0.698184	5e-06	4.87798e-05
N	N	N	CPC006_MCF7_6H_X1_B3_DUO52HI53LO_H21	mln-4924	MCF7	0.698168	5e-06	4.87798e-05
N	N	N	CPC006_MCF7_24H_X2_B4_DUO52HI53LO_M04	bx-795	MCF7	0.698166	5e-06	4.87798e-05
N	N	N	LJP001_MCF7_6H_X3_B2_DUO53HI52LO_N02	barasertib	MCF7	0.698112	5e-06	4.87798e-05
N	N	N	CPC007_MCF7_24H_X1_B5_DUO52HI53LO_J16	brd-k23342641	MCF7	0.698013	5e-06	4.87798e-05
Y	N	N	CPC004_MCF7_6H_X5_F1B5_DUO52HI53LO_H20	brompheniramine	MCF7	0.697979	5e-06	4.87798e-05
N	N	N	CPC008_MCF7_24H_X4_B5_DUO52HI53LO_N21	vu-0418934-2	MCF7	0.697884	5e-06	4.87798e-05
N	N	N	CPC010_MCF7_6H_X2_B3_DUO52HI53LO_C07	brd-a19928752	MCF7	0.697846	5e-06	4.87798e-05
N	N	N	LJP002_MCF7_24H_X3_F2B5_DUO52HI53LO_I13	gsk-2126458	MCF7	0.697827	5e-06	4.87798e-05
N	N	N	CPC008_MCF7_6H_X3_F1B3_DUO52HI53LO_C04	brd-k33720394	MCF7	0.69769	5e-06	4.87798e-05
N	N	N	PCLB001_MCF7_24H_X1_B7_DUO52HI53LO_A24	kuc111774n	MCF7	0.697685	5e-06	4.87798e-05
N	N	N	LJP001_MCF7_24H_X4_B2_DUO52HI53LO_A13	azd-7762	MCF7	0.697664	5e-06	4.87798e-05
N	N	N	CPD001_MCF7_6H_X3_B6_DUO52HI53LO_C13	sulfathiazole	MCF7	0.697659	5e-06	4.87798e-05
N	Y	N	CPC011_MCF7_6H_X1_B3_DUO52HI53LO_I14	artesunate	MCF7	0.697628	5e-06	4.87798e-05
N	N	N	CPD001_MCF7_24H_X2_B6_DUO52HI53LO_F02	tioguanine	MCF7	0.697605	5e-06	4.87798e-05
N	N	N	CPC012_MCF7_6H_X1_B3_DUO52HI53LO_E18	brd-k77014406	MCF7	0.697481	5e-06	4.87798e-05
N	N	N	DEB001_MCF7_24H_X3_F1B6_DUO52HI53LO_C16	st-059620	MCF7	0.697436	5e-06	4.87798e-05
N	N	N	HDAC002_MCF7_24H_X1_B7_DUO52HI53LO_H05	hdac1-selective	MCF7	0.697433	5e-06	4.87798e-05
N	N	N	LJP002_MCF7_6H_X1_F2B5_DUO52HI53LO_K24	nvp-auy922	MCF7	0.697366	5e-06	4.87798e-05
Y	N	N	CPC014_MCF7_24H_X3_B5_DUO52HI53LO_J03	hyperforin	MCF7	0.697339	5e-06	4.87798e-05
N	N	N	MUC.CP004_MCF7_6H_X3_B7_DUO52HI53LO_I05	sa-1922959	MCF7	0.697338	5e-06	4.87798e-05
Y	N	N	CPD003_MCF7_24H_X2.L2_B6_DUO52HI53LO_E14	fluspirilene	MCF7	0.697282	5e-06	4.87798e-05
N	N	N	CPC006_MCF7_24H_X5_B4_DUO52HI53LO_K22	7b-cis	MCF7	0.697221	5e-06	4.87798e-05
Y	N	N	CPC011_MCF7_24H_X4_B5_DUO52HI53LO_M21	mesalazine	MCF7	0.697217	5e-06	4.87798e-05
N	N	N	CPC007_MCF7_6H_X3_B3_DUO52HI53LO_P08	brd-k13046565	MCF7	0.697174	5e-06	4.87798e-05
N	N	N	CPC008_MCF7_24H_X4_B5_DUO52HI53LO_K08	brd-k10361096	MCF7	0.697139	5e-06	4.87798e-05
N	N	N	MUC.CP006_MCF7_24H_X1_B7_DUO52HI53LO_E17	sa-1921902	MCF7	0.697108	5e-06	4.87798e-05
N	N	N	CPC007_MCF7_6H_X3_B3_DUO52HI53LO_F04	brd-a93426597	MCF7	0.697049	5e-06	4.87798e-05
N	N	N	HDAC002_MCF7_6H_X4_B7_DUO52HI53LO_I08	tubastatin-a	MCF7	0.69699	5e-06	4.87798e-05
N	N	N	CPC010_MCF7_6H_X2_B3_DUO52HI53LO_I15	brd-k83780283	MCF7	0.696864	5e-06	4.87798e-05
Y	N	N	CPC011_MCF7_24H_X4_B5_DUO52HI53LO_F16	loteprednol	MCF7	0.696862	5e-06	4.87798e-05
N	N	N	CPC013_MCF7_24H_X2_B5_DUO52HI53LO_G16	brd-k28789065	MCF7	0.696787	5e-06	4.87798e-05
Y	Y	Y	CPD003_MCF7_24H_X1_B6_DUO52HI53LO_O06	toremifene	MCF7	0.696666	5e-06	4.87798e-05
N	N	N	CPC009_MCF7_24H_X5_B5_DUO52HI53LO_L22	5-nonyloxytryptamine	MCF7	0.696657	5e-06	4.87798e-05
N	N	N	CPC014_MCF7_24H_X1_B5_DUO52HI53LO_F04	wz-3146	MCF7	0.696572	5e-06	4.87798e-05
N	N	N	CPC011_MCF7_24H_X5_B5_DUO52HI53LO_I13	indatraline	MCF7	0.696569	5e-06	4.87798e-05
N	N	N	MUC.CP006_MCF7_24H_X3_B7_DUO52HI53LO_K07	sa-424233	MCF7	0.696522	5e-06	4.87798e-05
N	N	N	LJP001_MCF7_24H_X3_B2_DUO52HI53LO_K11	nu-7441	MCF7	0.696516	5e-06	4.87798e-05
N	N	N	CPC008_MCF7_6H_X1_B3_DUO52HI53LO_D01	brd-a21406558	MCF7	0.696395	5e-06	4.87798e-05
Y	N	N	CPD001_MCF7_24H_X1_B6_DUO52HI53LO_K10	diltiazem	MCF7	0.696208	5e-06	4.87798e-05
N	N	N	CPC014_MCF7_24H_X3_B5_DUO52HI53LO_E15	osi-027	MCF7	0.696136	5e-06	4.87798e-05
N	N	N	CPC012_MCF7_6H_X1_B3_DUO52HI53LO_K22	brd-k10484463	MCF7	0.696117	5e-06	4.87798e-05
N	N	N	CPC005_MCF7_6H_X1_B3_DUO52HI53LO_C03	ambelline	MCF7	0.696052	5e-06	4.87798e-05
N	N	N	CPC008_MCF7_6H_X3_F1B3_DUO52HI53LO_F10	brd-k57238941	MCF7	0.695991	5e-06	4.87798e-05
N	N	N	CPC008_MCF7_24H_X4_B5_DUO52HI53LO_F11	brd-k48844671	MCF7	0.695922	5e-06	4.87798e-05
N	N	N	PRISM001_MCF7_24H_X1_B7_DUO52HI53LO_D16	mln-8054	MCF7	0.695819	5e-06	4.87798e-05
N	N	N	CPC012_MCF7_6H_X2_B4_DUO52HI53LO_K18	brd-k30381304	MCF7	0.695621	5e-06	4.87798e-05
N	N	N	CPC009_MCF7_6H_X2_B3_DUO52HI53LO_J14	vu-0415374-1	MCF7	0.695325	5e-06	4.87798e-05
N	N	N	CPD003_MCF7_24H_X1_B6_DUO52HI53LO_N22	parbendazole	MCF7	0.695303	5e-06	4.87798e-05
N	N	N	CPC012_MCF7_24H_X4_B5_DUO52HI53LO_F10	antimycin-a	MCF7	0.695169	5e-06	4.87798e-05
N	N	N	CPC010_MCF7_24H_X3_B5_DUO52HI53LO_C21	azauridine	MCF7	0.695149	5e-06	4.87798e-05
Y	N	N	CPC006_MCF7_6H_X5_B4_DUO52HI53LO_P10	px-12	MCF7	0.69514	5e-06	4.87798e-05
N	N	N	CPC013_MCF7_6H_X1_B4_DUO52HI53LO_E19	danusertib	MCF7	0.695057	5e-06	4.87798e-05
N	N	N	CPC005_MCF7_6H_X3_B3_DUO52HI53LO_B23	purvalanol-a	MCF7	0.694973	5e-06	4.87798e-05
N	N	N	CPD001_MCF7_24H_X1_B6_DUO52HI53LO_H01	hycanthone	MCF7	0.69496	5e-06	4.87798e-05
N	N	N	CPC007_MCF7_6H_X3_B3_DUO52HI53LO_D08	brd-k63770300	MCF7	0.69491	5e-06	4.87798e-05
N	N	N	CPC012_MCF7_6H_X2_B4_DUO52HI53LO_L15	brd-k11362964	MCF7	0.694887	5e-06	4.87798e-05
N	N	N	HDAC002_MCF7_6H_X4_B7_DUO52HI53LO_B18	brd-k35832492	MCF7	0.694832	5e-06	4.87798e-05
Y	N	N	CPD001_MCF7_24H_X1_B6_DUO52HI53LO_O01	terbutaline	MCF7	0.694795	5e-06	4.87798e-05
N	N	N	CPC012_MCF7_24H_X4_B5_DUO52HI53LO_M02	brd-k68588778	MCF7	0.694726	5e-06	4.87798e-05
N	N	N	CPC012_MCF7_6H_X2_B4_DUO52HI53LO_M16	mw-stk33-3b	MCF7	0.694679	5e-06	4.87798e-05
N	N	N	CPC013_MCF7_24H_X4_F1B5_DUO52HI53LO_L20	brd-k42644990	MCF7	0.694606	5e-06	4.87798e-05
N	N	N	PRISM001_MCF7_24H_X1_B7_DUO52HI53LO_G15	azd-1152hqpa	MCF7	0.694441	5e-06	4.87798e-05
N	N	N	CPC005_MCF7_24H_X2_B4_DUO52HI53LO_N15	moracizine	MCF7	0.694266	5e-06	4.87798e-05
N	N	N	CPC014_MCF7_24H_X3_B5_DUO52HI53LO_M18	mocetinostat	MCF7	0.694262	5e-06	4.87798e-05
N	N	N	CPC013_MCF7_24H_X3_B5_DUO52HI53LO_P14	brd-k63350243	MCF7	0.694192	5e-06	4.87798e-05
Y	N	N	CPC011_MCF7_24H_X4_B5_DUO52HI53LO_J17	rifabutin	MCF7	0.694122	5e-06	4.87798e-05
N	N	N	CPC006_MCF7_24H_X2_B4_DUO52HI53LO_K09	tpca-1	MCF7	0.694115	5e-06	4.87798e-05
N	N	N	CPC007_MCF7_24H_X2_B5_DUO52HI53LO_H03	brd-k05402890	MCF7	0.694043	5e-06	4.87798e-05
N	N	N	DEB001_MCF7_6H_X5_F1B6_DUO52HI53LO_H04	dac-004	MCF7	0.694038	5e-06	4.87798e-05
N	N	N	PCLB001_MCF7_24H_X1_B7_DUO52HI53LO_P21	tigecycline	MCF7	0.694033	5e-06	4.87798e-05
N	N	N	MUC.CP006_MCF7_6H_X2_B7_DUO52HI53LO_J08	sa-1455822	MCF7	0.693905	5e-06	4.87798e-05
Y	Y	Y	MUC.CP002_MCF7_6H_X2_B7_DUO52HI53LO_J23	methotrexate	MCF7	0.693797	5e-06	4.87798e-05
N	N	N	CPC007_MCF7_6H_X4_F1B5_DUO52HI53LO_O21	brd-k53142391	MCF7	0.693701	5e-06	4.87798e-05
N	N	N	CPC005_MCF7_24H_X3_B4_DUO52HI53LO_N24	bntx	MCF7	0.693685	5e-06	4.87798e-05
N	N	N	CPC012_MCF7_6H_X5_F1B5_DUO52HI53LO_I18	bix-01338	MCF7	0.693533	5e-06	4.87798e-05
N	N	N	MUC.CP006_MCF7_6H_X2_B7_DUO52HI53LO_G05	gw-843682x	MCF7	0.693408	5e-06	4.87798e-05
N	N	N	CPC013_MCF7_6H_X1_B4_DUO52HI53LO_D13	brd-k80346834	MCF7	0.693273	5e-06	4.87798e-05
N	N	N	CPC008_MCF7_6H_X1_B3_DUO52HI53LO_D03	brd-k28040935	MCF7	0.693227	5e-06	4.87798e-05
N	N	N	CPC012_MCF7_24H_X4_B5_DUO52HI53LO_P12	brd-k97701319	MCF7	0.69321	5e-06	4.87798e-05
N	N	N	CPC006_MCF7_24H_X2_B4_DUO52HI53LO_M13	akt-inhibitor-iv	MCF7	0.693202	5e-06	4.87798e-05
N	Y	N	CPC014_MCF7_24H_X3_B5_DUO52HI53LO_D06	gdc-0941	MCF7	0.693192	5e-06	4.87798e-05
N	N	N	CPC011_MCF7_24H_X4_B5_DUO52HI53LO_H17	hyperoside	MCF7	0.693173	5e-06	4.87798e-05
N	N	N	CPD002_MCF7_24H_X3_B6_DUO52HI53LO_I24	furaltadone	MCF7	0.693151	5e-06	4.87798e-05
N	N	N	CPC006_MCF7_24H_X4_B4_DUO52HI53LO_L02	tw-37	MCF7	0.693133	5e-06	4.87798e-05
N	N	N	LJP001_MCF7_6H_X4_B2_DUO52HI53LO_E19	gsk-3-inhibitor-ix	MCF7	0.69307	5e-06	4.87798e-05
N	N	N	MUC.CP006_MCF7_6H_X2_B7_DUO52HI53LO_E09	sa-1459430	MCF7	0.693034	5e-06	4.87798e-05
N	N	N	LJP002_MCF7_24H_X3_F2B5_DUO52HI53LO_C23	celastrol	MCF7	0.692955	5e-06	4.87798e-05
N	N	N	CPC013_MCF7_24H_X2_B5_DUO52HI53LO_D11	brd-k06765193	MCF7	0.692938	5e-06	4.87798e-05
N	N	N	CPC013_MCF7_6H_X2_B3_DUO52HI53LO_F17	st-4029573	MCF7	0.692844	5e-06	4.87798e-05
Y	N	N	CPD003_MCF7_24H_X1_B6_DUO52HI53LO_F14	methantheline	MCF7	0.692837	5e-06	4.87798e-05
Y	N	N	CPC011_MCF7_24H_X4_B5_DUO52HI53LO_K13	trazodone	MCF7	0.692821	5e-06	4.87798e-05
N	N	N	MUC.CP001_MCF7_24H_X1_B7_DUO52HI53LO_E21	sa-247636	MCF7	0.69272	5e-06	4.87798e-05
N	N	N	CPC006_MCF7_24H_X2_B4_DUO52HI53LO_H20	parthenolide	MCF7	0.692673	5e-06	4.87798e-05
N	N	N	PCLB001_MCF7_6H_X2_F2B6_DUO52HI53LO_K23	avicin-g	MCF7	0.692634	5e-06	4.87798e-05
N	N	N	CPC008_MCF7_6H_X1_B3_DUO52HI53LO_B07	brd-k79414420	MCF7	0.692539	5e-06	4.87798e-05
N	N	N	CPC013_MCF7_24H_X2_B5_DUO52HI53LO_J07	brd-k49861754	MCF7	0.692507	5e-06	4.87798e-05
Y	N	N	CPC012_MCF7_6H_X2_B4_DUO52HI53LO_J11	alitretinoin	MCF7	0.692499	5e-06	4.87798e-05
N	N	N	CPC011_MCF7_6H_X1_B3_DUO52HI53LO_G18	clarithromycin	MCF7	0.692443	5e-06	4.87798e-05
N	N	N	CPC014_MCF7_6H_X5_F1B5_DUO52HI53LO_O10	gdc-0879	MCF7	0.692425	5e-06	4.87798e-05
N	N	N	CPC007_MCF7_24H_X3_B5_DUO52HI53LO_O08	brd-a58924247	MCF7	0.692333	5e-06	4.87798e-05
N	N	N	CPC014_MCF7_6H_X3_B4_DUO52HI53LO_E09	tak-715	MCF7	0.692214	5e-06	4.87798e-05
N	N	N	CPC008_MCF7_24H_X4_B5_DUO52HI53LO_O16	brd-k23412959	MCF7	0.692203	5e-06	4.87798e-05
N	N	N	CPC011_MCF7_24H_X4_B5_DUO52HI53LO_N18	brd-k20168484	MCF7	0.692188	5e-06	4.87798e-05
N	N	N	PCLB001_MCF7_6H_X3_F2B6_DUO52HI53LO_M23	oxetane	MCF7	0.692134	5e-06	4.87798e-05
N	N	N	CPC005_MCF7_6H_X5_F1B5_DUO52HI53LO_L02	mepireserpate	MCF7	0.692056	5e-06	4.87798e-05
N	N	N	CPC012_MCF7_6H_X1_B3_DUO52HI53LO_F11	cay-10415	MCF7	0.692054	5e-06	4.87798e-05
Y	N	N	CPD003_MCF7_24H_X3_B6_DUO52HI53LO_H01	triclosan	MCF7	0.691953	5e-06	4.87798e-05
N	N	N	CPC013_MCF7_24H_X4_F1B5_DUO52HI53LO_L08	depudecin	MCF7	0.691928	5e-06	4.87798e-05
Y	N	N	CPD001_MCF7_6H_X2_B6_DUO52HI53LO_M15	miconazole	MCF7	0.691919	5e-06	4.87798e-05
N	N	N	CPC011_MCF7_24H_X4_B5_DUO52HI53LO_C16	halometasone	MCF7	0.691911	5e-06	4.87798e-05
N	N	N	CPC006_MCF7_24H_X3_B4_DUO52HI53LO_B07	pk-11195	MCF7	0.691621	5e-06	4.87798e-05
N	N	N	CPC014_MCF7_6H_X5_F1B5_DUO52HI53LO_M21	stk-249718	MCF7	0.691607	5e-06	4.87798e-05
N	N	N	CPC007_MCF7_24H_X3_B5_DUO52HI53LO_L07	brd-k83194053	MCF7	0.691606	5e-06	4.87798e-05
N	N	N	LJP002_MCF7_24H_X3_F2B5_DUO52HI53LO_F04	su-11274	MCF7	0.691562	5e-06	4.87798e-05
N	N	N	CPC007_MCF7_6H_X4_F1B5_DUO52HI53LO_E18	brd-a84098870	MCF7	0.691522	5e-06	4.87798e-05
N	Y	N	CPC013_MCF7_6H_X1_B4_DUO52HI53LO_C03	sorafenib	MCF7	0.69152	5e-06	4.87798e-05
N	Y	N	CPC020_MCF7_24H_X3_F1B4_DUO52HI53LO_N11	dexamethasone	MCF7	0.691439	5e-06	4.87798e-05
N	N	N	CPC010_MCF7_6H_X3_B3_DUO52HI53LO_H07	brd-a55609290	MCF7	0.691388	5e-06	4.87798e-05
N	N	N	MUC.CP001_MCF7_6H_X3_B7_DUO52HI53LO_H05	sa-1473648	MCF7	0.691359	5e-06	4.87798e-05
N	N	N	CPC012_MCF7_6H_X2_B4_DUO52HI53LO_H05	brd-k91485395	MCF7	0.691271	5e-06	4.87798e-05
N	Y	N	CPD003_MCF7_24H_X2.L2_B6_DUO52HI53LO_D14	trifluridine	MCF7	0.691206	5e-06	4.87798e-05
Y	N	N	CPC006_MCF7_24H_X4_B4_DUO52HI53LO_H02	valdecoxib	MCF7	0.691205	5e-06	4.87798e-05
N	N	N	CPD001_MCF7_6H_X2_B6_DUO52HI53LO_C08	azacyclonol	MCF7	0.691177	5e-06	4.87798e-05
N	N	N	LJP002_MCF7_6H_X3_F2B5_DUO52HI53LO_G13	gsk-1904529a	MCF7	0.691155	5e-06	4.87798e-05
N	N	N	CPC004_MCF7_6H_X5_F1B5_DUO52HI53LO_P06	epicatechin	MCF7	0.691152	5e-06	4.87798e-05
Y	N	N	CPC011_MCF7_24H_X4_B5_DUO52HI53LO_O15	maprotiline	MCF7	0.691039	5e-06	4.87798e-05
N	N	N	CPC007_MCF7_6H_X1.A2_F1B3_DUO52HI53LO_F10	brd-a25829966	MCF7	0.690994	5e-06	4.87798e-05
N	N	N	MUC.CP003_MCF7_24H_X3_B7_DUO52HI53LO_I13	sa-1920013	MCF7	0.690972	5e-06	4.87798e-05
Y	N	N	CPC005_MCF7_24H_X4_B5_DUO52HI53LO_O15	trifluoperazine	MCF7	0.690914	5e-06	4.87798e-05
Y	N	N	CPC010_MCF7_24H_X1_B5_DUO52HI53LO_I20	raltitrexed	MCF7	0.690682	5e-06	4.87798e-05
N	N	N	CPC006_MCF7_6H_X5_B4_DUO52HI53LO_D22	sid-26681509	MCF7	0.690657	1e-05	8.94891e-05
N	N	N	CPC012_MCF7_6H_X1_B3_DUO52HI53LO_L21	brd-k76052538	MCF7	0.69065	1e-05	8.94891e-05
Y	N	N	CPD002_MCF7_24H_X3_B6_DUO52HI53LO_M04	ciclopirox	MCF7	0.690621	1e-05	8.94891e-05
Y	N	N	CPC020_MCF7_24H_X3_F1B4_DUO52HI53LO_N03	mercaptopurine	MCF7	0.69061	1e-05	8.94891e-05
N	Y	N	CPC011_MCF7_24H_X4_B5_DUO52HI53LO_C21	lidocaine	MCF7	0.690586	1e-05	8.94891e-05
N	N	N	CPC012_MCF7_6H_X2_B4_DUO52HI53LO_L08	brd-k30958640	MCF7	0.690554	1e-05	8.94891e-05
N	N	N	RAD001_MCF7_6H_X1_F1B5_DUO52HI53LO_N14	sulforaphane	MCF7	0.690554	1e-05	8.94891e-05
Y	N	N	CPC011_MCF7_24H_X4_B5_DUO52HI53LO_H13	cerivastatin	MCF7	0.690522	1e-05	8.94891e-05
N	Y	N	CPC005_MCF7_6H_X1_B3_DUO52HI53LO_C10	ibuprofen	MCF7	0.690302	1e-05	8.94891e-05
N	N	N	CPC012_MCF7_24H_X4_B5_DUO52HI53LO_N15	brd-k10554164	MCF7	0.690296	1e-05	8.94891e-05
N	N	N	MUC.CP002_MCF7_6H_X2_B7_DUO52HI53LO_E07	tws-119	MCF7	0.69024	1e-05	8.94891e-05
N	N	N	MUC.CP004_MCF7_24H_X1_B7_DUO52HI53LO_I13	sa-1920687	MCF7	0.690237	1e-05	8.94891e-05
N	Y	N	LJP001_MCF7_24H_X3_B2_DUO52HI53LO_C20	dasatinib	MCF7	0.690193	1e-05	8.94891e-05
N	N	N	MUC.CP003_MCF7_24H_X3_B7_DUO52HI53LO_I12	sa-1922261	MCF7	0.690047	1e-05	8.94891e-05
N	N	N	CPC012_MCF7_6H_X2_B4_DUO52HI53LO_K19	brd-k69003436	MCF7	0.689996	1e-05	8.94891e-05
N	N	N	LJP001_MCF7_6H_X1_B2_DUO53HI52LO_H10	quizartinib	MCF7	0.689945	1e-05	8.94891e-05
N	N	N	PRISM001_MCF7_24H_X1_B7_DUO52HI53LO_N06	gsk-1070916	MCF7	0.689942	1e-05	8.94891e-05
N	N	N	HDAC002_MCF7_6H_X4_B7_DUO52HI53LO_G21	broad-sai-595	MCF7	0.689732	1e-05	8.94891e-05
N	N	N	CPC005_MCF7_6H_X2_B3_DUO52HI53LO_C18	indoprofen	MCF7	0.689728	1e-05	8.94891e-05
N	N	N	CPC007_MCF7_6H_X1.A2_F1B3_DUO52HI53LO_N09	brd-k57930080	MCF7	0.689712	1e-05	8.94891e-05
Y	N	N	MUC.CP004_MCF7_6H_X2_B7_DUO52HI53LO_K07	quercetin	MCF7	0.689706	1e-05	8.94891e-05
N	N	N	HDAC002_MCF7_6H_X4_B7_DUO52HI53LO_H10	brd-k88742110	MCF7	0.689623	1e-05	8.94891e-05
N	N	N	LJP002_MCF7_24H_X3_F2B5_DUO52HI53LO_G15	linsitinib	MCF7	0.68961	1e-05	8.94891e-05
Y	N	N	RAD001_MCF7_6H_X2_F1B5_DUO52HI53LO_J03	flutamide	MCF7	0.689608	1e-05	8.94891e-05
Y	N	N	CPC020_MCF7_24H_X5_B5_DUO52HI53LO_N13	chloramphenicol	MCF7	0.689564	1e-05	8.94891e-05
N	N	N	CPD001_MCF7_6H_X2_B6_DUO52HI53LO_C18	acetylsalicylsalicylic-acid	MCF7	0.689563	1e-05	8.94891e-05
Y	Y	Y	CPD001_MCF7_24H_X2_B6_DUO52HI53LO_O12	paclitaxel	MCF7	0.689559	1e-05	8.94891e-05
N	N	N	CPC010_MCF7_24H_X2_B5_DUO52HI53LO_F05	brd-a18411371	MCF7	0.689539	1e-05	8.94891e-05
N	N	N	CPC007_MCF7_6H_X4_F1B5_DUO52HI53LO_O17	brd-k57480017	MCF7	0.689518	1e-05	8.94891e-05
N	N	N	CPC013_MCF7_24H_X5_F1B5_DUO52HI53LO_D05	stock1s-03920	MCF7	0.689476	1e-05	8.94891e-05
N	N	N	HDAC002_MCF7_6H_X4_B7_DUO52HI53LO_K07	hdac3-selective	MCF7	0.689469	1e-05	8.94891e-05
N	N	N	CPC010_MCF7_24H_X5_B5_DUO52HI53LO_H17	brd-k27169919	MCF7	0.689357	1e-05	8.94891e-05
N	N	N	CPC005_MCF7_6H_X3_B3_DUO52HI53LO_D03	st-638	MCF7	0.68935	1e-05	8.94891e-05
N	N	N	CPC014_MCF7_6H_X5_F1B5_DUO52HI53LO_O04	jnj-26854165	MCF7	0.689335	1e-05	8.94891e-05
N	N	N	MUC.CP001_MCF7_6H_X2_B7_DUO52HI53LO_F03	sa-1939064	MCF7	0.689158	2e-05	0.000164196
N	Y	N	LJP001_MCF7_6H_X2_B2_DUO52HI53LO_G19	motesanib	MCF7	0.689103	2e-05	0.000164196
N	N	N	CPC004_MCF7_6H_X5_F1B5_DUO52HI53LO_I23	sib-1893	MCF7	0.68905	2e-05	0.000164196
N	N	N	CPC007_MCF7_6H_X1.A2_F1B3_DUO52HI53LO_P20	brd-a97035593	MCF7	0.689036	2e-05	0.000164196
N	N	N	CPC011_MCF7_24H_X4_B5_DUO52HI53LO_H22	pirenperone	MCF7	0.688953	2e-05	0.000164196
N	N	N	CPC005_MCF7_24H_X2_B4_DUO52HI53LO_E24	digitoxigenin	MCF7	0.688843	2e-05	0.000164196
N	N	N	CPC006_MCF7_6H_X1_B3_DUO52HI53LO_I04	navitoclax	MCF7	0.688674	2e-05	0.000164196
N	N	N	CPC007_MCF7_6H_X4_F1B5_DUO52HI53LO_M15	brd-k73610817	MCF7	0.688611	2e-05	0.000164196
N	N	N	CPC005_MCF7_6H_X2_B3_DUO52HI53LO_I19	helveticoside	MCF7	0.688599	2e-05	0.000164196
N	N	N	HDAC002_MCF7_6H_X4_B7_DUO52HI53LO_O12	brd-k61894884	MCF7	0.688458	2e-05	0.000164196
N	N	N	CPC010_MCF7_24H_X1_B5_DUO52HI53LO_I05	brd-k86231656	MCF7	0.688409	2e-05	0.000164196
N	N	N	CPD002_MCF7_24H_X2_B6_DUO52HI53LO_N12	methyl-benzethonium	MCF7	0.688377	2e-05	0.000164196
N	N	N	CPC005_MCF7_6H_X5_F1B5_DUO52HI53LO_M23	berbamine	MCF7	0.688376	2e-05	0.000164196
N	N	N	CPD001_MCF7_24H_X2_B6_DUO52HI53LO_H04	vincamine	MCF7	0.688364	2e-05	0.000164196
Y	N	N	CPC005_MCF7_6H_X1_B3_DUO52HI53LO_I07	triprolidine	MCF7	0.68835	2e-05	0.000164196
N	N	N	CPD003_MCF7_24H_X3.L2_B6_DUO52HI53LO_P21	pyrvinium	MCF7	0.688294	2e-05	0.000164196
N	N	N	CPC013_MCF7_6H_X3.A2_F1B3_DUO52HI53LO_M16	brd-k60685007	MCF7	0.688265	2e-05	0.000164196
Y	N	N	CPC004_MCF7_6H_X4_F1B5_DUO52HI53LO_J02	protriptyline	MCF7	0.688256	2e-05	0.000164196
N	N	N	MUC.CP001_MCF7_6H_X2_B7_DUO52HI53LO_C09	sa-1938757	MCF7	0.68821	2e-05	0.000164196
N	N	N	PCLB001_MCF7_24H_X1_B7_DUO52HI53LO_N17	mw-shh-98	MCF7	0.688099	2e-05	0.000164196
Y	N	N	CPC005_MCF7_24H_X3_B4_DUO52HI53LO_E15	thioridazine	MCF7	0.688094	2e-05	0.000164196
N	Y	N	CPC011_MCF7_24H_X5_B5_DUO52HI53LO_I05	duloxetine	MCF7	0.687996	2e-05	0.000164196
N	Y	N	CPC004_MCF7_6H_X1_B3_DUO52HI53LO_D13	aminoglutethimide	MCF7	0.687994	2e-05	0.000164196
N	N	N	LJP002_MCF7_6H_X2_F2B5_DUO52HI53LO_K19	pelitinib	MCF7	0.687942	2e-05	0.000164196
N	N	N	HDAC002_MCF7_24H_X1_B7_DUO52HI53LO_I20	brd-k01621458	MCF7	0.687941	2e-05	0.000164196
N	N	N	MUC.CP003_MCF7_6H_X1_B7_DUO52HI53LO_N03	sa-1457945	MCF7	0.687939	2e-05	0.000164196
Y	N	N	CPC004_MCF7_6H_X4_F1B5_DUO52HI53LO_D21	betamethasone	MCF7	0.687898	2e-05	0.000164196
N	N	N	CPC012_MCF7_24H_X3_B5_DUO52HI53LO_B21	brd-k70771662	MCF7	0.687897	2e-05	0.000164196
Y	N	N	CPD002_MCF7_24H_X3_B6_DUO52HI53LO_P21	sertindole	MCF7	0.687896	2e-05	0.000164196
N	N	N	CPC008_MCF7_24H_X4_B5_DUO52HI53LO_I04	vu-0365117-1	MCF7	0.687821	2e-05	0.000164196
N	N	N	CPC011_MCF7_24H_X4_B5_DUO52HI53LO_E10	crotamiton	MCF7	0.687715	2e-05	0.000164196
N	N	N	MUC.CP002_MCF7_24H_X2_B7_DUO52HI53LO_B23	sa-1459454	MCF7	0.687681	2e-05	0.000164196
N	Y	N	CPC014_MCF7_24H_X3_B5_DUO52HI53LO_I04	bosutinib	MCF7	0.687483	2e-05	0.000164196
N	N	N	CPC014_MCF7_6H_X3_B4_DUO52HI53LO_K08	emf-sumo1-3	MCF7	0.687362	2e-05	0.000164196
N	N	N	CPC006_MCF7_24H_X5_B4_DUO52HI53LO_M15	su-11652	MCF7	0.687356	2e-05	0.000164196
N	N	N	LJP002_MCF7_6H_X2_F2B5_DUO52HI53LO_A15	zg-10	MCF7	0.687334	2e-05	0.000164196
N	N	N	CPC008_MCF7_6H_X1_B3_DUO52HI53LO_C05	vu-0415556-1	MCF7	0.687331	2e-05	0.000164196
N	N	N	CPC008_MCF7_24H_X4_B5_DUO52HI53LO_G08	brd-k52163391	MCF7	0.687276	3e-05	0.000227975
N	N	N	ASG001_MCF7_6H_X2_B7_DUO52HI53LO_G03	wortmannin	MCF7	0.687237	3e-05	0.000227975
N	N	N	MUC.CP003_MCF7_6H_X1_B7_DUO52HI53LO_I17	sa-1919875	MCF7	0.687165	3e-05	0.000227975
N	N	N	CPC006_MCF7_24H_X3_F1B3_DUO52HI53LO_G06	ku-0063794	MCF7	0.687157	3e-05	0.000227975
Y	N	N	CPD001_MCF7_24H_X2_B6_DUO52HI53LO_I14	mefloquine	MCF7	0.68715	3e-05	0.000227975
N	N	N	MUC.CP004_MCF7_6H_X3_B7_DUO52HI53LO_H07	sa-1457769	MCF7	0.687139	3e-05	0.000227975
N	N	N	MUC.CP006_MCF7_24H_X2_B7_DUO52HI53LO_A11	sa-792987	MCF7	0.687102	3e-05	0.000227975
N	N	N	CPC014_MCF7_24H_X5_F2B4_DUO52HI53LO_N16	ellipticine	MCF7	0.687098	3e-05	0.000227975
N	Y	N	CPC006_MCF7_24H_X4_B4_DUO52HI53LO_N21	bms-754807	MCF7	0.687089	3e-05	0.000227975
N	N	N	CPC011_MCF7_24H_X4_B5_DUO52HI53LO_B17	isoquercetin	MCF7	0.687062	3e-05	0.000227975
N	N	N	MUC.CP002_MCF7_6H_X1_B7_DUO52HI53LO_A14	sa-441145	MCF7	0.687021	3e-05	0.000227975
N	N	N	CPC005_MCF7_6H_X2_F1B3_DUO52HI53LO_M11	etilefrine	MCF7	0.686985	3e-05	0.000227975
N	N	N	CPD001_MCF7_6H_X2_B6_DUO52HI53LO_L13	tiapride	MCF7	0.686954	3e-05	0.000227975
N	N	N	CPC012_MCF7_24H_X4_B5_DUO52HI53LO_K10	bas-00535043	MCF7	0.686905	3e-05	0.000227975
N	N	N	DEB001_MCF7_6H_X3_F1B6_DUO52HI53LO_G18	morin	MCF7	0.68687	3e-05	0.000227975
N	N	N	CPC005_MCF7_6H_X1_B3_DUO52HI53LO_K22	corynanthine	MCF7	0.686851	3e-05	0.000227975
N	N	N	CPC010_MCF7_24H_X2_B5_DUO52HI53LO_P22	rimcazole	MCF7	0.686804	3e-05	0.000227975
N	N	N	PCLB001_MCF7_6H_X3_F2B6_DUO52HI53LO_K11	mw-shh-250	MCF7	0.686797	3e-05	0.000227975
N	N	N	CPC006_MCF7_6H_X5_B4_DUO52HI53LO_F20	bml-259	MCF7	0.686761	3e-05	0.000227975
Y	N	N	CPD003_MCF7_24H_X1_B6_DUO52HI53LO_O10	tyloxapol	MCF7	0.686757	3e-05	0.000227975
N	Y	N	LJP002_MCF7_24H_X3_F2B5_DUO52HI53LO_H02	ibrutinib	MCF7	0.68672	3e-05	0.000227975
N	N	N	MUC.CP001_MCF7_6H_X1_B7_DUO52HI53LO_K02	sa-89068	MCF7	0.6867	3e-05	0.000227975
N	N	N	MUC.CP001_MCF7_6H_X2_B7_DUO52HI53LO_N20	sa-427069	MCF7	0.686699	3e-05	0.000227975
N	Y	N	CPC014_MCF7_6H_X5_F1B5_DUO52HI53LO_O08	alvespimycin	MCF7	0.68666	3e-05	0.000227975
N	N	N	CPC012_MCF7_6H_X2_B4_DUO52HI53LO_M18	bas-00594560	MCF7	0.686657	3e-05	0.000227975
N	N	N	CPC014_MCF7_24H_X3_B5_DUO52HI53LO_O16	canertinib	MCF7	0.686615	3e-05	0.000227975
N	N	N	CPC020_MCF7_24H_X3_F1B4_DUO52HI53LO_L22	westcort	MCF7	0.686606	3e-05	0.000227975
N	N	N	CPC009_MCF7_6H_X2_B3_DUO52HI53LO_L15	brd-k90705745	MCF7	0.686565	3e-05	0.000227975
Y	N	N	CPC006_MCF7_6H_X1_B3_DUO52HI53LO_I17	forskolin	MCF7	0.686504	3e-05	0.000227975
N	N	N	CPC005_MCF7_24H_X2_B4_DUO52HI53LO_P04	chelidonine	MCF7	0.686492	3e-05	0.000227975
N	N	N	CPC007_MCF7_6H_X1.A2_F1B3_DUO52HI53LO_J06	brd-k15467014	MCF7	0.686324	3e-05	0.000227975
N	N	N	CPC010_MCF7_6H_X4_F1B5_DUO52HI53LO_I17	jas07-002	MCF7	0.686272	3e-05	0.000227975
N	Y	N	CPC011_MCF7_24H_X4_B5_DUO52HI53LO_K14	itraconazole	MCF7	0.686272	3e-05	0.000227975
N	N	N	CPC004_MCF7_6H_X2_B3_DUO52HI53LO_C03	lumicolchicine	MCF7	0.686196	3e-05	0.000227975
N	N	N	MUC.CP003_MCF7_24H_X3_B7_DUO52HI53LO_M13	sa-103006	MCF7	0.686145	3e-05	0.000227975
Y	N	N	CPD002_MCF7_24H_X1_B6_DUO52HI53LO_N11	cytarabine	MCF7	0.68613	3e-05	0.000227975
Y	N	N	CPC011_MCF7_24H_X5_B5_DUO52HI53LO_L04	nitazoxanide	MCF7	0.686069	4e-05	0.000280763
N	Y	N	CPD001_MCF7_6H_X2_B6_DUO52HI53LO_G08	ciprofloxacin	MCF7	0.686069	4e-05	0.000280763
N	N	N	CPC006_MCF7_24H_X3_B4_DUO52HI53LO_M23	fti-276	MCF7	0.68595	4e-05	0.000280763
N	N	N	CPC004_MCF7_6H_X4_F1B5_DUO52HI53LO_B14	bibx-1382	MCF7	0.685906	4e-05	0.000280763
N	N	N	MUC.CP002_MCF7_24H_X3_B7_DUO52HI53LO_C22	sa-441092	MCF7	0.685819	4e-05	0.000280763
N	N	N	CPC006_MCF7_24H_X4_B4_DUO52HI53LO_K06	ikk-2-inhibitor-v	MCF7	0.685791	4e-05	0.000280763
N	N	N	CPC012_MCF7_6H_X2_B4_DUO52HI53LO_O11	brd-k70960308	MCF7	0.685756	4e-05	0.000280763
Y	N	N	CPD001_MCF7_24H_X2_B6_DUO52HI53LO_N03	norfloxacin	MCF7	0.685728	4e-05	0.000280763
N	N	N	CPC011_MCF7_6H_X1_B3_DUO52HI53LO_E13	cinanserin	MCF7	0.685723	4e-05	0.000280763
Y	Y	Y	CPC004_MCF7_6H_X5_F1B5_DUO52HI53LO_D16	thiotepa	MCF7	0.685706	4e-05	0.000280763
N	N	N	CPD002_MCF7_24H_X3_B6_DUO52HI53LO_J20	butylscopolammonium	MCF7	0.685649	4e-05	0.000280763
N	N	N	CPC005_MCF7_6H_X1_B3_DUO52HI53LO_B12	eicosadienoic-acid	MCF7	0.685634	4e-05	0.000280763
N	N	N	CPC013_MCF7_6H_X3.A2_F1B3_DUO52HI53LO_H23	f-1566-0341	MCF7	0.685604	4e-05	0.000280763
N	Y	N	CPC020_MCF7_6H_X2_B4_DUO52HI53LO_D19	azacitidine	MCF7	0.685594	4e-05	0.000280763
N	N	N	CPC013_MCF7_24H_X5_F1B5_DUO52HI53LO_M21	oligomycin-a	MCF7	0.685548	4e-05	0.000280763
N	N	N	CPD001_MCF7_6H_X1_B6_DUO52HI53LO_E14	nicorandil	MCF7	0.685521	4e-05	0.000280763
N	N	N	MUC.CP004_MCF7_24H_X1_B7_DUO52HI53LO_I01	sa-1973507	MCF7	0.685453	4e-05	0.000280763
N	N	N	CPC012_MCF7_6H_X5_F1B5_DUO52HI53LO_I01	brd-k75458636	MCF7	0.685439	4e-05	0.000280763
N	N	N	CPC008_MCF7_24H_X5_B5_DUO52HI53LO_O20	brd-k18711687	MCF7	0.685421	4e-05	0.000280763
N	N	N	LJP001_MCF7_6H_X1_B2_DUO53HI52LO_O20	xmd-1185h	MCF7	0.68542	4e-05	0.000280763
N	N	N	CPC013_MCF7_6H_X1_B4_DUO52HI53LO_F11	brd-a95820578	MCF7	0.685356	4e-05	0.000280763
N	N	N	MUC.CP003_MCF7_24H_X3_B7_DUO52HI53LO_C17	sa-1458163	MCF7	0.685322	4e-05	0.000280763
N	N	N	CPC007_MCF7_24H_X1_B5_DUO52HI53LO_C20	brd-k17203693	MCF7	0.685321	4e-05	0.000280763
N	N	N	CPC010_MCF7_6H_X3_B3_DUO52HI53LO_C13	brd-k47448802	MCF7	0.685283	4e-05	0.000280763
N	N	N	CPC007_MCF7_24H_X3_B5_DUO52HI53LO_D24	brd-k37940862	MCF7	0.685242	4e-05	0.000280763
N	N	N	CPD002_MCF7_24H_X1_B6_DUO52HI53LO_M21	ceforanide	MCF7	0.685241	4e-05	0.000280763
Y	N	N	CPD001_MCF7_6H_X1.A2_B6_DUO52HI53LO_I10	tioconazole	MCF7	0.685204	4e-05	0.000280763
N	N	N	CPD001_MCF7_24H_X3_B6_DUO52HI53LO_H24	cefalexin	MCF7	0.68512	4e-05	0.000280763
N	N	N	MUC.CP004_MCF7_24H_X1_B7_DUO52HI53LO_A13	sa-1921599	MCF7	0.685007	4e-05	0.000280763
N	N	N	CPC012_MCF7_6H_X2_B4_DUO52HI53LO_I12	om-137	MCF7	0.684985	4e-05	0.000280763
N	Y	N	CPC011_MCF7_24H_X4_B5_DUO52HI53LO_H21	esomeprazole	MCF7	0.684963	4e-05	0.000280763
N	N	N	CPC014_MCF7_6H_X5_F1B5_DUO52HI53LO_H04	safinamide	MCF7	0.68493	4e-05	0.000280763
N	N	N	CPC010_MCF7_6H_X2_B3_DUO52HI53LO_H11	jas07-004	MCF7	0.684928	4e-05	0.000280763
N	N	N	CPC014_MCF7_6H_X3_B4_DUO52HI53LO_P05	terreic-acid	MCF7	0.68486	4e-05	0.000280763
N	N	N	CPC006_MCF7_6H_X3_B3_DUO52HI53LO_C09	cay-10618	MCF7	0.684855	4e-05	0.000280763
N	Y	N	CPC014_MCF7_6H_X5_F1B5_DUO52HI53LO_A11	saracatinib	MCF7	0.684853	4e-05	0.000280763
N	N	N	CPC008_MCF7_6H_X3_F1B3_DUO52HI53LO_N06	brd-k70693222	MCF7	0.684839	4e-05	0.000280763
N	N	N	CPC007_MCF7_6H_X3_B3_DUO52HI53LO_F13	brd-k76211160	MCF7	0.684797	4e-05	0.000280763
N	N	N	CPC014_MCF7_6H_X5_F1B5_DUO52HI53LO_K06	st-4062971	MCF7	0.684792	4e-05	0.000280763
Y	N	N	CPD003_MCF7_24H_X3.L2_B6_DUO52HI53LO_F18	thiethylperazine	MCF7	0.684782	4e-05	0.000280763
N	N	N	CPC020_MCF7_6H_X5_F1B5_DUO52HI53LO_J08	vidarabine	MCF7	0.68475	5e-05	0.000320942
N	N	N	CPC006_MCF7_24H_X1_B4_DUO52HI53LO_D05	etomoxir	MCF7	0.684659	5e-05	0.000320942
N	N	N	CPD003_MCF7_24H_X3.L2_B6_DUO52HI53LO_M21	luteolin	MCF7	0.684648	5e-05	0.000320942
N	N	N	CPC014_MCF7_24H_X3_B5_DUO52HI53LO_P08	u-0126	MCF7	0.684621	5e-05	0.000320942
N	N	N	CPD001_MCF7_24H_X1_B6_DUO52HI53LO_O04	erythromycin	MCF7	0.68458	5e-05	0.000320942
N	N	N	LJP002_MCF7_24H_X3_F2B5_DUO52HI53LO_D08	ym-201636	MCF7	0.684564	5e-05	0.000320942
N	N	N	CPC005_MCF7_6H_X1_B3_DUO52HI53LO_H18	mbcq	MCF7	0.684541	5e-05	0.000320942
Y	N	N	CPD003_MCF7_6H_X2_B6_DUO52HI53LO_C03	auranofin	MCF7	0.684524	5e-05	0.000320942
N	N	N	LJP001_MCF7_6H_X1_B2_DUO53HI52LO_H23	kin001-242	MCF7	0.684502	5e-05	0.000320942
N	N	N	CPC014_MCF7_6H_X3_B4_DUO52HI53LO_E01	bx-912	MCF7	0.684475	5e-05	0.000320942
N	N	N	CPD002_MCF7_6H_X3_B6_DUO52HI53LO_A12	cefaclor	MCF7	0.684461	5e-05	0.000320942
N	N	N	CPC014_MCF7_6H_X5_F1B5_DUO52HI53LO_B12	7	8-dihydro-L-biopterin	0.684397	5e-05	0.000320942
N	Y	N	LJP001_MCF7_24H_X3_B2_DUO52HI53LO_C15	neratinib	MCF7	0.684394	5e-05	0.000320942
N	N	N	CPC006_MCF7_24H_X3_B4_DUO52HI53LO_F01	brd-k76188144	MCF7	0.684389	5e-05	0.000320942
N	N	N	CPC011_MCF7_6H_X1_B3_DUO52HI53LO_E16	triclabendazole	MCF7	0.684322	5e-05	0.000320942
Y	N	N	CPC005_MCF7_24H_X3_B4_DUO52HI53LO_P19	fluoxetine	MCF7	0.684259	5e-05	0.000320942
N	N	N	CPC007_MCF7_6H_X1.A2_F1B3_DUO52HI53LO_P18	brd-k46170844	MCF7	0.684257	5e-05	0.000320942
Y	N	N	CPC020_MCF7_24H_X2_F1B4_DUO52HI53LO_L01	rifampicin	MCF7	0.684185	5e-05	0.000320942
N	N	N	CPC006_MCF7_24H_X5_B4_DUO52HI53LO_O04	tipifarnib-p2	MCF7	0.684168	5e-05	0.000320942
N	N	N	CPC010_MCF7_24H_X2_B5_DUO52HI53LO_H03	brd-a84524947	MCF7	0.684129	5e-05	0.000320942
N	N	N	CPC010_MCF7_6H_X3_B3_DUO52HI53LO_O09	jas07-007	MCF7	0.684122	5e-05	0.000320942
N	N	N	MUC.CP001_MCF7_6H_X2_B7_DUO52HI53LO_D06	sa-97110	MCF7	0.684103	5e-05	0.000320942
N	N	N	DEB001_MCF7_6H_X5_F1B6_DUO52HI53LO_C19	gossypin	MCF7	0.684046	5e-05	0.000320942
N	N	N	CPC013_MCF7_6H_X3.A2_F1B3_DUO52HI53LO_M20	brd-a32214171	MCF7	0.684034	5e-05	0.000320942
N	N	N	CPC006_MCF7_24H_X3_B4_DUO52HI53LO_O13	15-delta-prostaglandin-j2	MCF7	0.683996	5e-05	0.000320942
N	N	N	MUC.CP003_MCF7_24H_X3_B7_DUO52HI53LO_G19	sa-792541	MCF7	0.683925	5e-05	0.000320942
N	N	N	CPC010_MCF7_24H_X1_B5_DUO52HI53LO_A22	dehydrocholic-acid	MCF7	0.68391	5e-05	0.000320942
N	N	N	CPC010_MCF7_6H_X3_B3_DUO52HI53LO_N21	aminoindazole	MCF7	0.683882	5e-05	0.000320942
N	N	N	CPC008_MCF7_6H_X3_F1B3_DUO52HI53LO_D05	brd-k35413818	MCF7	0.683825	5e-05	0.000320942
N	N	N	CPC020_MCF7_24H_X2_F1B4_DUO52HI53LO_N15	cefuroxime	MCF7	0.683757	5e-05	0.000320942
N	N	N	PCLB001_MCF7_6H_X3_F2B6_DUO52HI53LO_J05	tert-butylhydroquinone	MCF7	0.68375	5e-05	0.000320942
N	N	N	MUC.CP006_MCF7_6H_X3_B7_DUO52HI53LO_I03	sa-440968	MCF7	0.683749	5e-05	0.000320942
N	N	N	MUC.CP001_MCF7_6H_X1_B7_DUO52HI53LO_G02	sa-94315	MCF7	0.683746	5e-05	0.000320942
N	N	N	CPD003_MCF7_24H_X2.L2_B6_DUO52HI53LO_A07	pyrithyldione	MCF7	0.683679	5e-05	0.000320942
N	N	N	CPC007_MCF7_24H_X4_B5_DUO52HI53LO_F21	brd-k53987746	MCF7	0.683599	5e-05	0.000320942
N	N	N	CPC007_MCF7_6H_X2_F1B3_DUO52HI53LO_D12	brd-k94035551	MCF7	0.683596	5e-05	0.000320942
N	N	N	CPC007_MCF7_24H_X1_B5_DUO52HI53LO_F20	brd-a06641369	MCF7	0.683593	5e-05	0.000320942
N	N	N	CPC012_MCF7_6H_X4_F1B5_DUO52HI53LO_P03	brd-k63954456	MCF7	0.683588	5e-05	0.000320942
N	N	N	CPC005_MCF7_6H_X1_B3_DUO52HI53LO_B11	dilazep	MCF7	0.683536	5e-05	0.000320942
N	N	N	CPC008_MCF7_24H_X4_B5_DUO52HI53LO_M11	brd-k70918941	MCF7	0.68351	5e-05	0.000320942
N	N	N	CPC007_MCF7_6H_X3_B3_DUO52HI53LO_C11	brd-k86456986	MCF7	0.68347	5e-05	0.000320942
N	N	N	MUC.CP004_MCF7_24H_X3_B7_DUO52HI53LO_K16	sa-1455884	MCF7	0.683458	5e-05	0.000320942
Y	N	N	CPC007_MCF7_24H_X4_B5_DUO52HI53LO_M14	azathioprine	MCF7	0.683432	5e-05	0.000320942
Y	N	N	CPD001_MCF7_24H_X1_B6_DUO52HI53LO_J04	fludrocortisone	MCF7	0.683407	5e-05	0.000320942
N	N	N	CPC007_MCF7_6H_X2_F1B3_DUO52HI53LO_I17	brd-k92458042	MCF7	0.68338	5e-05	0.000320942
N	N	N	MUC.CP001_MCF7_6H_X1_B7_DUO52HI53LO_B08	sa-427604	MCF7	0.683371	5e-05	0.000320942
N	N	N	MUC.CP002_MCF7_24H_X2_B7_DUO52HI53LO_N22	sa-419083	MCF7	0.683367	5e-05	0.000320942
N	N	N	CPC010_MCF7_6H_X4_F1B5_DUO52HI53LO_B21	homoveratrylamine	MCF7	0.683246	5e-05	0.000320942
Y	N	N	CPC005_MCF7_6H_X1_B3_DUO52HI53LO_C12	imipramine	MCF7	0.683245	5e-05	0.000320942
N	N	N	CPC013_MCF7_6H_X2_B3_DUO52HI53LO_A24	brd-k69569876	MCF7	0.683239	6e-05	0.000383791
N	N	N	DEB001_MCF7_24H_X1_F1B6_DUO52HI53LO_G10	dac-013	MCF7	0.683207	6e-05	0.000383791
Y	N	N	LJP002_MCF7_24H_X3_F2B5_DUO52HI53LO_B24	nilotinib	MCF7	0.683177	7e-05	0.000446979
N	N	N	HDAC002_MCF7_24H_X4_B7_DUO52HI53LO_C13	brd-k19826688	MCF7	0.683105	8e-05	0.000509066
N	N	N	MUC.CP003_MCF7_24H_X3_B7_DUO52HI53LO_M06	sa-25547	MCF7	0.683084	8e-05	0.000509066
N	N	N	CPC012_MCF7_6H_X1_B3_DUO52HI53LO_C02	nikkomycin	MCF7	0.682968	9e-05	0.00054714
N	N	N	CPC007_MCF7_24H_X1_B5_DUO52HI53LO_D20	brd-k06956503	MCF7	0.682938	9e-05	0.00054714
N	N	N	CPC007_MCF7_24H_X3_B5_DUO52HI53LO_A13	brd-k25373946	MCF7	0.682934	9e-05	0.00054714
N	N	N	CPC008_MCF7_6H_X1_B3_DUO52HI53LO_B11	brd-k63308290	MCF7	0.682933	9e-05	0.00054714
N	N	N	CPC008_MCF7_24H_X5_B5_DUO52HI53LO_M05	brd-k89209981	MCF7	0.682902	9e-05	0.00054714
N	N	N	LJP001_MCF7_24H_X4_B2_DUO52HI53LO_M17	ql-x-138	MCF7	0.682881	9e-05	0.00054714
N	N	N	MUC.CP001_MCF7_24H_X3_B7_DUO52HI53LO_H21	sa-1472623	MCF7	0.682862	9e-05	0.00054714
N	Y	N	RAD001_MCF7_24H_X3_F1B5_DUO52HI53LO_G08	alpha-tocopherol	MCF7	0.68283	9e-05	0.00054714
N	N	N	CPC014_MCF7_6H_X5_F1B5_DUO52HI53LO_N03	tyrphostin-ag-1295	MCF7	0.682826	9e-05	0.00054714
N	N	N	CPC014_MCF7_24H_X3_B5_DUO52HI53LO_P03	ei-273	MCF7	0.682821	9e-05	0.00054714
N	N	N	CPC010_MCF7_24H_X3_B5_DUO52HI53LO_I13	k784-3188	MCF7	0.682783	9e-05	0.00054714
Y	N	N	CPC011_MCF7_6H_X1_B3_DUO52HI53LO_L21	torasemide	MCF7	0.682765	9e-05	0.00054714
N	N	N	MUC.CP003_MCF7_6H_X1_B7_DUO52HI53LO_I10	sa-1921617	MCF7	0.682748	9e-05	0.00054714
N	N	N	CPC014_MCF7_24H_X3_B5_DUO52HI53LO_D10	teicoplanin	MCF7	0.682744	9e-05	0.00054714
Y	Y	Y	CPC020_MCF7_6H_X5_F1B5_DUO52HI53LO_P15	cyclophosphamide	MCF7	0.682736	9e-05	0.00054714
N	N	N	CPC005_MCF7_6H_X3_B3_DUO52HI53LO_L07	phenamil	MCF7	0.682732	9e-05	0.00054714
N	N	N	CPC006_MCF7_6H_X5_B4_DUO52HI53LO_C02	sb-216763	MCF7	0.682715	9e-05	0.00054714
N	N	N	CPC005_MCF7_6H_X3_B3_DUO52HI53LO_A12	guaifenesin	MCF7	0.682712	9e-05	0.00054714
N	Y	N	CPC005_MCF7_24H_X1_B4_DUO52HI53LO_P02	naltrexone	MCF7	0.682684	9e-05	0.00054714
N	N	N	CPC004_MCF7_6H_X2_B3_DUO52HI53LO_F01	bithionol	MCF7	0.68262	9e-05	0.00054714
Y	N	N	DEB001_MCF7_24H_X3_F1B6_DUO52HI53LO_F13	myricetin	MCF7	0.682616	9e-05	0.00054714
N	N	N	CPC008_MCF7_24H_X4_B5_DUO52HI53LO_E08	brd-k88761633	MCF7	0.682611	9e-05	0.00054714
N	N	N	CPD003_MCF7_24H_X3.L2_B6_DUO52HI53LO_H22	methiazole	MCF7	0.682589	9e-05	0.00054714
N	N	N	CPC010_MCF7_24H_X2_B5_DUO52HI53LO_B24	cortisone	MCF7	0.68253	9e-05	0.00054714
N	N	N	LJP002_MCF7_24H_X3_F2B5_DUO52HI53LO_B04	xmd-1499	MCF7	0.682472	9e-05	0.00054714
N	Y	N	CPD002_MCF7_24H_X1_B6_DUO52HI53LO_F02	aprepitant	MCF7	0.682433	9e-05	0.00054714
Y	Y	Y	MUC.CP006_MCF7_24H_X1_B7_DUO52HI53LO_I21	vinblastine	MCF7	0.682299	9e-05	0.00054714
N	N	N	CPC007_MCF7_24H_X1_B5_DUO52HI53LO_B19	asn-05257430	MCF7	0.682196	0.0001	0.000599023
Y	N	N	LJP002_MCF7_24H_X3_F2B5_DUO52HI53LO_N06	azd-8330	MCF7	0.682137	0.0001	0.000599023
N	N	N	DEB001_MCF7_6H_X2_F1B6_DUO52HI53LO_M03	dac-003	MCF7	0.682101	0.0001	0.000599023
Y	N	N	CPD001_MCF7_24H_X1_B6_DUO52HI53LO_I04	bromocriptine	MCF7	0.682041	0.0001	0.000599023
N	N	N	CPC014_MCF7_6H_X3_B4_DUO52HI53LO_F01	3	3'-diindolylmethane	0.682024	0.0001	0.000599023
N	N	N	PCLB001_MCF7_6H_X2_F2B6_DUO52HI53LO_D11	mw-shh-28	MCF7	0.681983	0.0001	0.000599023
N	N	N	PCLB001_MCF7_6H_X1_F2B6_DUO52HI53LO_I12	mw-shh-54	MCF7	0.681969	0.0001	0.000599023
N	Y	N	CPC006_MCF7_24H_X3_F1B3_DUO52HI53LO_N04	tacrolimus	MCF7	0.681937	0.0001	0.000599023
N	N	N	CPC005_MCF7_6H_X1_B3_DUO52HI53LO_D09	tas-301	MCF7	0.681923	0.0001	0.000599023
N	N	N	CPC008_MCF7_24H_X5_B5_DUO52HI53LO_E24	brd-k24156250	MCF7	0.681867	0.00011	0.000640158
N	N	N	CPC006_MCF7_6H_X4_B4_DUO52HI53LO_D09	capsaicin	MCF7	0.681862	0.00011	0.000640158
N	N	N	MUC.CP006_MCF7_6H_X2_B7_DUO52HI53LO_D12	sa-1459481	MCF7	0.681838	0.00011	0.000640158
Y	N	N	CPC011_MCF7_6H_X1_B3_DUO52HI53LO_B18	itopride	MCF7	0.681805	0.00011	0.000640158
Y	N	N	CPC014_MCF7_6H_X5_F1B5_DUO52HI53LO_M12	vx-702	MCF7	0.6818	0.00011	0.000640158
N	N	N	MUC.CP004_MCF7_6H_X3_B7_DUO52HI53LO_C07	sa-102787	MCF7	0.681794	0.00011	0.000640158
N	N	N	CPC012_MCF7_6H_X2_B4_DUO52HI53LO_K20	brd-k29003210	MCF7	0.681734	0.00011	0.000640158
N	N	N	CPC008_MCF7_6H_X1_B3_DUO52HI53LO_B05	brd-k23165181	MCF7	0.681721	0.00011	0.000640158
Y	N	N	CPD001_MCF7_6H_X3_B6_DUO52HI53LO_L04	dantrolene	MCF7	0.681717	0.00011	0.000640158
N	N	N	MUC.CP003_MCF7_24H_X3_B7_DUO52HI53LO_H22	sa-1922927	MCF7	0.68166	0.00011	0.000640158
N	N	N	CPC006_MCF7_24H_X2_B4_DUO52HI53LO_F19	myriocin	MCF7	0.68166	0.00011	0.000640158
N	N	N	CPC012_MCF7_6H_X4_F1B5_DUO52HI53LO_M13	brd-k00551481	MCF7	0.681655	0.00011	0.000640158
N	N	N	LJP002_MCF7_6H_X3_F2B5_DUO52HI53LO_I21	y-39983	MCF7	0.681622	0.00011	0.000640158
N	N	N	CPD003_MCF7_24H_X3.L2_B6_DUO52HI53LO_N24	cilnidipine	MCF7	0.681582	0.00011	0.000640158
N	N	N	CPC007_MCF7_6H_X4_F1B5_DUO52HI53LO_C03	brd-k94287906	MCF7	0.68157	0.00011	0.000640158
N	N	N	DEB001_MCF7_6H_X3_F1B6_DUO52HI53LO_H17	gossypetin	MCF7	0.681547	0.00011	0.000640158
Y	N	N	CPC011_MCF7_6H_X3_B3_DUO52HI53LO_F09	finasteride	MCF7	0.681455	0.00011	0.000640158
N	N	N	CPC005_MCF7_24H_X5_F2B4_DUO52HI53LO_O11	fgin-1-27	MCF7	0.681455	0.00011	0.000640158
N	N	N	ASG001_MCF7_24H_X1_B7_DUO52HI53LO_J21	withaferin-a	MCF7	0.681447	0.00012	0.000677972
N	Y	N	LJP002_MCF7_6H_X1_F2B5_DUO52HI53LO_A22	gefitinib	MCF7	0.681435	0.00012	0.000677972
N	Y	N	MUC.CP002_MCF7_24H_X3_B7_DUO52HI53LO_C10	fenretinide	MCF7	0.681421	0.00012	0.000677972
N	N	N	CPD002_MCF7_6H_X2_B6_DUO52HI53LO_A09	idebenone	MCF7	0.681397	0.00012	0.000677972
N	N	N	CPC010_MCF7_24H_X1_B5_DUO52HI53LO_E24	cefixime	MCF7	0.681365	0.00012	0.000677972
Y	N	N	CPC009_MCF7_6H_X2_B3_DUO52HI53LO_E23	terazosin	MCF7	0.681361	0.00012	0.000677972
N	N	N	PCLB001_MCF7_6H_X1_F2B6_DUO52HI53LO_E02	at1-shh-09	MCF7	0.681307	0.00012	0.000677972
N	N	N	CPD001_MCF7_6H_X3_B6_DUO52HI53LO_E09	noretynodrel	MCF7	0.681296	0.00012	0.000677972
N	N	N	CPD002_MCF7_24H_X3_B6_DUO52HI53LO_J06	secnidazole	MCF7	0.681287	0.00012	0.000677972
N	N	N	CPC005_MCF7_24H_X3_B4_DUO52HI53LO_M19	ki-8751	MCF7	0.681285	0.00012	0.000677972
N	N	N	CPC012_MCF7_24H_X4_B5_DUO52HI53LO_M08	brd-a50388635	MCF7	0.681281	0.00012	0.000677972
N	N	N	CPC011_MCF7_6H_X3_B3_DUO52HI53LO_E14	mecillinam	MCF7	0.681217	0.00012	0.000677972
N	N	N	CPC014_MCF7_24H_X5_F2B4_DUO52HI53LO_L24	pd-173074	MCF7	0.68119	0.00012	0.000677972
N	N	N	CPC013_MCF7_6H_X1_B4_DUO52HI53LO_C13	sns-314	MCF7	0.681151	0.00012	0.000677972
Y	Y	Y	CPD003_MCF7_24H_X1_B6_DUO52HI53LO_N02	docetaxel	MCF7	0.681136	0.00012	0.000677972
N	N	N	CPC007_MCF7_6H_X3_B3_DUO52HI53LO_C17	brd-k56446541	MCF7	0.681092	0.00012	0.000677972
N	N	N	CPC005_MCF7_6H_X1_B3_DUO52HI53LO_G15	marmesin	MCF7	0.681035	0.00012	0.000677972
N	N	N	CPC007_MCF7_6H_X1.A2_F1B3_DUO52HI53LO_G05	brd-k35790918	MCF7	0.681019	0.00012	0.000677972
N	N	N	CPC005_MCF7_6H_X1_B3_DUO52HI53LO_G19	safrolglycol	MCF7	0.681011	0.00012	0.000677972
N	N	N	CPC013_MCF7_6H_X5_F1B5_DUO52HI53LO_F03	st-4049616	MCF7	0.68097	0.00013	0.000729985
N	N	N	CPC011_MCF7_24H_X4_B5_DUO52HI53LO_D21	lamivudine	MCF7	0.680959	0.00013	0.000729985
Y	Y	Y	CPC011_MCF7_24H_X5_B5_DUO52HI53LO_E08	letrozole	MCF7	0.680954	0.00013	0.000729985
Y	N	N	CPC011_MCF7_6H_X1_B3_DUO52HI53LO_G16	rofecoxib	MCF7	0.680921	0.00013	0.000729985
N	N	N	CPC006_MCF7_6H_X5_B4_DUO52HI53LO_M17	pkcbeta-inhibitor	MCF7	0.680887	0.00014	0.000783744
N	N	N	CPC007_MCF7_6H_X1.A2_F1B3_DUO52HI53LO_N16	psh-027	MCF7	0.680849	0.00014	0.000783744
N	N	N	CPC020_MCF7_24H_X2_F1B4_DUO52HI53LO_O04	pyrazinamide	MCF7	0.680731	0.00015	0.000832127
N	N	N	LJP001_MCF7_6H_X3_B2_DUO53HI52LO_A21	cp-724714	MCF7	0.680706	0.00015	0.000832127
N	N	N	CPC007_MCF7_24H_X3_B5_DUO52HI53LO_L03	brd-k73304092	MCF7	0.680695	0.00015	0.000832127
N	N	N	LJP001_MCF7_6H_X3_B2_DUO53HI52LO_O08	kin001-244	MCF7	0.680676	0.00015	0.000832127
N	N	N	CPC014_MCF7_6H_X2_F1B3_DUO52HI53LO_I14	emf-sumo1-6	MCF7	0.680661	0.00015	0.000832127
Y	N	N	CPD002_MCF7_6H_X3_B6_DUO52HI53LO_P15	levetiracetam	MCF7	0.680626	0.00015	0.000832127
N	N	N	DEB001_MCF7_6H_X5_F1B6_DUO52HI53LO_N15	st-057710	MCF7	0.680523	0.00016	0.000880958
N	N	N	CPC004_MCF7_6H_X1_B3_DUO52HI53LO_G03	icariin	MCF7	0.680502	0.00016	0.000880958
N	N	N	CPD003_MCF7_24H_X2.L2_B6_DUO52HI53LO_P10	saquinavir	MCF7	0.680493	0.00016	0.000880958
N	N	N	LJP002_MCF7_6H_X2_F2B5_DUO52HI53LO_E15	mgcd-265	MCF7	0.680464	0.00016	0.000880958
N	N	N	CPD002_MCF7_24H_X3_B6_DUO52HI53LO_J11	carbadox	MCF7	0.680434	0.00016	0.000880958
N	N	N	CPC006_MCF7_6H_X1_B3_DUO52HI53LO_I18	am-580	MCF7	0.680382	0.00018	0.000988119
Y	N	N	CPD002_MCF7_24H_X3_B6_DUO52HI53LO_O08	pentamidine	MCF7	0.680371	0.00018	0.000988119
Y	N	N	CPC006_MCF7_6H_X5_B4_DUO52HI53LO_N24	minoxidil	MCF7	0.680295	0.00019	0.00102316
N	N	N	CPC006_MCF7_24H_X5_B4_DUO52HI53LO_P18	piperlongumine	MCF7	0.680276	0.00019	0.00102316
N	N	N	MUC.CP002_MCF7_24H_X1_B7_DUO52HI53LO_H24	sa-103150	MCF7	0.680266	0.00019	0.00102316
N	N	N	MUC.CP006_MCF7_24H_X1_B7_DUO52HI53LO_H01	sa-1921816	MCF7	0.680261	0.00019	0.00102316
N	N	N	CPC007_MCF7_6H_X2_F1B3_DUO52HI53LO_B11	jas07-003	MCF7	0.680249	0.00019	0.00102316
N	N	N	CPC008_MCF7_24H_X4_B5_DUO52HI53LO_F07	brd-k07521754	MCF7	0.680235	0.00019	0.00102316
N	N	N	CPC007_MCF7_24H_X4_B5_DUO52HI53LO_M10	brd-k97274161	MCF7	0.680229	0.00019	0.00102316
N	N	N	CPD002_MCF7_6H_X3_B6_DUO52HI53LO_A11	pepstatin	MCF7	0.680106	0.00019	0.00102316
N	N	N	PCLB001_MCF7_6H_X2_F2B6_DUO52HI53LO_O03	wy-01-045	MCF7	0.680064	0.00019	0.00102316
N	N	N	MUC.CP002_MCF7_6H_X1_B7_DUO52HI53LO_C05	sa-1919710	MCF7	0.680046	0.00019	0.00102316
Y	N	N	CPD003_MCF7_24H_X1_B6_DUO52HI53LO_L01	losartan	MCF7	0.680028	0.00019	0.00102316
Y	N	N	CPD001_MCF7_24H_X1_B6_DUO52HI53LO_D02	procainamide	MCF7	0.680027	0.00019	0.00102316
N	N	N	MUC.CP004_MCF7_6H_X3_B7_DUO52HI53LO_E12	gatifloxacin	MCF7	0.679928	0.00019	0.00102316
N	N	N	CPC013_MCF7_24H_X1_B5_DUO52HI53LO_N13	st-209453	MCF7	0.679852	0.00021	0.00112592
Y	N	N	CPC005_MCF7_6H_X1_B3_DUO52HI53LO_C14	indapamide	MCF7	0.679824	0.00021	0.00112592
N	N	N	MUC.CP006_MCF7_6H_X1_B7_DUO52HI53LO_G20	sa-1920890	MCF7	0.679752	0.00021	0.00112592
N	N	N	MUC.CP004_MCF7_6H_X3_B7_DUO52HI53LO_E15	sa-101776	MCF7	0.679651	0.00023	0.00122246
N	N	N	CPC010_MCF7_24H_X1_B5_DUO52HI53LO_A11	brd-k15888437	MCF7	0.679647	0.00023	0.00122246
N	N	N	CPC008_MCF7_6H_X1_B3_DUO52HI53LO_A24	brd-a11512624	MCF7	0.679644	0.00023	0.00122246
N	N	N	CPC011_MCF7_24H_X4_B5_DUO52HI53LO_C22	oxiconazole	MCF7	0.679644	0.00023	0.00122246
N	N	N	CPC013_MCF7_24H_X3_B5_DUO52HI53LO_F10	brd-k59460069	MCF7	0.679643	0.00023	0.00122246
N	N	N	CPC020_MCF7_6H_X3_B4_DUO52HI53LO_P17	amoxicillin	MCF7	0.679608	0.00023	0.00122246
N	N	N	MUC.CP003_MCF7_24H_X2_B7_DUO52HI53LO_K19	sa-103123	MCF7	0.679558	0.00024	0.00127377
N	N	N	MUC.CP004_MCF7_6H_X3_B7_DUO52HI53LO_G03	sa-422830	MCF7	0.67953	0.00025	0.00131734
N	N	N	CPC010_MCF7_24H_X3_B5_DUO52HI53LO_A13	chembl-374350	MCF7	0.679513	0.00025	0.00131734
N	N	N	CPC008_MCF7_24H_X5_B5_DUO52HI53LO_O05	brd-k31286015	MCF7	0.679512	0.00025	0.00131734
Y	N	N	CPC010_MCF7_6H_X4_F1B5_DUO52HI53LO_N24	nicotinamide	MCF7	0.679508	0.00025	0.00131734
N	N	N	CPC014_MCF7_6H_X4_F1B5_DUO52HI53LO_P19	brd-k05593511	MCF7	0.679475	0.00025	0.00131734
N	N	N	CPC012_MCF7_6H_X1_B3_DUO52HI53LO_O19	brd-k90090262	MCF7	0.679396	0.00027	0.0014086
N	N	N	HDAC002_MCF7_24H_X1_B7_DUO52HI53LO_M11	brd-k64024097	MCF7	0.679336	0.00027	0.0014086
N	N	N	CPC014_MCF7_24H_X3_B5_DUO52HI53LO_F07	farnesylcysteine-methyl-ester	MCF7	0.679333	0.00027	0.0014086
N	N	N	LJP002_MCF7_24H_X1_F2B5_DUO52HI53LO_L12	jnj-38877605	MCF7	0.679325	0.00027	0.0014086
N	N	N	MUC.CP002_MCF7_24H_X3_B7_DUO52HI53LO_I01	sa-1922659	MCF7	0.679319	0.00027	0.0014086
N	N	N	CPC013_MCF7_6H_X5_F1B5_DUO52HI53LO_D08	brd-k00954209	MCF7	0.679257	0.00027	0.0014086
N	N	N	LJP002_MCF7_6H_X3_F2B5_DUO52HI53LO_G19	bms-509744	MCF7	0.679206	0.00027	0.0014086
Y	N	N	CPD001_MCF7_24H_X1_B6_DUO52HI53LO_P02	clomifene	MCF7	0.67914	0.00029	0.00151079
N	N	N	CPC012_MCF7_6H_X2_B4_DUO52HI53LO_I05	brd-a88504692	MCF7	0.679123	0.0003	0.00155628
N	N	N	CPC005_MCF7_6H_X2_B3_DUO52HI53LO_P20	eugenol	MCF7	0.679082	0.0003	0.00155628
Y	N	N	CPC011_MCF7_24H_X4_B5_DUO52HI53LO_H23	desloratadine	MCF7	0.679079	0.0003	0.00155628
N	N	N	CPC008_MCF7_24H_X4_B5_DUO52HI53LO_E14	ku-c104545n	MCF7	0.67906	0.00031	0.00159243
N	N	N	CPC007_MCF7_24H_X1_B5_DUO52HI53LO_K07	brd-k68102868	MCF7	0.67906	0.00031	0.00159243
N	Y	N	CPC009_MCF7_24H_X4_B5_DUO52HI53LO_C23	ribavirin	MCF7	0.67903	0.00031	0.00159243
N	N	N	MUC.CP004_MCF7_6H_X1_B7_DUO52HI53LO_E04	sa-63133	MCF7	0.679029	0.00031	0.00159243
N	N	N	CPD002_MCF7_6H_X2_B6_DUO52HI53LO_C19	bisacodyl	MCF7	0.678983	0.00031	0.00159243
N	N	N	CPD001_MCF7_6H_X1.A2_B6_DUO52HI53LO_J13	meclofenamic-acid	MCF7	0.678973	0.00031	0.00159243
N	N	N	MUC.CP001_MCF7_6H_X1_B7_DUO52HI53LO_I14	sa-425500	MCF7	0.678951	0.00031	0.00159243
N	N	N	CPC007_MCF7_6H_X2_F1B3_DUO52HI53LO_F09	brd-k45443730	MCF7	0.678911	0.00032	0.00161007
N	N	N	MUC.CP004_MCF7_24H_X2_B7_DUO52HI53LO_I07	sa-1920683	MCF7	0.678867	0.00032	0.00161007
N	N	N	CPC006_MCF7_24H_X5_B4_DUO52HI53LO_D18	tgx-115	MCF7	0.678867	0.00032	0.00161007
N	N	N	CPC005_MCF7_6H_X3_B3_DUO52HI53LO_K02	chromanol	MCF7	0.678821	0.00032	0.00161007
N	N	N	MUC.CP001_MCF7_6H_X1_B7_DUO52HI53LO_P07	sa-89705	MCF7	0.678794	0.00032	0.00161007
Y	N	N	CPC011_MCF7_24H_X4_B5_DUO52HI53LO_M20	zileuton	MCF7	0.678777	0.00032	0.00161007
N	N	N	LJP001_MCF7_24H_X4_B2_DUO52HI53LO_G11	wh-4023	MCF7	0.678771	0.00032	0.00161007
N	N	N	CPC005_MCF7_6H_X1_B3_DUO52HI53LO_C16	indometacin	MCF7	0.678737	0.00032	0.00161007
Y	N	N	CPD001_MCF7_6H_X1.A2_B6_DUO52HI53LO_K14	astemizole	MCF7	0.678735	0.00032	0.00161007
N	N	N	CPC011_MCF7_6H_X1_B3_DUO52HI53LO_D24	melperone	MCF7	0.678706	0.00032	0.00161007
Y	N	N	CPC020_MCF7_6H_X3_B4_DUO52HI53LO_M14	midodrine	MCF7	0.67862	0.00032	0.00161007
N	N	N	LJP001_MCF7_24H_X3_B2_DUO52HI53LO_P03	torin-1	MCF7	0.678602	0.00032	0.00161007
N	N	N	CPC012_MCF7_6H_X1_B3_DUO52HI53LO_M15	brd-k65050353	MCF7	0.678593	0.00032	0.00161007
N	N	N	CPC012_MCF7_6H_X3_B4_DUO52HI53LO_A07	brd-k96326565	MCF7	0.678567	0.00032	0.00161007
N	N	N	CPD003_MCF7_6H_X2_B6_DUO52HI53LO_K20	adipiodone	MCF7	0.678547	0.00032	0.00161007
Y	N	N	CPC011_MCF7_24H_X4_B5_DUO52HI53LO_G20	nateglinide	MCF7	0.678531	0.00033	0.00165135
N	N	N	CPC006_MCF7_6H_X4_B4_DUO52HI53LO_F18	brd-k71726959	MCF7	0.678528	0.00033	0.00165135
Y	N	N	CPC011_MCF7_6H_X3_B3_DUO52HI53LO_J16	donepezil	MCF7	0.678503	0.00033	0.00165135
N	N	N	MUC.CP001_MCF7_24H_X2_B7_DUO52HI53LO_J23	sa-1472734	MCF7	0.678495	0.00033	0.00165135
N	N	N	MUC.CP001_MCF7_6H_X2_B7_DUO52HI53LO_E01	sa-1938820	MCF7	0.678486	0.00035	0.00174668
N	N	N	CPC014_MCF7_6H_X5_F1B5_DUO52HI53LO_J09	androstanol	MCF7	0.678472	0.00035	0.00174668
N	N	N	MUC.CP003_MCF7_6H_X1_B7_DUO52HI53LO_E13	pifithrin-mu	MCF7	0.6784	0.00036	0.00179415
Y	N	N	ASG001_MCF7_24H_X1_B7_DUO52HI53LO_G02	geldanamycin	MCF7	0.678366	0.00037	0.00182911
N	N	N	CPC010_MCF7_6H_X2_B3_DUO52HI53LO_A21	epirizole	MCF7	0.678342	0.00037	0.00182911
N	N	N	CPD003_MCF7_24H_X1_B6_DUO52HI53LO_I07	nafcilline	MCF7	0.678334	0.00037	0.00182911
N	Y	N	LJP002_MCF7_24H_X1_F2B5_DUO52HI53LO_I06	trametinib	MCF7	0.67833	0.00037	0.00182911
N	N	N	CPC012_MCF7_6H_X1_B3_DUO52HI53LO_N02	brd-a01960364	MCF7	0.678323	0.00037	0.00182911
N	N	N	CPC012_MCF7_6H_X3_B4_DUO52HI53LO_G07	brd-k95760042	MCF7	0.678303	0.00037	0.00182911
N	N	N	MUC.CP002_MCF7_6H_X1_B7_DUO52HI53LO_F18	sa-247592	MCF7	0.678217	0.00039	0.00192024
N	N	N	CPC008_MCF7_6H_X3_F1B3_DUO52HI53LO_H02	brd-k07259155	MCF7	0.678191	0.00039	0.00192024
N	N	N	LJP001_MCF7_24H_X3_B2_DUO52HI53LO_C14	hg-6-64-01	MCF7	0.678182	0.00039	0.00192024
N	N	N	CPC008_MCF7_6H_X1_B3_DUO52HI53LO_E17	brd-k82185908	MCF7	0.678162	0.0004	0.00195119
N	N	N	CPC012_MCF7_6H_X1_B3_DUO52HI53LO_B12	brd-k56518176	MCF7	0.678159	0.0004	0.00195119
N	N	N	CPC008_MCF7_6H_X1_B3_DUO52HI53LO_J12	brd-k66686673	MCF7	0.678131	0.0004	0.00195119
N	N	N	HDAC002_MCF7_24H_X4_B7_DUO52HI53LO_K22	hdaci1	2 3_mix	0.678112	0.0004	0.00195119
N	N	N	LJP002_MCF7_24H_X3_F2B5_DUO52HI53LO_F18	pha-665752	MCF7	0.678112	0.0004	0.00195119
N	N	N	MUC.CP001_MCF7_24H_X2_B7_DUO52HI53LO_C13	sa-1938421	MCF7	0.678109	0.0004	0.00195119
N	Y	N	CPC020_MCF7_24H_X3_F1B4_DUO52HI53LO_P14	medroxyprogesterone	MCF7	0.678079	0.0004	0.00195119
Y	N	N	CPD003_MCF7_6H_X1_B6_DUO52HI53LO_G06	monobenzone	MCF7	0.678054	0.00041	0.00198418
N	N	N	CPD002_MCF7_24H_X3_B6_DUO52HI53LO_D12	halcinonide	MCF7	0.678043	0.00041	0.00198418
N	N	N	CPC006_MCF7_24H_X4_B4_DUO52HI53LO_K01	ikk3-inhibitor-ix	MCF7	0.678041	0.00041	0.00198418
N	N	N	MUC.CP004_MCF7_6H_X3_B7_DUO52HI53LO_M12	sa-243276	MCF7	0.678019	0.00041	0.00198418
N	N	N	CPC005_MCF7_24H_X3_B4_DUO52HI53LO_C24	methoxsalen	MCF7	0.678017	0.00041	0.00198418
N	N	N	CPC006_MCF7_24H_X5_B4_DUO52HI53LO_I20	bay-11-7821	MCF7	0.677999	0.00041	0.00198418
Y	N	N	CPC020_MCF7_6H_X3_B4_DUO52HI53LO_N12	gemfibrozil	MCF7	0.677925	0.00043	0.00206467
N	N	N	CPC008_MCF7_6H_X1_B3_DUO52HI53LO_D07	brd-k00910650	MCF7	0.677918	0.00043	0.00206467
N	N	N	MUC.CP004_MCF7_6H_X1_B7_DUO52HI53LO_N05	sa-102695	MCF7	0.677831	0.00043	0.00206467
N	N	N	CPD002_MCF7_24H_X1_B6_DUO52HI53LO_J17	oxibendazole	MCF7	0.677813	0.00043	0.00206467
N	N	N	CPD003_MCF7_24H_X1_B6_DUO52HI53LO_H04	imidazolidinyl-urea	MCF7	0.677805	0.00043	0.00206467
N	N	N	CPC009_MCF7_24H_X5_B5_DUO52HI53LO_N23	penicillin	MCF7	0.677801	0.00043	0.00206467
N	N	N	LJP001_MCF7_6H_X1_B2_DUO53HI52LO_O12	wz-7043	MCF7	0.677751	0.00044	0.00210445
N	N	N	CPC014_MCF7_24H_X5_F2B4_DUO52HI53LO_M20	cediranib	MCF7	0.677735	0.00044	0.00210445
N	N	N	LJP001_MCF7_24H_X4_B2_DUO52HI53LO_I21	as-605240	MCF7	0.677666	0.00044	0.00210445
N	N	N	PCLB001_MCF7_6H_X1_F2B6_DUO52HI53LO_P16	hydroxyl	MCF7	0.677611	0.00046	0.0021944
N	N	N	CPC014_MCF7_6H_X5_F1B5_DUO52HI53LO_N02	brd-k25979535	MCF7	0.677605	0.00046	0.0021944
N	N	N	CPC012_MCF7_6H_X4_F1B5_DUO52HI53LO_I23	brd-k16346331	MCF7	0.677539	0.00047	0.00221339
N	N	N	CPC008_MCF7_24H_X4_B5_DUO52HI53LO_O07	brd-k02437976	MCF7	0.677511	0.00047	0.00221339
N	N	N	CPC004_MCF7_6H_X4_F1B5_DUO52HI53LO_N22	gw-5074	MCF7	0.677511	0.00047	0.00221339
Y	N	N	CPD001_MCF7_24H_X2_B6_DUO52HI53LO_M19	acebutolol	MCF7	0.67751	0.00047	0.00221339
N	N	N	LJP002_MCF7_24H_X1_F2B5_DUO52HI53LO_M01	pyrazolanthrone	MCF7	0.677507	0.00047	0.00221339
N	N	N	CPC012_MCF7_6H_X2_B4_DUO52HI53LO_L23	brd-k95349679	MCF7	0.677507	0.00047	0.00221339
Y	N	N	MUC.CP004_MCF7_24H_X1_B7_DUO52HI53LO_J17	colchicine	MCF7	0.677487	0.00047	0.00221339
Y	N	N	CPD002_MCF7_24H_X3_B6_DUO52HI53LO_N05	amisulpride	MCF7	0.677456	0.00047	0.00221339
N	N	N	CPD003_MCF7_24H_X3.L2_B6_DUO52HI53LO_B12	sertaconazole	MCF7	0.677435	0.00047	0.00221339
Y	N	N	CPC011_MCF7_24H_X4_B5_DUO52HI53LO_J12	isradipine	MCF7	0.677432	0.00047	0.00221339
N	N	N	CPC010_MCF7_6H_X2_B3_DUO52HI53LO_P20	rolitetracycline	MCF7	0.677361	0.0005	0.00234866
N	N	N	CPC011_MCF7_24H_X4_B5_DUO52HI53LO_K15	dextrorphan	MCF7	0.677359	0.0005	0.00234866
N	Y	N	CPD003_MCF7_24H_X1_B6_DUO52HI53LO_L14	estriol	MCF7	0.677301	0.00051	0.00236841
N	N	N	CPC011_MCF7_6H_X1_B3_DUO52HI53LO_A15	cotinine	MCF7	0.677291	0.00051	0.00236841
N	N	N	MUC.CP004_MCF7_24H_X1_B7_DUO52HI53LO_G21	sa-1973497	MCF7	0.677287	0.00051	0.00236841
N	N	N	DEB001_MCF7_6H_X5_F1B6_DUO52HI53LO_G11	eriodictyol	MCF7	0.677287	0.00051	0.00236841
N	N	N	CPC014_MCF7_24H_X5_F2B4_DUO52HI53LO_H01	retinol	MCF7	0.677283	0.00051	0.00236841
N	N	N	CPD001_MCF7_24H_X1_B6_DUO52HI53LO_B08	bufexamac	MCF7	0.677264	0.00051	0.00236841
N	N	N	CPD001_MCF7_6H_X1_B6_DUO52HI53LO_C01	tremorine	MCF7	0.677263	0.00051	0.00236841
N	N	N	PCLB001_MCF7_6H_X3_F2B6_DUO52HI53LO_E20	mw-shh-151	MCF7	0.677259	0.00051	0.00236841
N	N	N	MUC.CP004_MCF7_6H_X2_B7_DUO52HI53LO_E13	sa-90153	MCF7	0.677244	0.00051	0.00236841
N	N	N	CPC005_MCF7_24H_X1_B4_DUO52HI53LO_H01	benzyl-quinazolin-4-yl-amine	MCF7	0.677187	0.00052	0.00240877
N	N	N	MUC.CP003_MCF7_6H_X1_B7_DUO52HI53LO_L12	sa-1459020	MCF7	0.677178	0.00052	0.00240877
N	N	N	MUC.CP004_MCF7_6H_X2_B7_DUO52HI53LO_M13	sa-246522	MCF7	0.677152	0.00053	0.00241255
N	N	N	CPC007_MCF7_24H_X2_B5_DUO52HI53LO_H12	brd-a24021119	MCF7	0.677151	0.00053	0.00241255
N	N	N	MUC.CP002_MCF7_24H_X3_B7_DUO52HI53LO_L02	sa-1459172	MCF7	0.677101	0.00053	0.00241255
N	N	N	CPC004_MCF7_6H_X2_B3_DUO52HI53LO_I17	estradiol-cypionate	MCF7	0.6771	0.00053	0.00241255
N	Y	N	RAD001_MCF7_6H_X1_F1B5_DUO52HI53LO_J17	temozolomide	MCF7	0.677095	0.00053	0.00241255
Y	N	N	CPC010_MCF7_6H_X2_B3_DUO52HI53LO_F24	homoharringtonine	MCF7	0.677092	0.00053	0.00241255
N	Y	N	LJP002_MCF7_6H_X1_F2B5_DUO52HI53LO_A19	erlotinib	MCF7	0.677053	0.00053	0.00241255
N	N	N	MUC.CP003_MCF7_24H_X3_B7_DUO52HI53LO_K06	triciribine	MCF7	0.677042	0.00053	0.00241255
N	N	N	CPC008_MCF7_6H_X3_F1B3_DUO52HI53LO_D19	brd-k99530743	MCF7	0.677	0.00053	0.00241255
Y	N	N	CPC020_MCF7_6H_X5_F1B5_DUO52HI53LO_D02	pyrimethamine	MCF7	0.676983	0.00053	0.00241255
Y	N	N	CPD001_MCF7_6H_X3_B6_DUO52HI53LO_A11	atracurium	MCF7	0.676979	0.00053	0.00241255
N	N	N	CPC004_MCF7_6H_X5_F1B5_DUO52HI53LO_P14	psb-06126	MCF7	0.676975	0.00053	0.00241255
N	N	N	PCLB001_MCF7_6H_X1_F2B6_DUO52HI53LO_H24	stk-721917	MCF7	0.67696	0.00053	0.00241255
N	N	N	HDAC002_MCF7_6H_X4_B7_DUO52HI53LO_I17	cyclopentene	MCF7	0.676919	0.00053	0.00241255
N	N	N	CPC006_MCF7_6H_X5_B4_DUO52HI53LO_C19	brd-k77432048	MCF7	0.676865	0.00054	0.00243137
N	N	N	CPC004_MCF7_6H_X1_B3_DUO52HI53LO_J09	lobendazole	MCF7	0.676836	0.00054	0.00243137
N	N	N	CPC007_MCF7_24H_X2_B5_DUO52HI53LO_A15	brd-k23673040	MCF7	0.676832	0.00054	0.00243137
N	N	N	DEB001_MCF7_6H_X3_F1B6_DUO52HI53LO_P06	dac-012	MCF7	0.676826	0.00054	0.00243137
N	N	N	MUC.CP002_MCF7_24H_X2_B7_DUO52HI53LO_E22	sa-242939	MCF7	0.676811	0.00054	0.00243137
N	Y	N	CPD001_MCF7_24H_X3_B6_DUO52HI53LO_M08	chlorhexidine	MCF7	0.67678	0.00054	0.00243137
N	N	N	CPC012_MCF7_6H_X2_B4_DUO52HI53LO_M11	brd-k64885524	MCF7	0.67677	0.00054	0.00243137
Y	N	N	CPD001_MCF7_6H_X1.A2_B6_DUO52HI53LO_D23	chlormezanone	MCF7	0.676742	0.00055	0.00243137
N	N	N	CPC011_MCF7_6H_X1_B3_DUO52HI53LO_E22	kitasamycin	MCF7	0.676734	0.00055	0.00243137
N	N	N	CPD003_MCF7_24H_X1_B6_DUO52HI53LO_K11	beclometasone	MCF7	0.676697	0.00055	0.00243137
Y	N	N	CPD003_MCF7_24H_X1_B6_DUO52HI53LO_G02	mitotane	MCF7	0.676674	0.00055	0.00243137
Y	N	N	CPD002_MCF7_24H_X1_B6_DUO52HI53LO_O23	propidium	MCF7	0.676674	0.00055	0.00243137
Y	N	N	CPC020_MCF7_24H_X4_F2B4_DUO52HI53LO_B22	medrysone	MCF7	0.676655	0.00055	0.00243137
N	N	N	CPD003_MCF7_24H_X3.L2_B6_DUO52HI53LO_C23	melengestrol	MCF7	0.676601	0.00055	0.00243137
N	N	N	MUC.CP003_MCF7_24H_X3_B7_DUO52HI53LO_N21	sa-1460110	MCF7	0.676544	0.00055	0.00243137
N	N	N	MUC.CP001_MCF7_6H_X1_B7_DUO52HI53LO_E07	sa-1472542	MCF7	0.676542	0.00055	0.00243137
Y	N	N	CPC004_MCF7_6H_X5_F1B5_DUO52HI53LO_N08	amlodipine	MCF7	0.676529	0.00055	0.00243137
N	N	N	CPD001_MCF7_24H_X1_B6_DUO52HI53LO_L02	naftidrofuryl	MCF7	0.676506	0.00055	0.00243137
Y	N	N	CPD001_MCF7_24H_X1_B6_DUO52HI53LO_C05	benzonatate	MCF7	0.676497	0.00055	0.00243137
N	N	N	CPC006_MCF7_6H_X5_B4_DUO52HI53LO_N03	chaetocin	MCF7	0.676483	0.00055	0.00243137
N	N	N	LJP001_MCF7_6H_X4_B2_DUO52HI53LO_L06	cg-930	MCF7	0.676455	0.00055	0.00243137
N	N	N	CPD001_MCF7_24H_X2_B6_DUO52HI53LO_I24	metergoline	MCF7	0.676406	0.00055	0.00243137
N	N	N	MUC.CP002_MCF7_24H_X3_B7_DUO52HI53LO_M05	sa-85377	MCF7	0.676401	0.00055	0.00243137
Y	N	N	CPC015_MCF7_6H_X3_B4_DUO52HI53LO_M12	chlorphenamine	MCF7	0.676401	0.00055	0.00243137
N	N	N	CPD001_MCF7_6H_X1.A2_B6_DUO52HI53LO_C03	meticrane	MCF7	0.676373	0.00056	0.00245492
N	N	N	CPC006_MCF7_24H_X4_B4_DUO52HI53LO_G18	elesclomol	MCF7	0.67632	0.00056	0.00245492
N	N	N	LJP002_MCF7_6H_X2_F2B5_DUO52HI53LO_P02	sar-245409	MCF7	0.676316	0.00056	0.00245492
N	N	N	CPC007_MCF7_6H_X1.A2_F1B3_DUO52HI53LO_J20	brd-k92470030	MCF7	0.676303	0.00056	0.00245492
Y	N	N	CPC005_MCF7_24H_X3_B4_DUO52HI53LO_D01	estropipate	MCF7	0.676301	0.00056	0.00245492
N	N	N	CPC014_MCF7_6H_X5_F1B5_DUO52HI53LO_O09	brd-k07061353	MCF7	0.676298	0.00056	0.00245492
N	N	N	CPC011_MCF7_24H_X5_B5_DUO52HI53LO_P15	mosapride	MCF7	0.676273	0.00056	0.00245492
N	Y	N	CPC004_MCF7_6H_X2_B3_DUO52HI53LO_D03	testosterone	MCF7	0.676264	0.00057	0.00249579
N	Y	N	CPC011_MCF7_6H_X3_B3_DUO52HI53LO_P17	modafinil	MCF7	0.676191	0.00058	0.00253053
N	N	N	CPD002_MCF7_6H_X2_B6_DUO52HI53LO_J14	thiomersal	MCF7	0.676176	0.00058	0.00253053
Y	N	N	CPC011_MCF7_24H_X4_B5_DUO52HI53LO_L12	valsartan	MCF7	0.67612	0.00058	0.00253053
Y	N	N	CPC005_MCF7_24H_X4_B5_DUO52HI53LO_G03	triamcinolone	MCF7	0.676035	0.00059	0.00255899
Y	N	N	CPD001_MCF7_6H_X2_B6_DUO52HI53LO_K04	glipizide	MCF7	0.676021	0.00059	0.00255899
Y	N	N	CPC011_MCF7_24H_X4_B5_DUO52HI53LO_N14	dofetilide	MCF7	0.676011	0.00059	0.00255899
Y	N	N	CPD003_MCF7_24H_X1_B6_DUO52HI53LO_H02	olopatadine	MCF7	0.675977	0.00059	0.00255899
Y	N	N	CPD001_MCF7_6H_X3_B6_DUO52HI53LO_G02	moclobemide	MCF7	0.675942	0.00059	0.00255899
N	N	N	CPC007_MCF7_6H_X3_B3_DUO52HI53LO_O10	sal-1	MCF7	0.675913	0.00061	0.00262714
Y	N	N	CPC010_MCF7_24H_X3_B5_DUO52HI53LO_N22	granisetron	MCF7	0.67591	0.00061	0.00262714
N	N	N	CPC008_MCF7_24H_X5_B5_DUO52HI53LO_N01	vu-0405172-2	MCF7	0.675908	0.00061	0.00262714
N	N	N	CPC011_MCF7_6H_X3_B3_DUO52HI53LO_A24	clobenpropit	MCF7	0.675887	0.00061	0.00262714
N	N	N	MUC.CP001_MCF7_6H_X3_B7_DUO52HI53LO_H03	sa-1462738	MCF7	0.675826	0.00061	0.00262714
N	N	N	MUC.CP004_MCF7_24H_X1_B7_DUO52HI53LO_G20	sa-1458487	MCF7	0.675817	0.00061	0.00262714
N	N	N	CPC014_MCF7_24H_X3_B5_DUO52HI53LO_C05	kin001-127	MCF7	0.67581	0.00062	0.00264236
Y	N	N	CPD003_MCF7_24H_X1_B6_DUO52HI53LO_K07	liothyronine	MCF7	0.675784	0.00062	0.00264236
N	N	N	CPC007_MCF7_6H_X1.A2_F1B3_DUO52HI53LO_C21	brd-k22988559	MCF7	0.675763	0.00062	0.00264236
N	N	N	CPC012_MCF7_6H_X2_B4_DUO52HI53LO_K14	brd-k09661167	MCF7	0.675746	0.00062	0.00264236
N	N	N	LJP002_MCF7_24H_X1_F2B5_DUO52HI53LO_K04	mk-1775	MCF7	0.675737	0.00062	0.00264236
Y	N	N	CPD002_MCF7_24H_X1_B6_DUO52HI53LO_L14	ethotoin	MCF7	0.675725	0.00062	0.00264236
N	N	N	LJP002_MCF7_24H_X3_F2B5_DUO52HI53LO_E11	nvp-aew541	MCF7	0.675669	0.00062	0.00264236
N	N	N	MUC.CP006_MCF7_24H_X1_B7_DUO52HI53LO_H21	sa-1460008	MCF7	0.675666	0.00062	0.00264236
Y	N	N	CPC009_MCF7_24H_X4_B5_DUO52HI53LO_P24	etodolac	MCF7	0.675643	0.00062	0.00264236
N	N	N	CPC006_MCF7_24H_X4_B4_DUO52HI53LO_E08	rolipram	MCF7	0.675495	0.00064	0.00272129
N	N	N	CPC020_MCF7_6H_X2_B4_DUO52HI53LO_O24	piperacillin	MCF7	0.675493	0.00064	0.00272129
N	N	N	CPC012_MCF7_24H_X2_B5_DUO52HI53LO_N24	latrunculin-b	MCF7	0.675484	0.00065	0.00275109
Y	N	N	CPD001_MCF7_6H_X1_B6_DUO52HI53LO_K15	oxybuprocaine	MCF7	0.675481	0.00065	0.00275109
Y	N	N	CPD001_MCF7_24H_X3_B6_DUO52HI53LO_N18	pimozide	MCF7	0.675475	0.00065	0.00275109
N	N	N	CPC007_MCF7_24H_X2_B5_DUO52HI53LO_L21	brd-k03371390	MCF7	0.675462	0.00065	0.00275109
N	Y	N	CPD002_MCF7_6H_X2_B6_DUO52HI53LO_C08	omeprazole	MCF7	0.675453	0.00066	0.00278381
N	N	N	CPC010_MCF7_6H_X2_B3_DUO52HI53LO_C15	brd-k81538844	MCF7	0.675448	0.00066	0.00278381
Y	N	N	CPD003_MCF7_24H_X3_B6_DUO52HI53LO_E15	propantheline	MCF7	0.675442	0.00066	0.00278381
N	N	N	CPC014_MCF7_6H_X1_B4_DUO52HI53LO_L15	h-7	MCF7	0.675336	0.00067	0.00280987
Y	N	N	CPD003_MCF7_24H_X3.L2_B6_DUO52HI53LO_B10	prednicarbate	MCF7	0.67533	0.00067	0.00280987
Y	N	N	CPC005_MCF7_6H_X2_F1B3_DUO52HI53LO_L24	nalbuphine	MCF7	0.675311	0.00067	0.00280987
N	N	N	CPC008_MCF7_6H_X1_B3_DUO52HI53LO_C13	vu-0420364-1	MCF7	0.675283	0.00067	0.00280987
N	N	N	PRISM001_MCF7_24H_X1_B7_DUO52HI53LO_F21	tp7	MCF7	0.675274	0.00067	0.00280987
Y	N	N	CPD003_MCF7_24H_X3_B6_DUO52HI53LO_F17	norgestimate	MCF7	0.675228	0.00068	0.00284209
Y	N	N	CPC020_MCF7_24H_X4_F2B4_DUO52HI53LO_P01	hydroflumethiazide	MCF7	0.675219	0.00068	0.00284209
N	N	N	CPC007_MCF7_6H_X1.A2_F1B3_DUO52HI53LO_I16	psh-021	MCF7	0.675208	0.00068	0.00284209
N	N	N	MUC.CP004_MCF7_24H_X2_B7_DUO52HI53LO_E21	sa-247384	MCF7	0.675185	0.00069	0.00287409
N	N	N	CPC005_MCF7_6H_X2_B3_DUO52HI53LO_K07	salubrinal	MCF7	0.675184	0.00069	0.00287409
N	N	N	MUC.CP002_MCF7_6H_X3_B7_DUO52HI53LO_P03	sa-1459975	MCF7	0.675179	0.00069	0.00287409
Y	N	N	CPC014_MCF7_6H_X1_B4_DUO52HI53LO_N23	genistein	MCF7	0.675107	0.0007	0.00289932
N	N	N	MUC.CP002_MCF7_24H_X3_B7_DUO52HI53LO_N02	sa-85148	MCF7	0.675101	0.0007	0.00289932
N	N	N	CPC008_MCF7_6H_X1_B3_DUO52HI53LO_E10	brd-k45505681	MCF7	0.675086	0.0007	0.00289932
N	N	N	CPD003_MCF7_24H_X2.L2_B6_DUO52HI53LO_F04	phensuximide	MCF7	0.675062	0.0007	0.00289932
N	N	N	CPD002_MCF7_24H_X1_B6_DUO52HI53LO_D20	kinetin	MCF7	0.675017	0.0007	0.00289932
N	N	N	CPC007_MCF7_6H_X1.A2_F1B3_DUO52HI53LO_B15	brd-k46285453	MCF7	0.674984	0.00071	0.00293744
N	N	N	CPC011_MCF7_24H_X4_B5_DUO52HI53LO_N24	ebselen	MCF7	0.674946	0.00073	0.00299993
N	N	N	CPC012_MCF7_6H_X2_B4_DUO52HI53LO_F16	brd-k44893543	MCF7	0.674944	0.00073	0.00299993
N	N	N	CPC006_MCF7_6H_X1_B3_DUO52HI53LO_F22	ursolic-acid	MCF7	0.674927	0.00073	0.00299993
N	N	N	PCLB001_MCF7_24H_X1_B7_DUO52HI53LO_K01	sjb-shh-31	MCF7	0.674884	0.00073	0.00299993
N	N	N	CPD001_MCF7_6H_X2_B6_DUO52HI53LO_O06	chloroxine	MCF7	0.67483	0.00073	0.00299993
N	N	N	MUC.CP006_MCF7_6H_X1_B7_DUO52HI53LO_M13	sa-792709	MCF7	0.674811	0.00073	0.00299993
N	N	N	CPC011_MCF7_24H_X4_B5_DUO52HI53LO_L22	brd-k17874705	MCF7	0.674791	0.00074	0.00303763
N	N	N	CPC004_MCF7_6H_X5_F1B5_DUO52HI53LO_K09	apigenin	MCF7	0.674745	0.00075	0.00307525
Y	N	N	CPD003_MCF7_6H_X1_B6_DUO52HI53LO_E20	nabumetone	MCF7	0.674731	0.00076	0.00310932
N	N	N	MUC.CP003_MCF7_24H_X1_B7_DUO52HI53LO_I05	sa-1919584	MCF7	0.674725	0.00076	0.00310932
N	N	N	CPC010_MCF7_6H_X3_B3_DUO52HI53LO_L07	brd-k92033419	MCF7	0.67465	0.00078	0.00316649
N	N	N	CPC020_MCF7_6H_X5_F1B5_DUO52HI53LO_P24	proxymetacaine	MCF7	0.674638	0.00078	0.00316649
N	N	N	CPC020_MCF7_6H_X1_B4_DUO52HI53LO_P02	norethisterone	MCF7	0.6746	0.00078	0.00316649
N	Y	N	CPC014_MCF7_6H_X5_F1B5_DUO52HI53LO_J04	pd-0325901	MCF7	0.674579	0.00078	0.00316649
N	N	N	CPC020_MCF7_24H_X2_F1B4_DUO52HI53LO_J19	podophyllotoxin	MCF7	0.674566	0.00078	0.00316649
Y	N	N	CPC011_MCF7_24H_X4_B5_DUO52HI53LO_G13	cisapride	MCF7	0.674537	0.00078	0.00316649
N	N	N	MUC.CP004_MCF7_24H_X1_B7_DUO52HI53LO_G23	sa-1973509	MCF7	0.674528	0.00078	0.00316649
N	N	N	CPC005_MCF7_6H_X1_B3_DUO52HI53LO_F20	zm-39923	MCF7	0.6745	0.00079	0.00320355
N	N	N	CPC008_MCF7_24H_X5_B5_DUO52HI53LO_P21	brd-k74777906	MCF7	0.674486	0.0008	0.00322632
N	N	N	CPD003_MCF7_24H_X3.L2_B6_DUO52HI53LO_P18	cefepime	MCF7	0.674479	0.0008	0.00322632
N	N	N	CPC014_MCF7_6H_X3_B4_DUO52HI53LO_A19	sb-239063	MCF7	0.674473	0.0008	0.00322632
N	N	N	CPC007_MCF7_6H_X1.A2_F1B3_DUO52HI53LO_O14	brd-k08878345	MCF7	0.67447	0.0008	0.00322632
N	N	N	CPD003_MCF7_24H_X3.L2_B6_DUO52HI53LO_A08	digoxigenin	MCF7	0.674469	0.0008	0.00322632
N	N	N	CPC013_MCF7_6H_X3.A2_F1B3_DUO52HI53LO_P24	brd-k66359319	MCF7	0.674452	0.00081	0.0032595
Y	N	N	CPD003_MCF7_24H_X3_B6_DUO52HI53LO_B06	tridihexethyl	MCF7	0.674452	0.00081	0.0032595
N	N	N	MUC.CP001_MCF7_24H_X2_B7_DUO52HI53LO_E10	sa-1462246	MCF7	0.674433	0.00082	0.00329253
N	N	N	CPC012_MCF7_6H_X4_F1B5_DUO52HI53LO_D02	brd-k66224104	MCF7	0.674424	0.00082	0.00329253
N	N	N	CPC011_MCF7_6H_X1_B3_DUO52HI53LO_K20	ormetoprim	MCF7	0.674386	0.00084	0.00332564
N	N	N	CPC007_MCF7_24H_X1_B5_DUO52HI53LO_G10	brd-k93875449	MCF7	0.674384	0.00084	0.00332564
N	N	N	CPC007_MCF7_24H_X4_B5_DUO52HI53LO_C15	brd-k70503895	MCF7	0.674382	0.00084	0.00332564
Y	N	N	CPD002_MCF7_24H_X3_B6_DUO52HI53LO_D05	mometasone	MCF7	0.674371	0.00084	0.00332564
Y	N	N	CPD002_MCF7_6H_X2_B6_DUO52HI53LO_F14	nisoldipine	MCF7	0.674352	0.00084	0.00332564
N	N	N	CPC009_MCF7_6H_X2_B3_DUO52HI53LO_F23	dicloxacillin	MCF7	0.674304	0.00084	0.00332564
N	N	N	CPC006_MCF7_6H_X4_B4_DUO52HI53LO_A19	ku-0060648	MCF7	0.674301	0.00084	0.00332564
N	N	N	CPC005_MCF7_24H_X3_B4_DUO52HI53LO_L03	mk-212	MCF7	0.674298	0.00084	0.00332564
N	N	N	CPC004_MCF7_6H_X1_B3_DUO52HI53LO_O21	penitrem-a	MCF7	0.674293	0.00084	0.00332564
N	N	N	MUC.CP003_MCF7_6H_X1_B7_DUO52HI53LO_D13	dipropyl-dopamine	MCF7	0.674259	0.00084	0.00332564
N	N	N	CPC011_MCF7_6H_X3_B3_DUO52HI53LO_P18	brd-k55055802	MCF7	0.674256	0.00084	0.00332564
N	N	N	CPC012_MCF7_24H_X3_B5_DUO52HI53LO_A10	brd-a27640568	MCF7	0.674256	0.00084	0.00332564
N	N	N	CPD003_MCF7_24H_X2.L2_B6_DUO52HI53LO_F13	proscillaridin-a	MCF7	0.674255	0.00084	0.00332564
N	N	N	MUC.CP003_MCF7_24H_X3_B7_DUO52HI53LO_E17	sa-84902	MCF7	0.674231	0.00085	0.00336161
N	N	N	CPD002_MCF7_6H_X2_B6_DUO52HI53LO_O09	fentiazac	MCF7	0.674189	0.00086	0.00339386
Y	N	N	CPD001_MCF7_6H_X1_B6_DUO52HI53LO_K24	methylergometrine	MCF7	0.674178	0.00086	0.00339386
N	N	N	PCLB001_MCF7_6H_X1_F2B6_DUO52HI53LO_E24	brd-k00640357	MCF7	0.674164	0.00087	0.00340411
N	N	N	CPC005_MCF7_6H_X1_B3_DUO52HI53LO_K19	dihydroptaeroxylin	MCF7	0.674158	0.00087	0.00340411
N	N	N	MUC.CP006_MCF7_6H_X3_B7_DUO52HI53LO_E02	sa-1925996	MCF7	0.674137	0.00087	0.00340411
N	N	N	CPD003_MCF7_24H_X1_B6_DUO52HI53LO_B07	enilconazole	MCF7	0.674121	0.00087	0.00340411
N	N	N	CPC013_MCF7_6H_X1_B4_DUO52HI53LO_F21	brd-a14178283	MCF7	0.674109	0.00087	0.00340411
N	N	N	CPC014_MCF7_6H_X2_B4_DUO52HI53LO_G02	brd-k67258146	MCF7	0.674102	0.00087	0.00340411
N	N	N	CPC007_MCF7_24H_X1_B5_DUO52HI53LO_I19	psh-026	MCF7	0.674099	0.00087	0.00340411
N	N	N	MUC.CP002_MCF7_6H_X1_B7_DUO52HI53LO_H03	sa-1460136	MCF7	0.674092	0.00087	0.00340411
N	N	N	CPC004_MCF7_6H_X1_B3_DUO52HI53LO_M04	suloctidil	MCF7	0.674072	0.00088	0.00343957
N	N	N	CPC010_MCF7_24H_X2_B5_DUO52HI53LO_D08	brd-k59840856	MCF7	0.674046	0.00089	0.00346394
N	N	N	CPC005_MCF7_6H_X1_B3_DUO52HI53LO_C11	metanephrine	MCF7	0.674031	0.00089	0.00346394
N	N	N	MUC.CP001_MCF7_24H_X3_B7_DUO52HI53LO_N01	sa-85901	MCF7	0.674	0.00089	0.00346394
N	Y	N	CPC020_MCF7_24H_X3_F1B4_DUO52HI53LO_L14	loperamide	MCF7	0.673992	0.00089	0.00346394
Y	N	N	CPC011_MCF7_24H_X4_B5_DUO52HI53LO_K12	olmesartan	MCF7	0.673976	0.0009	0.0034771
N	N	N	CPC008_MCF7_6H_X5_F2B5_DUO52HI53LO_I19	brd-a96746500	MCF7	0.673968	0.0009	0.0034771
Y	N	N	CPC020_MCF7_6H_X2_B4_DUO52HI53LO_N05	fluocinonide	MCF7	0.673956	0.0009	0.0034771
N	N	N	CPD002_MCF7_6H_X3_B6_DUO52HI53LO_M01	clobetasol	MCF7	0.673954	0.0009	0.0034771
N	N	N	CPC008_MCF7_6H_X5_F2B5_DUO52HI53LO_L17	cam-9-021	MCF7	0.673939	0.0009	0.0034771
N	N	N	MUC.CP006_MCF7_6H_X2_B7_DUO52HI53LO_M01	sa-1919918	MCF7	0.673893	0.0009	0.0034771
N	N	N	CPC012_MCF7_6H_X1_B3_DUO52HI53LO_O17	brd-k84114569	MCF7	0.673891	0.0009	0.0034771
N	N	N	MUC.CP002_MCF7_6H_X1_B7_DUO52HI53LO_I09	sa-423862	MCF7	0.673862	0.00093	0.00357797
N	Y	N	CPD001_MCF7_6H_X1.A2_B6_DUO52HI53LO_H13	pentoxifylline	MCF7	0.673861	0.00093	0.00357797
N	N	N	CPC010_MCF7_6H_X4_F1B5_DUO52HI53LO_B10	brd-a32449311	MCF7	0.673852	0.00093	0.00357797
N	N	N	MUC.CP006_MCF7_6H_X1_B7_DUO52HI53LO_K11	sa-1456625	MCF7	0.673774	0.00093	0.00357797
N	N	N	MUC.CP004_MCF7_6H_X3_B7_DUO52HI53LO_C02	sa-1459008	MCF7	0.673763	0.00094	0.00358643
N	N	N	MUC.CP002_MCF7_6H_X3_B7_DUO52HI53LO_G08	sa-1458610	MCF7	0.67376	0.00094	0.00358643
N	N	N	CPC007_MCF7_6H_X1.A2_F1B3_DUO52HI53LO_H11	brd-k95789946	MCF7	0.67375	0.00094	0.00358643
N	N	N	CPD003_MCF7_24H_X1_B6_DUO52HI53LO_H20	chlorambucil	MCF7	0.673742	0.00094	0.00358643
N	N	N	CPD003_MCF7_24H_X1_B6_DUO52HI53LO_L03	flucloxacillin	MCF7	0.673705	0.00094	0.00358643
N	N	N	CPC011_MCF7_24H_X4_B5_DUO52HI53LO_K22	rufloxacin	MCF7	0.673697	0.00094	0.00358643
Y	N	N	CPC020_MCF7_6H_X5_F1B5_DUO52HI53LO_L23	warfarin	MCF7	0.673687	0.00094	0.00358643
N	N	N	LJP002_MCF7_24H_X3_F2B5_DUO52HI53LO_B05	xmd-1527	MCF7	0.673683	0.00094	0.00358643
N	N	N	MUC.CP001_MCF7_6H_X1_B7_DUO52HI53LO_B09	sa-96816	MCF7	0.673669	0.00095	0.00362083
N	N	N	CPC008_MCF7_24H_X4_B5_DUO52HI53LO_H15	brd-k00637033	MCF7	0.673642	0.00096	0.00364384
N	N	N	MUC.CP002_MCF7_24H_X1_B7_DUO52HI53LO_A20	sa-1457415	MCF7	0.67362	0.00096	0.00364384
N	N	N	LJP001_MCF7_24H_X3_B2_DUO52HI53LO_E11	crizotinib	MCF7	0.673602	0.00096	0.00364384
Y	N	N	CPD001_MCF7_6H_X1_B6_DUO52HI53LO_C23	practolol	MCF7	0.673597	0.00096	0.00364384
N	N	N	CPD002_MCF7_24H_X3_B6_DUO52HI53LO_F24	monensin	MCF7	0.673561	0.00098	0.00370827
N	N	N	CPD001_MCF7_6H_X2_B6_DUO52HI53LO_P01	amikacin	MCF7	0.673548	0.00098	0.00370827
N	N	N	LJP002_MCF7_6H_X2_F2B5_DUO52HI53LO_O10	brivanib	MCF7	0.67352	0.00098	0.00370827
N	N	N	MUC.CP004_MCF7_24H_X3_B7_DUO52HI53LO_C11	sa-1919551	MCF7	0.6735	0.001	0.00376074
N	N	N	CPC008_MCF7_24H_X4_B5_DUO52HI53LO_L13	vu-0413243-1	MCF7	0.673479	0.001	0.00376074
N	N	N	CPC014_MCF7_24H_X5_F2B4_DUO52HI53LO_L01	ho-013	MCF7	0.673478	0.001	0.00376074
N	N	N	CPC006_MCF7_6H_X2_F1B3_DUO52HI53LO_M03	l-690330	MCF7	0.673452	0.001	0.00376074
Y	N	N	CPC014_MCF7_6H_X2_F1B3_DUO52HI53LO_M06	rivaroxaban	MCF7	0.673444	0.001	0.00376074
Y	N	N	CPC011_MCF7_24H_X4_B5_DUO52HI53LO_B16	rizatriptan	MCF7	0.673442	0.001	0.00376074
N	N	N	CPC011_MCF7_24H_X5_B5_DUO52HI53LO_L24	artemether	MCF7	0.673403	0.00101	0.00378673
N	N	N	CPC004_MCF7_6H_X2_B3_DUO52HI53LO_M15	tetrahydropalmatine	MCF7	0.673386	0.00101	0.00378673
N	N	N	CPC006_MCF7_6H_X2_F1B3_DUO52HI53LO_G02	methylene-blue	MCF7	0.673369	0.00101	0.00378673
N	N	N	CPC006_MCF7_6H_X1_B3_DUO52HI53LO_O20	bibr-1532	MCF7	0.67331	0.00104	0.00389127
Y	N	N	CPC010_MCF7_24H_X2_B5_DUO52HI53LO_I22	vardenafil	MCF7	0.673308	0.00104	0.00389127
Y	N	N	CPC010_MCF7_24H_X5_B5_DUO52HI53LO_P24	nialamide	MCF7	0.673283	0.00105	0.00392071
Y	N	N	CPC006_MCF7_24H_X3_B4_DUO52HI53LO_D23	tretinoin	MCF7	0.673283	0.00105	0.00392071
N	N	N	CPC005_MCF7_6H_X5_F1B5_DUO52HI53LO_P24	fluocinolone	MCF7	0.673241	0.00106	0.00395404
N	N	N	CPC014_MCF7_6H_X4_F1B5_DUO52HI53LO_P11	ei-346-erlotinib-analog	MCF7	0.673193	0.00107	0.0039672
Y	N	N	CPC020_MCF7_24H_X3_F1B4_DUO52HI53LO_H22	carbinoxamine	MCF7	0.673189	0.00107	0.0039672
N	N	N	CPC007_MCF7_24H_X1_B5_DUO52HI53LO_I04	brd-a02241946	MCF7	0.673173	0.00107	0.0039672
Y	N	N	CPD001_MCF7_24H_X2_B6_DUO52HI53LO_I20	pirenzepine	MCF7	0.673172	0.00107	0.0039672
N	N	N	LJP002_MCF7_6H_X2_F2B5_DUO52HI53LO_D15	rondual-kinase-inhibitor	MCF7	0.673138	0.00107	0.0039672
N	N	N	CPD001_MCF7_6H_X1_B6_DUO52HI53LO_O16	gallamine	MCF7	0.673126	0.00107	0.0039672
N	N	N	CPC011_MCF7_24H_X4_B5_DUO52HI53LO_M14	cefpodoxime	MCF7	0.673117	0.00108	0.00400024
Y	N	N	CPC013_MCF7_24H_X1_B5_DUO52HI53LO_E07	tofacitinib	MCF7	0.67308	0.00109	0.00402917
N	N	N	CPC007_MCF7_6H_X3_B3_DUO52HI53LO_G03	brd-k32580836	MCF7	0.673068	0.00109	0.00402917
N	N	N	CPC007_MCF7_24H_X2_B5_DUO52HI53LO_A22	brd-k13842623	MCF7	0.673027	0.0011	0.00406205
Y	N	N	CPC011_MCF7_24H_X4_B5_DUO52HI53LO_C24	huperzine-a	MCF7	0.673014	0.00111	0.00409076
N	N	N	CPC007_MCF7_6H_X3_B3_DUO52HI53LO_M05	brd-k00863322	MCF7	0.673003	0.00111	0.00409076
N	N	N	CPC004_MCF7_6H_X5_F1B5_DUO52HI53LO_I20	dihydrosamidin	MCF7	0.672999	0.00112	0.00412348
Y	N	N	CPC011_MCF7_24H_X4_B5_DUO52HI53LO_E12	tolterodine	MCF7	0.672926	0.00113	0.00413546
N	N	N	CPD003_MCF7_24H_X2.L2_B6_DUO52HI53LO_P05	articaine	MCF7	0.672919	0.00113	0.00413546
N	N	N	CPC007_MCF7_6H_X3_B3_DUO52HI53LO_B04	brd-k84855138	MCF7	0.672914	0.00113	0.00413546
Y	N	N	CPC020_MCF7_24H_X2_F1B4_DUO52HI53LO_D05	griseofulvin	MCF7	0.672908	0.00113	0.00413546
N	N	N	CPC020_MCF7_24H_X5_B5_DUO52HI53LO_N16	mestinon	MCF7	0.672905	0.00113	0.00413546
N	N	N	CPC006_MCF7_6H_X1_B3_DUO52HI53LO_A09	ct-200783	MCF7	0.672866	0.00113	0.00413546
Y	N	N	CPC020_MCF7_6H_X5_F1B5_DUO52HI53LO_P20	phenoxybenzamine	MCF7	0.672859	0.00115	0.00419197
N	N	N	CPC008_MCF7_6H_X3_F1B3_DUO52HI53LO_C02	brd-k39507792	MCF7	0.672846	0.00115	0.00419197
N	N	N	CPC005_MCF7_6H_X5_F1B5_DUO52HI53LO_C21	heliotrine	MCF7	0.672843	0.00115	0.00419197
N	N	N	CPC013_MCF7_24H_X1_B5_DUO52HI53LO_L07	brd-k30715099	MCF7	0.672839	0.00115	0.00419197
N	N	N	CPC013_MCF7_24H_X5_F1B5_DUO52HI53LO_L23	brd-a09984573	MCF7	0.672814	0.00117	0.00426065
N	N	N	MUC.CP001_MCF7_24H_X1_B7_DUO52HI53LO_O03	sa-84869	MCF7	0.672806	0.00118	0.00428858
N	N	N	CPC013_MCF7_6H_X3.A2_F1B3_DUO52HI53LO_I12	km-03472sc	MCF7	0.672803	0.00118	0.00428858
N	N	N	CPC005_MCF7_24H_X5_F2B4_DUO52HI53LO_F17	w-5	MCF7	0.672786	0.00119	0.00431639
N	N	N	LJP002_MCF7_24H_X3_F2B5_DUO52HI53LO_I01	cyt387	MCF7	0.672777	0.00119	0.00431639
N	N	N	CPD002_MCF7_24H_X3_B6_DUO52HI53LO_D14	lanatoside-c	MCF7	0.672765	0.0012	0.00434837
N	N	N	MUC.CP002_MCF7_24H_X3_B7_DUO52HI53LO_I03	sa-90030	MCF7	0.67273	0.00121	0.0043803
N	N	N	MUC.CP004_MCF7_6H_X3_B7_DUO52HI53LO_D05	sa-424755	MCF7	0.672722	0.00122	0.00438531
N	N	N	CPC014_MCF7_24H_X3_B5_DUO52HI53LO_L12	reversine	MCF7	0.672718	0.00123	0.00438531
N	N	N	PCLB001_MCF7_6H_X2_F2B6_DUO52HI53LO_H04	at1-shh-29	MCF7	0.672711	0.00123	0.00438531
N	Y	N	CPC010_MCF7_6H_X2_B3_DUO52HI53LO_L24	tibolone	MCF7	0.672689	0.00123	0.00438531
Y	N	N	CPC020_MCF7_24H_X5_B5_DUO52HI53LO_J01	perphenazine	MCF7	0.672673	0.00123	0.00438531
N	N	N	CPC011_MCF7_24H_X4_B5_DUO52HI53LO_K21	epigallocatechin	MCF7	0.672646	0.00123	0.00438531
Y	N	N	LJP002_MCF7_24H_X3_F2B5_DUO52HI53LO_I23	ponatinib	MCF7	0.672643	0.00123	0.00438531
Y	N	N	CPC009_MCF7_24H_X4_B5_DUO52HI53LO_A24	clopidogrel	MCF7	0.672634	0.00123	0.00438531
N	N	N	LJP002_MCF7_6H_X2_F2B5_DUO52HI53LO_N17	serdemetan	MCF7	0.672623	0.00123	0.00438531
N	N	N	CPC010_MCF7_6H_X3_B3_DUO52HI53LO_D09	brd-k21788104	MCF7	0.672586	0.00124	0.00438531
Y	N	N	CPC005_MCF7_24H_X2_B4_DUO52HI53LO_C02	hydrocortisone	MCF7	0.672566	0.00124	0.00438531
N	N	N	MUC.CP004_MCF7_24H_X3_B7_DUO52HI53LO_D10	sa-1456570	MCF7	0.672538	0.00124	0.00438531
N	N	N	MUC.CP002_MCF7_24H_X2_B7_DUO52HI53LO_M19	sa-417716	MCF7	0.672536	0.00124	0.00438531
N	N	N	ASG001_MCF7_6H_X2_B7_DUO52HI53LO_O18	valproic-acid	MCF7	0.672524	0.00124	0.00438531
N	N	N	MUC.CP001_MCF7_6H_X2_B7_DUO52HI53LO_C07	sa-1939126	MCF7	0.67251	0.00124	0.00438531
N	N	N	CPC011_MCF7_6H_X1_B3_DUO52HI53LO_F11	zeranol	MCF7	0.672494	0.00124	0.00438531
Y	N	N	CPC005_MCF7_24H_X2_B4_DUO52HI53LO_B07	zimelidine	MCF7	0.672481	0.00124	0.00438531
Y	N	N	MUC.CP004_MCF7_24H_X2_B7_DUO52HI53LO_J20	tolazamide	MCF7	0.67248	0.00124	0.00438531
Y	N	N	CPC015_MCF7_6H_X3_B4_DUO52HI53LO_L18	betaxolol	MCF7	0.672471	0.00124	0.00438531
N	N	N	CPC012_MCF7_6H_X4_F1B5_DUO52HI53LO_K24	km-00799	MCF7	0.672449	0.00124	0.00438531
N	N	N	CPC007_MCF7_24H_X2_B5_DUO52HI53LO_D15	brd-k07668032	MCF7	0.672441	0.00124	0.00438531
N	N	N	CPD003_MCF7_6H_X2_B6_DUO52HI53LO_G19	ganciclovir	MCF7	0.672435	0.00124	0.00438531
N	N	N	CPC014_MCF7_6H_X4_F1B5_DUO52HI53LO_H13	glycodeoxycholic-acid	MCF7	0.672421	0.00124	0.00438531
N	Y	N	CPC011_MCF7_6H_X3_B3_DUO52HI53LO_I16	bisoprolol	MCF7	0.6724	0.00124	0.00438531
N	Y	N	LJP002_MCF7_6H_X3_F2B5_DUO52HI53LO_J12	veliparib	MCF7	0.672379	0.00125	0.00440374
N	N	N	CPC008_MCF7_6H_X1_B3_DUO52HI53LO_H23	cam-9-026	MCF7	0.672373	0.00125	0.00440374
N	N	N	CPC007_MCF7_24H_X3_B5_DUO52HI53LO_P04	brd-k78481586	MCF7	0.672358	0.00125	0.00440374
N	Y	N	CPC011_MCF7_6H_X3_B3_DUO52HI53LO_K06	levofloxacin	MCF7	0.672345	0.00125	0.00440374
Y	N	N	CPC004_MCF7_6H_X5_F1B5_DUO52HI53LO_O12	amperozide	MCF7	0.67228	0.00127	0.00444863
N	N	N	MUC.CP003_MCF7_24H_X2_B7_DUO52HI53LO_E11	sa-1460032	MCF7	0.672271	0.00127	0.00444863
Y	N	N	CPC020_MCF7_6H_X3_B4_DUO52HI53LO_H08	amoxapine	MCF7	0.672258	0.00127	0.00444863
N	N	N	CPC014_MCF7_6H_X4_F1B5_DUO52HI53LO_P16	gw-501516	MCF7	0.672256	0.00127	0.00444863
N	Y	N	CPC006_MCF7_24H_X2_B4_DUO52HI53LO_O06	tipifarnib	MCF7	0.672243	0.00127	0.00444863
N	N	N	CPC012_MCF7_6H_X1_B3_DUO52HI53LO_E22	brd-k86693415	MCF7	0.672242	0.00127	0.00444863
N	N	N	CPC009_MCF7_24H_X5_B5_DUO52HI53LO_B15	vu-0415108-1	MCF7	0.672213	0.00129	0.00447606
N	N	N	MUC.CP006_MCF7_24H_X1_B7_DUO52HI53LO_G12	sa-1458902	MCF7	0.672212	0.00129	0.00447606
Y	Y	Y	CPC011_MCF7_6H_X1_B3_DUO52HI53LO_J04	exemestane	MCF7	0.672205	0.00129	0.00447606
N	N	N	CPC005_MCF7_24H_X3_B4_DUO52HI53LO_P23	l-741742	MCF7	0.672204	0.00129	0.00447606
N	N	N	PCLB001_MCF7_6H_X3_F2B6_DUO52HI53LO_D24	kuc111109n	MCF7	0.672196	0.00129	0.00447606
N	N	N	CPC005_MCF7_6H_X5_F1B5_DUO52HI53LO_H14	etazolate	MCF7	0.672186	0.00129	0.00447606
N	N	N	CPC006_MCF7_24H_X3_B4_DUO52HI53LO_P07	fostamatinib	MCF7	0.672174	0.00129	0.00447606
Y	Y	Y	CPC010_MCF7_24H_X1_B5_DUO52HI53LO_E20	goserelin	MCF7	0.672171	0.00129	0.00447606
Y	N	N	CPC020_MCF7_24H_X3_F1B4_DUO52HI53LO_P19	clomipramine	MCF7	0.672153	0.00129	0.00447606
N	N	N	DEB001_MCF7_24H_X1_F1B6_DUO52HI53LO_E05	dac-009	MCF7	0.672141	0.00129	0.00447606
N	N	N	CPC012_MCF7_6H_X5_F1B5_DUO52HI53LO_F20	brd-k76425827	MCF7	0.672104	0.0013	0.0045065
N	N	N	CPC005_MCF7_6H_X1_B3_DUO52HI53LO_D23	linopirdine	MCF7	0.672068	0.00131	0.00453689
Y	N	N	CPC009_MCF7_24H_X5_B5_DUO52HI53LO_O23	glycopyrrolate	MCF7	0.672052	0.00132	0.00456722
Y	N	N	CPC004_MCF7_6H_X4_F1B5_DUO52HI53LO_H11	cilostazol	MCF7	0.672036	0.00133	0.00459318
N	N	N	CPC005_MCF7_24H_X2_B4_DUO52HI53LO_N02	sdm25n	MCF7	0.672017	0.00133	0.00459318
N	N	N	CPC010_MCF7_6H_X2_B3_DUO52HI53LO_O03	brd-k59036917	MCF7	0.672004	0.00134	0.00462338
N	N	N	CPC011_MCF7_6H_X3_B3_DUO52HI53LO_A18	flubendazole	MCF7	0.672003	0.00135	0.00464015
N	N	N	MUC.CP001_MCF7_24H_X3_B7_DUO52HI53LO_J20	sa-1463839	MCF7	0.672001	0.00135	0.00464015
Y	N	N	CPD002_MCF7_24H_X1_B6_DUO52HI53LO_C17	biotin	MCF7	0.671972	0.00136	0.00464015
N	N	N	MUC.CP003_MCF7_6H_X2_B7_DUO52HI53LO_E19	sa-90377	MCF7	0.671957	0.00136	0.00464015
Y	N	N	CPC011_MCF7_6H_X1_B3_DUO52HI53LO_M13	prazosin	MCF7	0.671954	0.00136	0.00464015
N	N	N	CPC010_MCF7_24H_X1_B5_DUO52HI53LO_K23	am-251	MCF7	0.671951	0.00136	0.00464015
N	N	N	MUC.CP001_MCF7_6H_X1_B7_DUO52HI53LO_G13	sa-247654	MCF7	0.671948	0.00136	0.00464015
N	N	N	CPC005_MCF7_6H_X1_B3_DUO52HI53LO_D11	co-101244	MCF7	0.671947	0.00136	0.00464015
N	N	N	CPC008_MCF7_24H_X4_B5_DUO52HI53LO_I17	brd-k90446130	MCF7	0.671937	0.00136	0.00464015
N	N	N	MUC.CP002_MCF7_6H_X1_B7_DUO52HI53LO_J14	sa-424068	MCF7	0.671931	0.00136	0.00464015
Y	N	N	CPD001_MCF7_6H_X1_B6_DUO52HI53LO_N17	tropicamide	MCF7	0.671901	0.00136	0.00464015
N	N	N	MUC.CP006_MCF7_6H_X1_B7_DUO52HI53LO_I20	sa-1919667	MCF7	0.671883	0.00136	0.00464015
N	N	N	CPC011_MCF7_24H_X4_B5_DUO52HI53LO_E20	nifekalant	MCF7	0.671861	0.00138	0.00468665
Y	N	N	CPC004_MCF7_6H_X1_B3_DUO52HI53LO_N02	quetiapine	MCF7	0.67186	0.00138	0.00468665
N	Y	N	LJP001_MCF7_24H_X4_B2_DUO52HI53LO_I14	lapatinib	MCF7	0.671853	0.00138	0.00468665
N	Y	N	CPC020_MCF7_24H_X1_F1B4_DUO52HI53LO_F03	doxycycline	MCF7	0.671853	0.00138	0.00468665
N	Y	N	CPD002_MCF7_24H_X3_B6_DUO52HI53LO_G15	digoxin	MCF7	0.671844	0.00138	0.00468665
Y	N	N	CPC011_MCF7_24H_X5_B5_DUO52HI53LO_F24	parecoxib	MCF7	0.671811	0.00139	0.00471107
Y	N	N	CPC011_MCF7_6H_X3_B3_DUO52HI53LO_G14	atomoxetine	MCF7	0.671786	0.00139	0.00471107
N	N	N	CPC006_MCF7_6H_X2_F1B3_DUO52HI53LO_O15	cucurbitacin-i	MCF7	0.671777	0.0014	0.00471107
N	N	N	CPC005_MCF7_24H_X3_B4_DUO52HI53LO_N17	bvt-948	MCF7	0.67175	0.0014	0.00471107
N	N	N	CPC010_MCF7_6H_X3_B3_DUO52HI53LO_J19	brd-k43913647	MCF7	0.671748	0.0014	0.00471107
N	N	N	CPD003_MCF7_24H_X3.L2_B6_DUO52HI53LO_A21	sulconazole	MCF7	0.671738	0.0014	0.00471107
N	N	N	CPC007_MCF7_24H_X2_B5_DUO52HI53LO_B05	brd-k71265179	MCF7	0.671729	0.0014	0.00471107
N	N	N	CPC014_MCF7_6H_X1_B4_DUO52HI53LO_L20	pu-h71	MCF7	0.671727	0.0014	0.00471107
N	N	N	CPC013_MCF7_24H_X1_B5_DUO52HI53LO_H03	st-012030	MCF7	0.671708	0.0014	0.00471107
N	N	N	MUC.CP006_MCF7_6H_X1_B7_DUO52HI53LO_C13	sa-1920080	MCF7	0.671702	0.0014	0.00471107
N	N	N	CPC014_MCF7_6H_X2_B4_DUO52HI53LO_P01	ei-231	MCF7	0.671681	0.00142	0.00476529
Y	N	N	CPC020_MCF7_24H_X2_F1B4_DUO52HI53LO_B05	albendazole	MCF7	0.671674	0.00142	0.00476529
N	N	N	MUC.CP004_MCF7_6H_X3_B7_DUO52HI53LO_G13	sa-1920327	MCF7	0.671665	0.00142	0.00476529
N	N	N	MUC.CP003_MCF7_24H_X2_B7_DUO52HI53LO_F07	sa-440772	MCF7	0.671637	0.00143	0.00479448
N	N	N	CPC008_MCF7_6H_X3_F1B3_DUO52HI53LO_K03	ku-c104131	MCF7	0.671592	0.00147	0.0049241
N	N	N	CPC005_MCF7_24H_X2_B4_DUO52HI53LO_E18	calyculin	MCF7	0.671551	0.00148	0.00495308
N	N	N	CPC005_MCF7_6H_X1_B3_DUO52HI53LO_C07	chlorphensin	MCF7	0.671542	0.00149	0.00495948
N	N	N	CPC005_MCF7_6H_X2_B3_DUO52HI53LO_G06	indirubin	MCF7	0.671539	0.00149	0.00495948
N	N	N	CPC014_MCF7_6H_X2_B4_DUO52HI53LO_N22	gw-441756	MCF7	0.671537	0.00149	0.00495948
Y	N	N	CPC004_MCF7_6H_X2_B3_DUO52HI53LO_L05	etomidate	MCF7	0.671505	0.00149	0.00495948
N	N	N	CPC007_MCF7_24H_X5_B5_DUO52HI53LO_K15	brd-k22210218	MCF7	0.671494	0.00149	0.00495948
N	Y	N	CPC013_MCF7_6H_X3.A2_F1B3_DUO52HI53LO_E11	biib021	MCF7	0.671485	0.00149	0.00495948
N	N	N	CPD001_MCF7_6H_X1.A2_B6_DUO52HI53LO_F13	cloxacillin	MCF7	0.671472	0.0015	0.00498825
N	N	N	CPC011_MCF7_24H_X4_B5_DUO52HI53LO_D20	altanserin	MCF7	0.671382	0.00154	0.00510281
N	N	N	CPC014_MCF7_6H_X2_F1B3_DUO52HI53LO_J21	geranylgeraniol	MCF7	0.671375	0.00154	0.00510281
N	N	N	CPC014_MCF7_6H_X3_B4_DUO52HI53LO_A22	emf-sumo1-12	MCF7	0.671368	0.00154	0.00510281
N	N	N	CPC005_MCF7_6H_X3_B3_DUO52HI53LO_M04	benzamil	MCF7	0.671363	0.00154	0.00510281
Y	N	N	CPC020_MCF7_24H_X2_F1B4_DUO52HI53LO_B24	probenecid	MCF7	0.671345	0.00155	0.00512671
Y	N	N	CPC011_MCF7_6H_X1_B3_DUO52HI53LO_D11	escitalopram	MCF7	0.671331	0.00155	0.00512671
N	N	N	CPC008_MCF7_24H_X4_B5_DUO52HI53LO_E13	brd-k67678077	MCF7	0.671289	0.00156	0.00515515
N	N	N	MUC.CP001_MCF7_6H_X1_B7_DUO52HI53LO_B11	sa-96805	MCF7	0.671282	0.00157	0.00518354
N	N	N	CPC007_MCF7_6H_X4_F1B5_DUO52HI53LO_F16	brd-k39522184	MCF7	0.671236	0.00159	0.00523547
N	N	N	CPC013_MCF7_6H_X2_B3_DUO52HI53LO_M24	gsk-461364	MCF7	0.671214	0.00159	0.00523547
Y	N	N	CPD001_MCF7_6H_X2_B6_DUO52HI53LO_P05	scopolamine	MCF7	0.671173	0.00159	0.00523547
N	N	N	CPD002_MCF7_6H_X3_B6_DUO52HI53LO_L24	proadifen	MCF7	0.671087	0.0016	0.00525898
N	N	N	CPC005_MCF7_24H_X4_B5_DUO52HI53LO_E11	ca-074-me	MCF7	0.67105	0.0016	0.00525898
Y	N	N	CPD001_MCF7_6H_X1.A2_B6_DUO52HI53LO_G19	diflunisal	MCF7	0.671009	0.00161	0.005273
N	N	N	CPC020_MCF7_6H_X5_F1B5_DUO52HI53LO_J03	cromoglicic-acid	MCF7	0.670998	0.00161	0.005273
N	N	N	CPC004_MCF7_6H_X5_F1B5_DUO52HI53LO_D24	ritanserin	MCF7	0.670968	0.00161	0.005273
N	Y	N	MUC.CP006_MCF7_6H_X2_B7_DUO52HI53LO_J24	carvedilol	MCF7	0.670955	0.00161	0.005273
N	N	N	LJP001_MCF7_6H_X1_B2_DUO53HI52LO_A06	alw-ii-38-3	MCF7	0.67094	0.00163	0.00533375
N	N	N	CPC007_MCF7_6H_X1.A2_F1B3_DUO52HI53LO_J21	brd-k84203638	MCF7	0.670916	0.00164	0.00536171
Y	N	N	CPC011_MCF7_24H_X4_B5_DUO52HI53LO_K16	ezetimibe	MCF7	0.670906	0.00165	0.00538961
Y	N	N	CPD003_MCF7_24H_X2.L2_B6_DUO52HI53LO_N01	epinephrine	MCF7	0.670889	0.00167	0.0054501
N	N	N	MUC.CP006_MCF7_24H_X3_B7_DUO52HI53LO_K05	sa-1920942	MCF7	0.670851	0.00168	0.00547302
N	N	N	CPC013_MCF7_6H_X3.A2_F1B3_DUO52HI53LO_P23	brd-k89784888	MCF7	0.670838	0.00168	0.00547302
N	N	N	CPC007_MCF7_24H_X1_B5_DUO52HI53LO_L18	brd-k11187612	MCF7	0.670783	0.0017	0.00547513
N	N	N	CPC008_MCF7_6H_X1_B3_DUO52HI53LO_G02	brd-k96740880	MCF7	0.670773	0.0017	0.00547513
N	N	N	CPC008_MCF7_6H_X3_F1B3_DUO52HI53LO_H14	brd-k47695085	MCF7	0.670765	0.0017	0.00547513
N	N	N	MUC.CP003_MCF7_6H_X2_B7_DUO52HI53LO_F02	sa-247615	MCF7	0.670761	0.0017	0.00547513
N	N	N	CPC008_MCF7_6H_X1_B3_DUO52HI53LO_C01	brd-k68833544	MCF7	0.670747	0.0017	0.00547513
N	N	N	CPC012_MCF7_6H_X2_B4_DUO52HI53LO_D04	brd-k09977233	MCF7	0.670708	0.0017	0.00547513
N	N	N	PCLB001_MCF7_6H_X1_F2B6_DUO52HI53LO_I01	mw-shh-97	MCF7	0.670687	0.0017	0.00547513
N	N	N	CPD003_MCF7_24H_X3_B6_DUO52HI53LO_D15	zardaverine	MCF7	0.670683	0.0017	0.00547513
N	N	N	LJP002_MCF7_6H_X3_F2B5_DUO52HI53LO_M15	doramapimod	MCF7	0.67068	0.0017	0.00547513
N	N	N	CPC007_MCF7_24H_X2_B5_DUO52HI53LO_P21	psh-013	MCF7	0.670667	0.0017	0.00547513
Y	N	N	CPD002_MCF7_24H_X3_B6_DUO52HI53LO_H04	dydrogesterone	MCF7	0.67066	0.0017	0.00547513
N	N	N	CPC014_MCF7_6H_X2_B4_DUO52HI53LO_O18	xl-147	MCF7	0.670644	0.0017	0.00547513
Y	N	N	CPD002_MCF7_24H_X1_B6_DUO52HI53LO_P17	dexfenfluramine	MCF7	0.670634	0.0017	0.00547513
Y	N	N	CPC005_MCF7_6H_X1_B3_DUO52HI53LO_C13	oxprenolol	MCF7	0.670627	0.00171	0.00550252
Y	N	N	CPC005_MCF7_24H_X1_B4_DUO52HI53LO_A14	guanabenz	MCF7	0.670558	0.00175	0.00561649
N	N	N	MUC.CP001_MCF7_6H_X1_B7_DUO52HI53LO_I06	sa-1463785	MCF7	0.670547	0.00175	0.00561649
N	N	N	CPC010_MCF7_6H_X3_B3_DUO52HI53LO_P21	enrofloxacin	MCF7	0.670536	0.00175	0.00561649
N	Y	N	CPC011_MCF7_24H_X4_B5_DUO52HI53LO_E15	fluvoxamine	MCF7	0.670518	0.00176	0.00562405
N	N	N	CPC007_MCF7_6H_X4_F1B5_DUO52HI53LO_K09	psh-008	MCF7	0.670518	0.00176	0.00562405
N	N	N	CPC008_MCF7_6H_X5_F2B5_DUO52HI53LO_O13	brd-k00555438	MCF7	0.670517	0.00176	0.00562405
N	N	N	MUC.CP006_MCF7_6H_X2_B7_DUO52HI53LO_G07	bcl2-inhibitor	MCF7	0.670515	0.00176	0.00562405
N	N	N	CPC005_MCF7_6H_X1_B3_DUO52HI53LO_K11	nsc-23766	MCF7	0.670509	0.00176	0.00562405
N	N	N	CPC007_MCF7_24H_X1_B5_DUO52HI53LO_G11	brd-k05326558	MCF7	0.670489	0.00177	0.00565109
N	N	N	CPC013_MCF7_24H_X2_B5_DUO52HI53LO_E14	brd-k89843224	MCF7	0.670481	0.00178	0.00567317
Y	N	N	CPD003_MCF7_24H_X3_B6_DUO52HI53LO_J23	sparfloxacin	MCF7	0.670479	0.00178	0.00567317
Y	N	N	CPC004_MCF7_6H_X4_F1B5_DUO52HI53LO_K16	riboflavin	MCF7	0.670446	0.00182	0.00579564
N	N	N	CPC007_MCF7_6H_X1.A2_F1B3_DUO52HI53LO_P23	brd-k00925050	MCF7	0.67044	0.00183	0.00581741
N	N	N	LJP001_MCF7_24H_X4_B2_DUO52HI53LO_N21	ql-xii-47	MCF7	0.670439	0.00183	0.00581741
N	N	N	CPC010_MCF7_24H_X3_B5_DUO52HI53LO_J07	brd-a25170757	MCF7	0.670401	0.00188	0.0059609
N	N	N	LJP002_MCF7_24H_X3_F2B5_DUO52HI53LO_H03	masitinib	MCF7	0.670397	0.00188	0.0059609
Y	N	N	CPC020_MCF7_6H_X3_B4_DUO52HI53LO_F21	desipramine	MCF7	0.670392	0.00188	0.0059609
N	N	N	MUC.CP002_MCF7_6H_X2_B7_DUO52HI53LO_G11	sa-244237	MCF7	0.670381	0.00189	0.00598744
Y	N	N	CPD002_MCF7_6H_X3_B6_DUO52HI53LO_P08	metamizole	MCF7	0.670367	0.0019	0.00601394
N	N	N	CPC007_MCF7_24H_X1_B5_DUO52HI53LO_H14	brd-k04779531	MCF7	0.670356	0.00191	0.00601454
N	N	N	CPD003_MCF7_6H_X2_B6_DUO52HI53LO_L17	prostaglandin-e1	MCF7	0.670343	0.00191	0.00601454
N	Y	N	CPC020_MCF7_24H_X2_F1B4_DUO52HI53LO_H24	captopril	MCF7	0.670339	0.00191	0.00601454
N	N	N	CPC014_MCF7_24H_X1_B5_DUO52HI53LO_D04	calmidazolium	MCF7	0.670338	0.00191	0.00601454
N	N	N	CPC008_MCF7_6H_X5_F2B5_DUO52HI53LO_C15	brd-k63712590	MCF7	0.67033	0.00191	0.00601454
N	N	N	MUC.CP004_MCF7_6H_X3_B7_DUO52HI53LO_F07	rhamnetin	MCF7	0.670326	0.00191	0.00601454
N	N	N	CPC007_MCF7_6H_X4_F1B5_DUO52HI53LO_E17	brd-k92419424	MCF7	0.670277	0.00194	0.00610378
Y	N	N	MUC.CP004_MCF7_24H_X3_B7_DUO52HI53LO_K02	nocodazole	MCF7	0.670254	0.00196	0.00615617
N	N	N	CPC007_MCF7_24H_X5_B5_DUO52HI53LO_L08	brd-k70052774	MCF7	0.67025	0.00196	0.00615617
N	N	N	CPC007_MCF7_6H_X2_F1B3_DUO52HI53LO_J10	brd-k79235952	MCF7	0.670228	0.00197	0.00616633
N	N	N	CPC010_MCF7_6H_X4_F1B5_DUO52HI53LO_G21	nicotinyl-alcohol-tartrate	MCF7	0.670223	0.00197	0.00616633
Y	N	N	MUC.CP004_MCF7_24H_X3_B7_DUO52HI53LO_D22	pravastatin	MCF7	0.670188	0.00198	0.00616633
N	N	N	CPC011_MCF7_24H_X5_B5_DUO52HI53LO_E23	lacidipine	MCF7	0.670169	0.00198	0.00616633
N	N	N	CPD002_MCF7_24H_X1_B6_DUO52HI53LO_E07	carisoprodol	MCF7	0.670167	0.00198	0.00616633
N	N	N	CPC007_MCF7_6H_X4_F1B5_DUO52HI53LO_O19	brd-k35389996	MCF7	0.670167	0.00198	0.00616633
N	N	N	CPC011_MCF7_24H_X4_B5_DUO52HI53LO_J20	azasetron	MCF7	0.67015	0.00198	0.00616633
Y	N	N	CPD001_MCF7_6H_X2_B6_DUO52HI53LO_A08	edrophonium	MCF7	0.670139	0.00198	0.00616633
N	N	N	CPC012_MCF7_6H_X2_B4_DUO52HI53LO_G17	brd-a36165599	MCF7	0.670138	0.00198	0.00616633
N	N	N	MUC.CP001_MCF7_6H_X3_B7_DUO52HI53LO_C04	sa-97259	MCF7	0.670134	0.00198	0.00616633
N	N	N	CPC005_MCF7_24H_X4_B5_DUO52HI53LO_O03	sc-19220	MCF7	0.670094	0.002	0.00621809
N	N	N	CPC010_MCF7_24H_X3_B5_DUO52HI53LO_D19	brd-k37393297	MCF7	0.670091	0.002	0.00621809
N	N	N	CPC007_MCF7_6H_X1.A2_F1B3_DUO52HI53LO_F05	brd-a74134989	MCF7	0.670087	0.00201	0.00622812
N	N	N	CPC011_MCF7_24H_X4_B5_DUO52HI53LO_K17	ifenprodil	MCF7	0.670065	0.00201	0.00622812
N	N	N	CPC007_MCF7_24H_X1_B5_DUO52HI53LO_G20	brd-k63181962	MCF7	0.670046	0.00201	0.00622812
N	N	N	CPC005_MCF7_6H_X3_B3_DUO52HI53LO_F09	cyanopindolol	MCF7	0.670044	0.00201	0.00622812
Y	N	N	CPD001_MCF7_24H_X2_B6_DUO52HI53LO_O22	gentamicin	MCF7	0.670037	0.00202	0.00623701
Y	N	N	CPD003_MCF7_24H_X3.L2_B6_DUO52HI53LO_P19	levocabastine	MCF7	0.670027	0.00203	0.00623701
N	N	N	MUC.CP006_MCF7_24H_X1_B7_DUO52HI53LO_O12	sa-1456227	MCF7	0.670019	0.00203	0.00623701
Y	N	N	CPC015_MCF7_6H_X4_F2B4_DUO52HI53LO_F07	labetalol	MCF7	0.670018	0.00203	0.00623701
N	N	N	MUC.CP003_MCF7_6H_X1_B7_DUO52HI53LO_B16	sa-1456195	MCF7	0.670011	0.00203	0.00623701
Y	N	N	CPD003_MCF7_24H_X1_B6_DUO52HI53LO_A05	methazolamide	MCF7	0.670006	0.00204	0.00623701
N	N	N	CPC010_MCF7_6H_X4_F1B5_DUO52HI53LO_C09	brd-k35254025	MCF7	0.670001	0.00204	0.00623701
N	N	N	CPC010_MCF7_24H_X3_B5_DUO52HI53LO_M14	brd-a18725729	MCF7	0.669955	0.00204	0.00623701
N	N	N	MUC.CP002_MCF7_24H_X2_B7_DUO52HI53LO_J20	benfluorex	MCF7	0.669941	0.00204	0.00623701
N	N	N	CPD003_MCF7_24H_X2.L2_B6_DUO52HI53LO_A06	bemegride	MCF7	0.669939	0.00204	0.00623701
N	N	N	MUC.CP001_MCF7_24H_X1_B7_DUO52HI53LO_J21	sa-1472702	MCF7	0.669927	0.00204	0.00623701
Y	N	N	CPD003_MCF7_24H_X2.L2_B6_DUO52HI53LO_L24	telmisartan	MCF7	0.669897	0.00204	0.00623701
N	N	N	CPC005_MCF7_24H_X3_B4_DUO52HI53LO_D13	bu-226	MCF7	0.669895	0.00204	0.00623701
N	Y	N	CPC009_MCF7_24H_X5_B5_DUO52HI53LO_N24	acyclovir	MCF7	0.669879	0.00204	0.00623701
N	N	N	CPD001_MCF7_6H_X2_B6_DUO52HI53LO_G01	chlortalidone	MCF7	0.669876	0.00204	0.00623701
Y	N	N	CPC009_MCF7_6H_X2_B3_DUO52HI53LO_O24	thiothixene	MCF7	0.669875	0.00204	0.00623701
Y	N	N	CPD002_MCF7_24H_X2_B6_DUO52HI53LO_O22	prenylamine	MCF7	0.669862	0.00205	0.00625199
N	N	N	CPC011_MCF7_24H_X4_B5_DUO52HI53LO_I23	ampiroxicam	MCF7	0.66986	0.00205	0.00625199
N	N	N	CPC014_MCF7_6H_X3_B4_DUO52HI53LO_A13	kin001-055	MCF7	0.669853	0.00205	0.00625199
N	N	N	CPC008_MCF7_24H_X5_B5_DUO52HI53LO_L03	dm-55-3	MCF7	0.669848	0.00207	0.00630775
N	Y	N	LJP002_MCF7_24H_X3_F2B5_DUO52HI53LO_I15	buparlisib	MCF7	0.669808	0.0021	0.00639387
N	N	N	MUC.CP006_MCF7_24H_X1_B7_DUO52HI53LO_D21	sa-102607	MCF7	0.669793	0.00216	0.00656026
N	N	N	CPD003_MCF7_6H_X2_B6_DUO52HI53LO_C14	n-acetyl-l-leucine	MCF7	0.669756	0.00216	0.00656026
N	N	N	CPC006_MCF7_24H_X3_B4_DUO52HI53LO_F02	nutlin-3	MCF7	0.669741	0.00216	0.00656026
N	N	N	MUC.CP006_MCF7_24H_X2_B7_DUO52HI53LO_B08	sa-424577	MCF7	0.669724	0.00218	0.00661554
N	N	N	MUC.CP002_MCF7_24H_X3_B7_DUO52HI53LO_F16	sa-424170	MCF7	0.669699	0.0022	0.00665975
N	N	N	CPD002_MCF7_6H_X3_B6_DUO52HI53LO_O21	closantel	MCF7	0.669696	0.0022	0.00665975
N	N	N	CPC014_MCF7_24H_X3_B5_DUO52HI53LO_H02	azd-6482	MCF7	0.669691	0.0022	0.00665975
N	N	N	MUC.CP001_MCF7_6H_X1_B7_DUO52HI53LO_K15	sa-427228	MCF7	0.669656	0.00221	0.00667355
N	N	N	CPC013_MCF7_6H_X1_B4_DUO52HI53LO_N17	st-019365	MCF7	0.669652	0.00221	0.00667355
N	N	N	CPC007_MCF7_24H_X2_B5_DUO52HI53LO_P22	brd-a68890828	MCF7	0.669631	0.00221	0.00667355
N	N	N	HDAC002_MCF7_24H_X1_B7_DUO52HI53LO_F06	brd-k10436544	MCF7	0.669624	0.00222	0.00669824
N	N	N	CPD003_MCF7_24H_X1_B6_DUO52HI53LO_K21	methyl-hydantoin	MCF7	0.669601	0.00225	0.0067832
N	N	N	MUC.CP001_MCF7_24H_X1_B7_DUO52HI53LO_C11	sa-1938867	MCF7	0.669585	0.00226	0.00680219
N	N	N	MUC.CP002_MCF7_6H_X2_B7_DUO52HI53LO_G19	sa-103013	MCF7	0.669584	0.00226	0.00680219
N	N	N	CPC013_MCF7_6H_X5_F1B5_DUO52HI53LO_P22	brd-k85266146	MCF7	0.669561	0.00227	0.0068267
Y	N	N	CPC005_MCF7_24H_X1_B4_DUO52HI53LO_I05	alimemazine	MCF7	0.669543	0.00228	0.00684
N	N	N	MUC.CP006_MCF7_6H_X2_B7_DUO52HI53LO_D04	sa-1922796	MCF7	0.669542	0.00228	0.00684
N	N	N	CPC013_MCF7_24H_X3_B5_DUO52HI53LO_A20	brd-k81609421	MCF7	0.669502	0.00228	0.00684
N	N	N	CPC005_MCF7_6H_X5_F1B5_DUO52HI53LO_O02	n-formylmethionylalanine	MCF7	0.669455	0.00232	0.00694866
Y	N	N	CPC004_MCF7_6H_X5_F1B5_DUO52HI53LO_E23	dienestrol	MCF7	0.669446	0.00232	0.00694866
N	N	N	CPC008_MCF7_24H_X4_B5_DUO52HI53LO_J20	brd-k04930762	MCF7	0.669422	0.00233	0.00696161
N	N	N	CPC013_MCF7_24H_X3_B5_DUO52HI53LO_A22	brd-k61627029	MCF7	0.669416	0.00233	0.00696161
N	N	N	CPD002_MCF7_24H_X1_B6_DUO52HI53LO_L16	etiocholanolone	MCF7	0.669408	0.00233	0.00696161
N	N	N	CPC011_MCF7_24H_X4_B5_DUO52HI53LO_K24	brd-a73929928	MCF7	0.669395	0.00234	0.00698015
N	N	N	CPC020_MCF7_24H_X3_F1B4_DUO52HI53LO_P22	nafcillin	MCF7	0.669393	0.00234	0.00698015
N	N	N	CPC005_MCF7_24H_X1_B4_DUO52HI53LO_O04	mdl-11939	MCF7	0.669371	0.00237	0.00706391
N	N	N	CPC005_MCF7_6H_X3_B3_DUO52HI53LO_A21	karakoline	MCF7	0.669368	0.00238	0.00707651
N	N	N	CPC006_MCF7_24H_X3_B4_DUO52HI53LO_P16	salermide	MCF7	0.669359	0.00238	0.00707651
N	N	N	CPC013_MCF7_24H_X5_F1B5_DUO52HI53LO_N23	brd-a09164687	MCF7	0.669357	0.00238	0.00707651
N	N	N	MUC.CP002_MCF7_24H_X3_B7_DUO52HI53LO_C01	sa-1458985	MCF7	0.669352	0.0024	0.00713021
N	N	N	CPC013_MCF7_6H_X5_F1B5_DUO52HI53LO_C01	on-01910	MCF7	0.669344	0.00241	0.00715414
N	N	N	CPC014_MCF7_24H_X1_B5_DUO52HI53LO_A24	brd-k32644160	MCF7	0.669325	0.00242	0.00717803
N	N	N	CPC014_MCF7_24H_X3_B5_DUO52HI53LO_P15	hnha	MCF7	0.669293	0.00243	0.00719609
N	Y	N	LJP001_MCF7_24H_X3_B2_DUO52HI53LO_L03	mk-2206	MCF7	0.669291	0.00243	0.00719609
N	N	N	CPC008_MCF7_24H_X5_B5_DUO52HI53LO_J07	vu-0413238-1	MCF7	0.669282	0.00244	0.00720829
N	N	N	CPC005_MCF7_6H_X3_B3_DUO52HI53LO_P07	u-0124	MCF7	0.669278	0.00244	0.00720829
Y	N	N	CPC010_MCF7_24H_X3_B5_DUO52HI53LO_C23	desoximetasone	MCF7	0.669272	0.00244	0.00720829
Y	N	N	CPD003_MCF7_24H_X3.L2_B6_DUO52HI53LO_E18	ethynodiol	MCF7	0.669247	0.00245	0.00723202
Y	N	N	CPC011_MCF7_24H_X4_B5_DUO52HI53LO_J11	didanosine	MCF7	0.669224	0.00247	0.00727938
N	N	N	MUC.CP006_MCF7_6H_X2_B7_DUO52HI53LO_O04	sa-1457305	MCF7	0.669224	0.00247	0.00727938
N	N	N	CPC012_MCF7_6H_X1_B3_DUO52HI53LO_P18	km-04501	MCF7	0.669204	0.00248	0.00729715
N	N	N	CPC007_MCF7_24H_X2_B5_DUO52HI53LO_F07	brd-k22215695	MCF7	0.669203	0.00248	0.00729715
Y	N	N	CPD001_MCF7_6H_X2_B6_DUO52HI53LO_F17	pentolinium	MCF7	0.669188	0.00249	0.00732072
N	Y	N	CPC005_MCF7_24H_X3_B4_DUO52HI53LO_J21	calcipotriol	MCF7	0.669164	0.00251	0.00736774
N	N	N	CPD001_MCF7_6H_X3_B6_DUO52HI53LO_A05	allantoin	MCF7	0.669156	0.00251	0.00736774
N	N	N	MUC.CP002_MCF7_6H_X2_B7_DUO52HI53LO_C15	sa-1919877	MCF7	0.669129	0.00253	0.00740871
N	N	N	CPC007_MCF7_6H_X4_F1B5_DUO52HI53LO_O16	psh-025	MCF7	0.669129	0.00253	0.00740871
N	N	N	CPC004_MCF7_6H_X5_F1B5_DUO52HI53LO_O16	robustic-acid	MCF7	0.66912	0.00253	0.00740871
Y	N	N	CPC011_MCF7_24H_X4_B5_DUO52HI53LO_M16	tiagabine	MCF7	0.669108	0.00254	0.00742617
Y	N	N	CPC010_MCF7_6H_X3_B3_DUO52HI53LO_L23	zolmitriptan	MCF7	0.669101	0.00254	0.00742617
N	N	N	CPC014_MCF7_6H_X3_B4_DUO52HI53LO_J19	bl-074	MCF7	0.669063	0.00257	0.00749006
N	N	N	CPC004_MCF7_6H_X4_F1B5_DUO52HI53LO_B08	nsc-663284	MCF7	0.669061	0.00257	0.00749006
Y	N	N	CPC011_MCF7_6H_X1_B3_DUO52HI53LO_N08	repaglinide	MCF7	0.669044	0.00257	0.00749006
Y	N	N	CPC011_MCF7_24H_X4_B5_DUO52HI53LO_G15	doxepin	MCF7	0.669032	0.00257	0.00749006
N	N	N	MUC.CP006_MCF7_24H_X1_B7_DUO52HI53LO_C09	sa-90544	MCF7	0.669012	0.00258	0.00750731
N	N	N	CPC012_MCF7_6H_X2_B4_DUO52HI53LO_L07	brd-k56392985	MCF7	0.668995	0.00258	0.00750731
N	N	N	CPC008_MCF7_24H_X4_B5_DUO52HI53LO_G24	brd-k11928012	MCF7	0.668979	0.0026	0.00755953
N	N	N	MUC.CP006_MCF7_24H_X1_B7_DUO52HI53LO_C16	sa-102676	MCF7	0.668968	0.00261	0.00757065
N	N	N	CPC008_MCF7_24H_X4_B5_DUO52HI53LO_F08	latrepirdine	MCF7	0.668967	0.00261	0.00757065
N	N	N	CPC007_MCF7_6H_X1.A2_F1B3_DUO52HI53LO_D07	stk-111867	MCF7	0.668961	0.00261	0.00757065
Y	N	N	CPC014_MCF7_6H_X3_B4_DUO52HI53LO_L03	pregnenolone	MCF7	0.668956	0.00262	0.00759366
N	N	N	CPC007_MCF7_6H_X1.A2_F1B3_DUO52HI53LO_N18	brd-k16947188	MCF7	0.668948	0.00263	0.00761065
N	N	N	CPC005_MCF7_6H_X2_B3_DUO52HI53LO_P11	paxilline	MCF7	0.668944	0.00263	0.00761065
N	N	N	MUC.CP003_MCF7_6H_X1_B7_DUO52HI53LO_B14	sa-1459167	MCF7	0.668922	0.00265	0.00765648
N	N	N	CPC007_MCF7_6H_X1.A2_F1B3_DUO52HI53LO_P17	brd-k99605820	MCF7	0.668912	0.00265	0.00765648
N	N	N	CPC014_MCF7_6H_X2_F1B3_DUO52HI53LO_K18	emf-sumo1-7	MCF7	0.668903	0.00266	0.0076673
N	N	N	CPC007_MCF7_24H_X2_B5_DUO52HI53LO_P15	brd-a68820570	MCF7	0.668902	0.00266	0.0076673
N	N	N	MUC.CP006_MCF7_6H_X1_B7_DUO52HI53LO_O08	sa-1457336	MCF7	0.668895	0.00266	0.0076673
N	N	N	MUC.CP004_MCF7_24H_X3_B7_DUO52HI53LO_C03	sa-1459002	MCF7	0.668893	0.00267	0.00767808
N	N	N	MUC.CP006_MCF7_6H_X2_B7_DUO52HI53LO_H14	sa-85764	MCF7	0.66888	0.00267	0.00767808
N	N	N	CPC007_MCF7_24H_X2_B5_DUO52HI53LO_A10	brd-k66438357	MCF7	0.668871	0.00267	0.00767808
N	N	N	CPC020_MCF7_6H_X3_B4_DUO52HI53LO_L05	mupirocin	MCF7	0.668849	0.00268	0.00768281
N	Y	N	CPD001_MCF7_24H_X1_B6_DUO52HI53LO_J03	ranitidine	MCF7	0.668844	0.00268	0.00768281
N	Y	N	CPC006_MCF7_6H_X1_B3_DUO52HI53LO_C11	rucaparib	MCF7	0.668813	0.00268	0.00768281
N	N	N	CPD002_MCF7_24H_X3_B6_DUO52HI53LO_K16	piracetam	MCF7	0.668803	0.00268	0.00768281
N	N	N	CPC007_MCF7_6H_X3_B3_DUO52HI53LO_M21	brd-k48974000	MCF7	0.668792	0.00269	0.00770547
N	N	N	CPC005_MCF7_24H_X1_B4_DUO52HI53LO_J09	cmpd-1	MCF7	0.668768	0.0027	0.00772809
N	N	N	CPC012_MCF7_6H_X2_B4_DUO52HI53LO_C15	brd-k25774147	MCF7	0.668762	0.00271	0.00775068
N	N	N	CPC008_MCF7_6H_X5_F2B5_DUO52HI53LO_D17	brd-k31828306	MCF7	0.668755	0.00272	0.00776118
N	N	N	MUC.CP006_MCF7_6H_X2_B7_DUO52HI53LO_F14	sa-1937536	MCF7	0.668753	0.00272	0.00776118
Y	N	N	CPC020_MCF7_6H_X1_B4_DUO52HI53LO_J13	orciprenaline	MCF7	0.66875	0.00272	0.00776118
N	N	N	MUC.CP001_MCF7_6H_X2_B7_DUO52HI53LO_A19	sa-1925610	MCF7	0.668738	0.00273	0.00778367
N	N	N	CPD003_MCF7_24H_X2.L2_B6_DUO52HI53LO_I24	ethinylestradiol	MCF7	0.668725	0.00274	0.00780613
Y	N	N	CPC005_MCF7_24H_X3_B4_DUO52HI53LO_M01	tocainide	MCF7	0.668688	0.00277	0.0078794
N	N	N	CPC013_MCF7_24H_X1_B5_DUO52HI53LO_E03	zm-447439	MCF7	0.668682	0.00277	0.0078794
N	N	N	CPC006_MCF7_6H_X2_F1B3_DUO52HI53LO_H22	purmorphamine	MCF7	0.668666	0.00281	0.00798083
N	N	N	CPC010_MCF7_24H_X2_B5_DUO52HI53LO_G05	brd-k73125384	MCF7	0.668666	0.00281	0.00798083
N	N	N	MUC.CP001_MCF7_6H_X3_B7_DUO52HI53LO_C01	sa-418993	MCF7	0.668642	0.00283	0.00803144
N	N	N	CPC004_MCF7_6H_X5_F1B5_DUO52HI53LO_I14	brd-a66861218	MCF7	0.668627	0.00286	0.00811032
N	N	N	CPC012_MCF7_6H_X5_F1B5_DUO52HI53LO_N01	brd-k83355732	MCF7	0.668617	0.00287	0.00812614
Y	N	N	CPC005_MCF7_24H_X3_B4_DUO52HI53LO_N14	naloxone	MCF7	0.668616	0.00287	0.00812614
N	N	N	MUC.CP002_MCF7_6H_X1_B7_DUO52HI53LO_I21	pentoxyverine	MCF7	0.668611	0.00288	0.00814818
N	N	N	MUC.CP004_MCF7_24H_X1_B7_DUO52HI53LO_A21	sa-1456170	MCF7	0.668589	0.00289	0.00817019
N	N	N	MUC.CP001_MCF7_24H_X2_B7_DUO52HI53LO_M03	sa-427730	MCF7	0.668565	0.0029	0.00819217
N	N	N	LJP001_MCF7_24H_X4_B2_DUO52HI53LO_I07	pd-184352	MCF7	0.668549	0.00292	0.00823601
N	N	N	CPD003_MCF7_6H_X1_B6_DUO52HI53LO_I14	idazoxan	MCF7	0.668532	0.00292	0.00823601
N	N	N	MUC.CP002_MCF7_24H_X3_B7_DUO52HI53LO_B08	sa-101686	MCF7	0.668528	0.00294	0.00826642
N	N	N	MUC.CP004_MCF7_24H_X1_B7_DUO52HI53LO_N15	sa-441412	MCF7	0.668524	0.00295	0.00826642
N	N	N	MUC.CP002_MCF7_24H_X3_B7_DUO52HI53LO_J12	sa-424827	MCF7	0.668513	0.00295	0.00826642
N	Y	N	CPC011_MCF7_24H_X4_B5_DUO52HI53LO_G11	loratadine	MCF7	0.668493	0.00296	0.00826642
N	N	N	MUC.CP001_MCF7_6H_X2_B7_DUO52HI53LO_E13	sa-1472548	MCF7	0.668492	0.00296	0.00826642
N	N	N	CPC005_MCF7_24H_X3_B4_DUO52HI53LO_H23	ro-25-6981	MCF7	0.668434	0.00296	0.00826642
N	N	N	MUC.CP001_MCF7_6H_X2_B7_DUO52HI53LO_I03	sa-1463810	MCF7	0.668432	0.00296	0.00826642
N	N	N	CPC008_MCF7_24H_X5_B5_DUO52HI53LO_E20	brd-a93975555	MCF7	0.668417	0.00296	0.00826642
N	N	N	CPD003_MCF7_24H_X3_B6_DUO52HI53LO_C10	butylparaben	MCF7	0.668401	0.00296	0.00826642
Y	N	N	CPD001_MCF7_6H_X1_B6_DUO52HI53LO_P19	orphenadrine	MCF7	0.668396	0.00296	0.00826642
N	N	N	CPD001_MCF7_6H_X1_B6_DUO52HI53LO_L23	clofazimine	MCF7	0.66839	0.00296	0.00826642
N	N	N	CPC012_MCF7_6H_X5_F1B5_DUO52HI53LO_D01	spb02137	MCF7	0.668388	0.00296	0.00826642
N	N	N	CPC014_MCF7_24H_X3_B5_DUO52HI53LO_J08	sb-525334	MCF7	0.668382	0.00296	0.00826642
N	N	N	CPD003_MCF7_6H_X1_B6_DUO52HI53LO_F11	guaiacol	MCF7	0.66837	0.00298	0.00830966
N	N	N	LJP002_MCF7_6H_X3_F2B5_DUO52HI53LO_H23	azd-1480	MCF7	0.668358	0.00298	0.00830966
N	N	N	CPC006_MCF7_24H_X3_F1B3_DUO52HI53LO_D10	brd-k61053657	MCF7	0.668317	0.003	0.00835909
N	N	N	CPC008_MCF7_24H_X4_B5_DUO52HI53LO_G20	brd-k39318886	MCF7	0.668301	0.00301	0.00838061
N	N	N	MUC.CP004_MCF7_6H_X2_B7_DUO52HI53LO_F02	sa-1920756	MCF7	0.668276	0.00302	0.00838306
N	N	N	CPD002_MCF7_6H_X2_B6_DUO52HI53LO_K15	meclozine	MCF7	0.668275	0.00302	0.00838306
N	N	N	CPC011_MCF7_6H_X1_B3_DUO52HI53LO_H08	lomerizine	MCF7	0.668262	0.00302	0.00838306
N	N	N	CPC008_MCF7_24H_X5_B5_DUO52HI53LO_N22	brd-k71970656	MCF7	0.668254	0.00302	0.00838306
Y	N	N	CPC020_MCF7_24H_X1_F1B4_DUO52HI53LO_J02	chlorpromazine	MCF7	0.66824	0.00304	0.00840686
N	N	N	MUC.CP002_MCF7_6H_X1_B7_DUO52HI53LO_I05	sa-432137	MCF7	0.668232	0.00304	0.00840686
N	N	N	CPD002_MCF7_24H_X3_B6_DUO52HI53LO_P23	lithocholic-acid	MCF7	0.668226	0.00304	0.00840686
Y	N	N	CPC020_MCF7_6H_X2_B4_DUO52HI53LO_J09	isotretinoin	MCF7	0.668224	0.00304	0.00840686
N	N	N	LJP002_MCF7_24H_X3_F2B5_DUO52HI53LO_C09	fr-180204	MCF7	0.668209	0.00304	0.00840686
N	N	N	CPD003_MCF7_24H_X3_B6_DUO52HI53LO_O18	urosiol	MCF7	0.668199	0.00305	0.00841553
N	Y	N	RAD001_MCF7_24H_X3_F1B5_DUO52HI53LO_E15	amifostine	MCF7	0.668194	0.00305	0.00841553
N	N	N	CPC012_MCF7_6H_X3_B4_DUO52HI53LO_F22	brd-k91671201	MCF7	0.668193	0.00305	0.00841553
N	N	N	CPC008_MCF7_6H_X3_F1B3_DUO52HI53LO_O14	brd-k44366801	MCF7	0.668183	0.00306	0.00843679
N	Y	N	CPC020_MCF7_6H_X1_B4_DUO52HI53LO_D22	thalidomide	MCF7	0.668151	0.00309	0.00851312
N	N	N	CPD002_MCF7_24H_X2_B6_DUO52HI53LO_G09	cefadroxil	MCF7	0.668129	0.00311	0.00853625
N	Y	N	ASG001_MCF7_6H_X2_B7_DUO52HI53LO_I22	tanespimycin	MCF7	0.668127	0.00311	0.00853625
N	N	N	CPC005_MCF7_6H_X1_B3_DUO52HI53LO_C15	met-leu-phe	MCF7	0.66812	0.00311	0.00853625
N	N	N	MUC.CP003_MCF7_6H_X1_B7_DUO52HI53LO_K13	sa-1460224	MCF7	0.668119	0.00311	0.00853625
N	N	N	CPC008_MCF7_6H_X1_B3_DUO52HI53LO_J18	brd-k40329609	MCF7	0.668118	0.00311	0.00853625
N	N	N	CPC005_MCF7_24H_X3_B4_DUO52HI53LO_D24	ala-ala-phe-cmk	MCF7	0.668108	0.00312	0.00855732
N	N	N	LJP001_MCF7_6H_X3_B2_DUO53HI52LO_C09	hg-5-113-01	MCF7	0.668078	0.00314	0.00860575
N	N	N	MUC.CP004_MCF7_6H_X2_B7_DUO52HI53LO_M19	sa-1459714	MCF7	0.668068	0.00315	0.0086075
N	N	N	CPC005_MCF7_6H_X1_B3_DUO52HI53LO_D04	gr-135531	MCF7	0.668055	0.00315	0.0086075
N	N	N	CPC005_MCF7_6H_X5_F1B5_DUO52HI53LO_H11	pd-158780	MCF7	0.668047	0.00315	0.0086075
N	N	N	CPC012_MCF7_6H_X2_B4_DUO52HI53LO_D17	brd-a82913781	MCF7	0.668039	0.00315	0.0086075
N	N	N	CPC010_MCF7_6H_X3_B3_DUO52HI53LO_L03	nm-pp1	MCF7	0.668018	0.00316	0.00861035
N	N	N	MUC.CP001_MCF7_24H_X2_B7_DUO52HI53LO_B13	sa-97378	MCF7	0.667977	0.00317	0.00861035
N	N	N	CPC013_MCF7_6H_X3.A2_F1B3_DUO52HI53LO_J21	brd-k70369221	MCF7	0.667966	0.00318	0.00861035
N	N	N	MUC.CP002_MCF7_24H_X1_B7_DUO52HI53LO_M14	sa-85268	MCF7	0.667957	0.00318	0.00861035
N	N	N	CPD003_MCF7_24H_X1_B6_DUO52HI53LO_G03	butacaine	MCF7	0.66795	0.00318	0.00861035
N	N	N	CPC013_MCF7_6H_X5_F1B5_DUO52HI53LO_D09	bg-fa-0953	MCF7	0.667904	0.00318	0.00861035
N	N	N	CPC011_MCF7_6H_X1_B3_DUO52HI53LO_C12	honokiol	MCF7	0.66787	0.00319	0.00861035
N	N	N	CPC014_MCF7_6H_X1_B4_DUO52HI53LO_O13	brd-k10906552	MCF7	0.667867	0.00319	0.00861035
N	N	N	CPC006_MCF7_6H_X3_B3_DUO52HI53LO_M12	prima-1-met	MCF7	0.667865	0.00319	0.00861035
Y	N	N	CPD001_MCF7_24H_X1_B6_DUO52HI53LO_E01	furosemide	MCF7	0.667862	0.00319	0.00861035
N	N	N	CPC014_MCF7_6H_X5_F1B5_DUO52HI53LO_M08	npi-2358	MCF7	0.667845	0.0032	0.00861035
N	N	N	CPC014_MCF7_6H_X5_F1B5_DUO52HI53LO_L07	brd-k61463582	MCF7	0.667814	0.00321	0.00861035
N	N	N	CPC005_MCF7_24H_X3_B4_DUO52HI53LO_C01	amylocaine	MCF7	0.667798	0.00321	0.00861035
N	N	N	CPC009_MCF7_6H_X1_B3_DUO52HI53LO_N22	sb-205607	MCF7	0.667794	0.00321	0.00861035
N	N	N	CPD002_MCF7_24H_X2_B6_DUO52HI53LO_K13	meclocycline	MCF7	0.667788	0.00321	0.00861035
N	N	N	CPD001_MCF7_6H_X1_B6_DUO52HI53LO_A10	moroxydine	MCF7	0.667783	0.00321	0.00861035
N	N	N	CPC013_MCF7_6H_X1_B4_DUO52HI53LO_N24	brd-k58547240	MCF7	0.667782	0.00321	0.00861035
Y	N	N	MUC.CP003_MCF7_24H_X2_B7_DUO52HI53LO_J21	carbidopa	MCF7	0.667774	0.00322	0.00861035
N	N	N	LJP001_MCF7_24H_X3_B2_DUO52HI53LO_K21	kin001-220	MCF7	0.667774	0.00322	0.00861035
Y	N	N	CPC011_MCF7_24H_X4_B5_DUO52HI53LO_J21	sulfasalazine	MCF7	0.667773	0.00322	0.00861035
N	N	N	CPC005_MCF7_6H_X5_F1B5_DUO52HI53LO_M12	skf-83566	MCF7	0.66777	0.00322	0.00861035
N	Y	N	CPC006_MCF7_24H_X1_B4_DUO52HI53LO_B08	sildenafil	MCF7	0.667764	0.00322	0.00861035
N	N	N	CPC013_MCF7_24H_X2_B5_DUO52HI53LO_E17	epothilone-a	MCF7	0.667761	0.00322	0.00861035
Y	N	N	CPC004_MCF7_6H_X2_B3_DUO52HI53LO_N15	tolmetin	MCF7	0.667757	0.00322	0.00861035
Y	N	N	MUC.CP004_MCF7_6H_X3_B7_DUO52HI53LO_B08	vincristine	MCF7	0.667755	0.00322	0.00861035
N	Y	N	CPD001_MCF7_6H_X2_B6_DUO52HI53LO_P12	minocycline	MCF7	0.667748	0.00322	0.00861035
Y	N	N	CPD001_MCF7_6H_X3_B6_DUO52HI53LO_F10	dyclonine	MCF7	0.667739	0.00323	0.00861035
N	Y	N	RAD001_MCF7_6H_X1_F1B5_DUO52HI53LO_M15	iniparib	MCF7	0.667737	0.00323	0.00861035
Y	N	N	CPD003_MCF7_24H_X3.L2_B6_DUO52HI53LO_H06	lansoprazole	MCF7	0.667718	0.00323	0.00861035
Y	N	N	CPD003_MCF7_24H_X3.L2_B6_DUO52HI53LO_B24	mepivacaine	MCF7	0.667711	0.00324	0.00861035
N	N	N	CPC007_MCF7_24H_X1_B5_DUO52HI53LO_L11	brd-k24925364	MCF7	0.667702	0.00324	0.00861035
N	N	N	CPC005_MCF7_24H_X3_B4_DUO52HI53LO_I14	fursultiamine	MCF7	0.667685	0.00324	0.00861035
N	N	N	CPC012_MCF7_6H_X1_B3_DUO52HI53LO_M04	bas-02859604	MCF7	0.667675	0.00324	0.00861035
N	N	N	CPC007_MCF7_6H_X1.A2_F1B3_DUO52HI53LO_M04	brd-k33743361	MCF7	0.667672	0.00324	0.00861035
N	N	N	CPC013_MCF7_24H_X1_B5_DUO52HI53LO_L16	brd-a07614565	MCF7	0.667671	0.00324	0.00861035
Y	N	N	CPC011_MCF7_6H_X1_B3_DUO52HI53LO_P21	ranolazine	MCF7	0.667668	0.00324	0.00861035
N	N	N	CPC008_MCF7_24H_X4_B5_DUO52HI53LO_C22	brd-k20492338	MCF7	0.667667	0.00324	0.00861035
N	N	N	CPC009_MCF7_6H_X1_B3_DUO52HI53LO_D24	azithromycin	MCF7	0.667666	0.00324	0.00861035
N	N	N	CPC007_MCF7_6H_X4_F1B5_DUO52HI53LO_I12	emetine	MCF7	0.667658	0.00325	0.00862446
N	N	N	CPC008_MCF7_6H_X1_B3_DUO52HI53LO_D11	brd-k05979026	MCF7	0.667648	0.00325	0.00862446
N	N	N	MUC.CP004_MCF7_6H_X1_B7_DUO52HI53LO_J11	sa-1922932	MCF7	0.66758	0.00331	0.00874582
Y	N	N	CPC005_MCF7_6H_X1_B3_DUO52HI53LO_A08	fluorometholone	MCF7	0.667573	0.00331	0.00874582
N	N	N	LJP002_MCF7_6H_X2_F2B5_DUO52HI53LO_M12	sb-203580	MCF7	0.66757	0.00331	0.00874582
Y	N	N	CPD002_MCF7_6H_X3_B6_DUO52HI53LO_N16	diphenylpyraline	MCF7	0.66757	0.00331	0.00874582
N	N	N	MUC.CP002_MCF7_6H_X2_B7_DUO52HI53LO_C14	sa-1456859	MCF7	0.667567	0.00331	0.00874582
N	N	N	CPC008_MCF7_24H_X4_B5_DUO52HI53LO_M07	brd-k55186349	MCF7	0.667542	0.00331	0.00874582
N	Y	N	CPD003_MCF7_6H_X1_B6_DUO52HI53LO_M03	gabapentin	MCF7	0.667503	0.00336	0.00885444
Y	N	N	CPD001_MCF7_6H_X1_B6_DUO52HI53LO_A07	acetazolamide	MCF7	0.667499	0.00336	0.00885444
N	N	N	CPC013_MCF7_24H_X2_B5_DUO52HI53LO_D17	brd-k67808578	MCF7	0.667485	0.00337	0.00885444
N	N	N	CPC011_MCF7_6H_X1_B3_DUO52HI53LO_I06	taxifolin	MCF7	0.667484	0.00337	0.00885444
N	N	N	CPC013_MCF7_24H_X3_B5_DUO52HI53LO_P21	brd-k35961280	MCF7	0.667475	0.00337	0.00885444
Y	N	N	CPD003_MCF7_6H_X1_B6_DUO52HI53LO_I21	equilin	MCF7	0.667475	0.00337	0.00885444
N	N	N	MUC.CP003_MCF7_6H_X3_B7_DUO52HI53LO_G08	sa-1939891	MCF7	0.667473	0.00337	0.00885444
N	N	N	CPC005_MCF7_24H_X4_B5_DUO52HI53LO_D20	mesulergine	MCF7	0.667455	0.00338	0.00885444
N	N	N	CPC005_MCF7_6H_X5_F1B5_DUO52HI53LO_I18	tiaprofenic-acid	MCF7	0.667448	0.00338	0.00885444
N	N	N	CPC020_MCF7_6H_X2_B4_DUO52HI53LO_O12	glibenclamide	MCF7	0.667443	0.00338	0.00885444
N	N	N	CPC004_MCF7_6H_X5_F1B5_DUO52HI53LO_K15	ym-90709	MCF7	0.667431	0.00338	0.00885444
N	N	N	CPC009_MCF7_24H_X4_B5_DUO52HI53LO_P16	brd-k09716788	MCF7	0.667431	0.00338	0.00885444
Y	N	N	CPD001_MCF7_6H_X1.A2_B6_DUO52HI53LO_N20	amodiaquine	MCF7	0.667423	0.00339	0.00887432
N	Y	N	CPC011_MCF7_6H_X3_B3_DUO52HI53LO_B13	bicalutamide	MCF7	0.667408	0.00341	0.00890766
N	N	N	CPD003_MCF7_24H_X2.L2_B6_DUO52HI53LO_C07	bucladesine	MCF7	0.667406	0.00341	0.00890766
N	N	N	CPD001_MCF7_24H_X2_B6_DUO52HI53LO_N24	dequalinium	MCF7	0.667384	0.00341	0.00890766
N	N	N	PCLB001_MCF7_24H_X1_B7_DUO52HI53LO_G18	brd-k91338578	MCF7	0.667306	0.00347	0.00905796
N	N	N	CPC005_MCF7_6H_X2_B3_DUO52HI53LO_J24	l-168049	MCF7	0.667299	0.00348	0.00907762
Y	N	N	CPD001_MCF7_24H_X2_B6_DUO52HI53LO_M24	probucol	MCF7	0.667294	0.00349	0.00909725
N	N	N	MUC.CP006_MCF7_24H_X3_B7_DUO52HI53LO_H04	sa-441487	MCF7	0.667281	0.0035	0.00911686
N	N	N	CPC008_MCF7_24H_X4_B5_DUO52HI53LO_O18	brd-k66884694	MCF7	0.667258	0.00352	0.00915598
N	N	N	MUC.CP004_MCF7_24H_X2_B7_DUO52HI53LO_O05	sa-243929	MCF7	0.667252	0.00352	0.00915598
N	N	N	MUC.CP006_MCF7_6H_X3_B7_DUO52HI53LO_N03	sa-1919345	MCF7	0.667243	0.00353	0.00916255
N	N	N	CPD001_MCF7_24H_X1_B6_DUO52HI53LO_K03	metrifonate	MCF7	0.667236	0.00353	0.00916255
Y	N	N	CPC020_MCF7_24H_X1_F1B4_DUO52HI53LO_P16	propafenone	MCF7	0.667201	0.00353	0.00916255
Y	N	N	CPC005_MCF7_6H_X1_B3_DUO52HI53LO_I09	atovaquone	MCF7	0.667188	0.00354	0.00918203
N	N	N	CPD002_MCF7_24H_X1_B6_DUO52HI53LO_A05	haloprogin	MCF7	0.667158	0.00356	0.0092209
N	N	N	MUC.CP002_MCF7_6H_X1_B7_DUO52HI53LO_F02	sa-426029	MCF7	0.667151	0.00356	0.0092209
N	N	N	CPC006_MCF7_6H_X3_B3_DUO52HI53LO_C21	brd-k78716413	MCF7	0.667127	0.00359	0.00929206
N	N	N	MUC.CP002_MCF7_24H_X1_B7_DUO52HI53LO_O10	sa-1460192	MCF7	0.667123	0.0036	0.00931139
N	N	N	LJP002_MCF7_6H_X1_F2B5_DUO52HI53LO_M03	bix-02189	MCF7	0.667109	0.00361	0.0093176
N	N	N	LJP002_MCF7_24H_X3_F2B5_DUO52HI53LO_F02	amuvatinib	MCF7	0.667093	0.00361	0.0093176
N	N	N	CPC013_MCF7_6H_X2_B3_DUO52HI53LO_G17	brd-a83402799	MCF7	0.667089	0.00361	0.0093176
N	N	N	CPC005_MCF7_24H_X5_F2B4_DUO52HI53LO_B21	src-kinase-inhibitor-i	MCF7	0.667076	0.00363	0.00936265
N	N	N	CPC006_MCF7_24H_X5_B4_DUO52HI53LO_O01	l-690488	MCF7	0.667064	0.00364	0.00938186
Y	N	N	CPC011_MCF7_24H_X5_B5_DUO52HI53LO_J22	mestranol	MCF7	0.667041	0.00366	0.00941362
N	N	N	CPC004_MCF7_6H_X4_F1B5_DUO52HI53LO_P18	psb-069	MCF7	0.667038	0.00366	0.00941362
Y	N	N	CPC010_MCF7_24H_X5_B5_DUO52HI53LO_N20	nimodipine	MCF7	0.667033	0.00366	0.00941362
N	N	N	CPC010_MCF7_24H_X3_B5_DUO52HI53LO_A05	brd-k50776152	MCF7	0.667018	0.00367	0.00943275
N	N	N	CPD003_MCF7_24H_X2.L2_B6_DUO52HI53LO_E01	famciclovir	MCF7	0.667009	0.00369	0.00947674
N	N	N	CPD003_MCF7_24H_X3_B6_DUO52HI53LO_N13	arbutin	MCF7	0.667003	0.0037	0.00947674
Y	N	N	CPC020_MCF7_24H_X5_B5_DUO52HI53LO_L16	oxybutynin	MCF7	0.666999	0.0037	0.00947674
N	N	N	PCLB001_MCF7_6H_X1_F2B6_DUO52HI53LO_I24	avicin-d	MCF7	0.666986	0.0037	0.00947674
N	Y	N	CPC009_MCF7_24H_X4_B5_DUO52HI53LO_K24	celecoxib	MCF7	0.666975	0.0037	0.00947674
N	N	N	CPC012_MCF7_24H_X4_B5_DUO52HI53LO_P05	brd-k97631938	MCF7	0.666959	0.00371	0.00948832
Y	N	N	CPD003_MCF7_6H_X2_B6_DUO52HI53LO_L16	isoprenaline	MCF7	0.66695	0.00372	0.00948832
N	N	N	CPC007_MCF7_6H_X1.A2_F1B3_DUO52HI53LO_E15	brd-k88198340	MCF7	0.666918	0.00372	0.00948832
N	N	N	MUC.CP001_MCF7_24H_X2_B7_DUO52HI53LO_L22	sa-1472514	MCF7	0.666917	0.00372	0.00948832
N	N	N	CPC008_MCF7_6H_X3_F1B3_DUO52HI53LO_C23	brd-k83620635	MCF7	0.6669	0.00372	0.00948832
N	N	N	CPC005_MCF7_6H_X2_F1B3_DUO52HI53LO_P06	tcs-359	MCF7	0.666891	0.00372	0.00948832
N	N	N	CPC013_MCF7_24H_X5_F1B5_DUO52HI53LO_N15	brd-k63425657	MCF7	0.666882	0.00373	0.00950723
N	N	N	MUC.CP001_MCF7_24H_X2_B7_DUO52HI53LO_D21	sa-1938862	MCF7	0.66687	0.00374	0.00951953
N	N	N	CPC012_MCF7_6H_X1_B3_DUO52HI53LO_D21	brd-k95253417	MCF7	0.666869	0.00374	0.00951953
N	N	N	CPC007_MCF7_24H_X1_B5_DUO52HI53LO_G17	brd-k24665987	MCF7	0.666862	0.00377	0.00958925
N	N	N	MUC.CP003_MCF7_6H_X3_B7_DUO52HI53LO_F22	sa-1921085	MCF7	0.666845	0.0038	0.00964555
N	N	N	CPC010_MCF7_6H_X2_B3_DUO52HI53LO_B12	brd-k91264756	MCF7	0.666837	0.0038	0.00964555
N	N	N	CPC005_MCF7_6H_X5_F1B5_DUO52HI53LO_J11	bu-224	MCF7	0.666834	0.0038	0.00964555
N	N	N	CPC009_MCF7_6H_X2_B3_DUO52HI53LO_L23	rifapentine	MCF7	0.66681	0.00384	0.00974036
N	N	N	LJP001_MCF7_24H_X3_B2_DUO52HI53LO_O01	thz-2-98-01	MCF7	0.666766	0.00385	0.00975899
N	N	N	MUC.CP004_MCF7_6H_X3_B7_DUO52HI53LO_N02	sa-244466	MCF7	0.666756	0.00386	0.00977087
Y	N	N	CPC011_MCF7_24H_X5_B5_DUO52HI53LO_J10	tegaserod	MCF7	0.666752	0.00386	0.00977087
N	N	N	ASG001_MCF7_24H_X1_B7_DUO52HI53LO_N24	ly-294002	MCF7	0.666749	0.00387	0.00978945
N	N	N	CPC007_MCF7_24H_X4_B5_DUO52HI53LO_N10	brd-k22546959	MCF7	0.666736	0.00388	0.0097996
N	N	N	CPC004_MCF7_6H_X4_F1B5_DUO52HI53LO_P24	protein-tyrosine-phosphatase-inhibitor-iv	MCF7	0.666728	0.00389	0.0097996
N	N	N	CPC010_MCF7_24H_X1_B5_DUO52HI53LO_A20	ubenimex	MCF7	0.666723	0.00389	0.0097996
N	N	N	CPC010_MCF7_24H_X1_B5_DUO52HI53LO_F21	xanthinol	MCF7	0.666719	0.00389	0.0097996
N	N	N	CPC020_MCF7_6H_X1_B4_DUO52HI53LO_F14	ipratropium	MCF7	0.666718	0.00389	0.0097996
N	N	N	CPC007_MCF7_24H_X3_B5_DUO52HI53LO_P24	brd-k85275009	MCF7	0.666715	0.00389	0.0097996
N	N	N	CPC007_MCF7_6H_X1.A2_F1B3_DUO52HI53LO_H04	fu-jmbii105b	MCF7	0.666689	0.0039	0.00980465
N	Y	N	CPD002_MCF7_6H_X1_B6_DUO52HI53LO_L12	venlafaxine	MCF7	0.666688	0.0039	0.00980465
Y	N	N	CPD001_MCF7_6H_X2_B6_DUO52HI53LO_B23	methyldopa	MCF7	0.666658	0.0039	0.00980465
N	N	N	CPD002_MCF7_6H_X2_B6_DUO52HI53LO_A23	ramifenazone	MCF7	0.666655	0.00391	0.00982307
N	N	N	CPC013_MCF7_6H_X3.A2_F1B3_DUO52HI53LO_L09	brd-k46961308	MCF7	0.666647	0.00393	0.00983971
N	N	N	CPC008_MCF7_24H_X4_B5_DUO52HI53LO_H20	brd-k50218580	MCF7	0.666647	0.00393	0.00983971
N	N	N	CPC014_MCF7_6H_X5_F1B5_DUO52HI53LO_K14	emf-sumo1-5	MCF7	0.666639	0.00393	0.00983971
N	N	N	CPC008_MCF7_6H_X1_B3_DUO52HI53LO_E04	brd-k33297438	MCF7	0.666636	0.00393	0.00983971
N	N	N	CPC005_MCF7_24H_X3_B4_DUO52HI53LO_O01	gamma-homolinolenic-acid	MCF7	0.666634	0.00393	0.00983971
N	N	N	CPC005_MCF7_24H_X1_B4_DUO52HI53LO_L01	megestrol	MCF7	0.666626	0.00394	0.00985804
N	N	N	CPC014_MCF7_6H_X4_F1B5_DUO52HI53LO_J13	tcpobop	MCF7	0.666607	0.00397	0.00992635
N	N	N	CPC013_MCF7_6H_X3.A2_F1B3_DUO52HI53LO_F23	brd-a30083233	MCF7	0.666602	0.00398	0.00994459
N	N	N	LJP001_MCF7_24H_X4_B2_DUO52HI53LO_C11	hg-5-88-01	MCF7	0.666593	0.00399	0.00996281
N	N	N	CPC007_MCF7_24H_X4_B5_DUO52HI53LO_E23	brd-a51666293	MCF7	0.666585	0.004	0.00996748
Y	N	N	RAD001_MCF7_24H_X3_F1B5_DUO52HI53LO_E08	acetylcysteine	MCF7	0.666576	0.004	0.00996748
N	N	N	CPC008_MCF7_6H_X5_F2B5_DUO52HI53LO_A09	brd-k54070802	MCF7	0.666574	0.004	0.00996748
N	N	N	CPC014_MCF7_6H_X5_F1B5_DUO52HI53LO_O05	brd-a36059655	MCF7	0.666546	0.00405	0.0100852
N	Y	N	CPC009_MCF7_6H_X1_B3_DUO52HI53LO_I23	methylprednisolone	MCF7	0.666543	0.00406	0.0101033
N	N	N	CPC005_MCF7_6H_X1_B3_DUO52HI53LO_E21	rho-kinase-inhibitor-ii	MCF7	0.666517	0.00407	0.0101145
N	N	N	MUC.CP004_MCF7_6H_X1_B7_DUO52HI53LO_M03	sa-441350	MCF7	0.666516	0.00407	0.0101145
N	N	N	MUC.CP003_MCF7_24H_X2_B7_DUO52HI53LO_M20	sa-1459963	MCF7	0.666499	0.00408	0.0101257
Y	N	N	CPD003_MCF7_24H_X2.L2_B6_DUO52HI53LO_E10	metyrapone	MCF7	0.666492	0.00408	0.0101257
Y	N	N	CPD001_MCF7_6H_X3_B6_DUO52HI53LO_P17	lomefloxacin	MCF7	0.666437	0.00413	0.0102428
N	N	N	CPC010_MCF7_24H_X1_B5_DUO52HI53LO_J22	phenothiazine	MCF7	0.666386	0.00417	0.0103281
Y	N	N	CPC011_MCF7_6H_X1_B3_DUO52HI53LO_J06	felbamate	MCF7	0.666386	0.00417	0.0103281
Y	N	N	CPD002_MCF7_24H_X1_B6_DUO52HI53LO_F13	alfacalcidol	MCF7	0.666346	0.00419	0.0103707
Y	N	N	CPD001_MCF7_24H_X1_B6_DUO52HI53LO_I03	procaine	MCF7	0.66631	0.00421	0.0103783
N	N	N	CPC010_MCF7_6H_X2_B3_DUO52HI53LO_P19	dup-697	MCF7	0.666306	0.00421	0.0103783
N	Y	N	CPC004_MCF7_6H_X4_F1B5_DUO52HI53LO_P15	prednisone	MCF7	0.666299	0.00421	0.0103783
Y	N	N	CPC004_MCF7_6H_X2_B3_DUO52HI53LO_I02	trimipramine	MCF7	0.666287	0.00421	0.0103783
Y	N	N	CPC020_MCF7_24H_X5_B5_DUO52HI53LO_H11	phenytoin	MCF7	0.666281	0.00421	0.0103783
Y	N	N	CPC011_MCF7_24H_X5_B5_DUO52HI53LO_H12	terbinafine	MCF7	0.666275	0.00421	0.0103783
N	Y	N	CPD003_MCF7_24H_X1_B6_DUO52HI53LO_N16	ramipril	MCF7	0.666271	0.00422	0.010396
N	N	N	MUC.CP002_MCF7_24H_X3_B7_DUO52HI53LO_P05	sa-1458571	MCF7	0.666256	0.00424	0.0104382
N	N	N	CPC011_MCF7_24H_X4_B5_DUO52HI53LO_J14	brd-k34437622	MCF7	0.666224	0.00427	0.010498
N	N	N	CPC005_MCF7_24H_X3_B4_DUO52HI53LO_J23	ro-90-7501	MCF7	0.666213	0.00427	0.010498
N	N	N	CPC005_MCF7_24H_X5_F2B4_DUO52HI53LO_N21	tomelukast	MCF7	0.666201	0.00429	0.0105402
N	N	N	MUC.CP001_MCF7_24H_X2_B7_DUO52HI53LO_L19	sa-419010	MCF7	0.666175	0.0043	0.0105506
N	N	N	CPC012_MCF7_24H_X4_B5_DUO52HI53LO_E20	brd-k42568865	MCF7	0.666165	0.0043	0.0105506
N	N	N	CPC004_MCF7_6H_X5_F1B5_DUO52HI53LO_K21	dmbi	MCF7	0.666158	0.00431	0.0105681
Y	N	N	CPC020_MCF7_24H_X3_F1B4_DUO52HI53LO_L03	tolazoline	MCF7	0.666137	0.00434	0.0106346
N	N	N	CPC005_MCF7_6H_X1_B3_DUO52HI53LO_F04	5'-guanidinonaltrindole	MCF7	0.666113	0.00437	0.010701
N	N	N	CPC006_MCF7_6H_X2_F1B3_DUO52HI53LO_J09	ym-155	MCF7	0.666099	0.00438	0.0107112
N	N	N	CPC004_MCF7_6H_X5_F1B5_DUO52HI53LO_C05	talampicillin	MCF7	0.666099	0.00438	0.0107112
N	N	N	MUC.CP004_MCF7_6H_X1_B7_DUO52HI53LO_J04	sa-1922006	MCF7	0.666081	0.0044	0.010753
N	N	N	MUC.CP004_MCF7_24H_X2_B7_DUO52HI53LO_K21	sa-425929	MCF7	0.666062	0.00441	0.0107631
Y	N	N	CPC011_MCF7_6H_X3_B3_DUO52HI53LO_E09	picrotoxin	MCF7	0.666061	0.00441	0.0107631
N	Y	N	CPC020_MCF7_24H_X2_F1B4_DUO52HI53LO_N07	norepinephrine	MCF7	0.666049	0.00443	0.0107976
N	N	N	CPC012_MCF7_6H_X4_F1B5_DUO52HI53LO_I21	brd-k44494044	MCF7	0.666045	0.00443	0.0107976
N	N	N	MUC.CP003_MCF7_6H_X2_B7_DUO52HI53LO_M02	sa-1921574	MCF7	0.666018	0.00445	0.0108248
N	N	N	MUC.CP001_MCF7_24H_X2_B7_DUO52HI53LO_N21	sa-1938740	MCF7	0.666014	0.00445	0.0108248
N	Y	N	CPC006_MCF7_6H_X2_F1B3_DUO52HI53LO_N16	enzalutamide	MCF7	0.666013	0.00445	0.0108248
Y	N	N	CPC005_MCF7_6H_X1_B3_DUO52HI53LO_F24	citalopram	MCF7	0.665974	0.00447	0.0108663
N	Y	N	LJP002_MCF7_24H_X1_F2B5_DUO52HI53LO_D17	pazopanib	MCF7	0.665941	0.00449	0.0108933
N	N	N	CPD002_MCF7_24H_X2_B6_DUO52HI53LO_C12	terconazole	MCF7	0.665916	0.00449	0.0108933
N	N	N	CPC013_MCF7_24H_X3_B5_DUO52HI53LO_D16	brd-k57019930	MCF7	0.665906	0.00449	0.0108933
N	N	N	CPC007_MCF7_6H_X3_B3_DUO52HI53LO_H16	brd-a98248982	MCF7	0.665902	0.0045	0.0109103
N	N	N	CPC011_MCF7_24H_X4_B5_DUO52HI53LO_L13	methandriol	MCF7	0.665893	0.00451	0.0109274
N	N	N	CPC007_MCF7_6H_X1.A2_F1B3_DUO52HI53LO_M13	brd-k73143528	MCF7	0.665872	0.00453	0.0109686
N	N	N	CPC008_MCF7_6H_X1_B3_DUO52HI53LO_D02	brd-k58247702	MCF7	0.665865	0.00454	0.0109712
N	N	N	CPD002_MCF7_6H_X3_B6_DUO52HI53LO_L02	alexidine	MCF7	0.665861	0.00454	0.0109712
N	N	N	CPC008_MCF7_6H_X5_F2B5_DUO52HI53LO_A16	brd-k88622704	MCF7	0.665861	0.00454	0.0109712
N	N	N	CPC008_MCF7_24H_X4_B5_DUO52HI53LO_M04	ku-c104491	MCF7	0.665851	0.00455	0.0109737
Y	N	N	CPD001_MCF7_6H_X1_B6_DUO52HI53LO_E12	danazol	MCF7	0.665851	0.00455	0.0109737
N	N	N	CPC007_MCF7_6H_X1.A2_F1B3_DUO52HI53LO_N17	propentofylline	MCF7	0.665849	0.00455	0.0109737
N	N	N	CPC007_MCF7_6H_X1.A2_F1B3_DUO52HI53LO_I10	brd-k32862555	MCF7	0.665827	0.00456	0.0109762
Y	N	N	CPC005_MCF7_24H_X1_B4_DUO52HI53LO_C22	nicotine	MCF7	0.665824	0.00456	0.0109762
N	N	N	CPC005_MCF7_6H_X2_F1B3_DUO52HI53LO_H16	quipazine	MCF7	0.665819	0.00456	0.0109762
N	N	N	MUC.CP001_MCF7_24H_X1_B7_DUO52HI53LO_A22	sa-1925246	MCF7	0.665808	0.00458	0.01101
N	N	N	CPC008_MCF7_6H_X5_F2B5_DUO52HI53LO_O09	tl-hras-61	MCF7	0.665797	0.00458	0.01101
N	N	N	CPD003_MCF7_6H_X2_B6_DUO52HI53LO_C16	pipemidic-acid	MCF7	0.665778	0.0046	0.0110364
N	N	N	MUC.CP002_MCF7_6H_X1_B7_DUO52HI53LO_L04	sa-247582	MCF7	0.665773	0.0046	0.0110364
N	N	N	CPC008_MCF7_6H_X3_F1B3_DUO52HI53LO_G14	vu-0415012	MCF7	0.665773	0.0046	0.0110364
N	N	N	CPC013_MCF7_24H_X3_B5_DUO52HI53LO_D21	brd-a57107094	MCF7	0.665726	0.00462	0.0110772
N	N	N	CPC006_MCF7_24H_X5_B4_DUO52HI53LO_D16	cay-10594	MCF7	0.665715	0.00463	0.0110867
N	N	N	CPC011_MCF7_24H_X4_B5_DUO52HI53LO_K18	trimebutine	MCF7	0.665713	0.00463	0.0110867
N	N	N	CPC004_MCF7_6H_X5_F1B5_DUO52HI53LO_I22	brd-k54906270	MCF7	0.66569	0.00464	0.0110962
N	N	N	CPC004_MCF7_6H_X4_F1B5_DUO52HI53LO_M18	zd-7114	MCF7	0.665676	0.00464	0.0110962
N	N	N	CPD003_MCF7_24H_X2.L2_B6_DUO52HI53LO_I06	thioperamide	MCF7	0.665659	0.00465	0.0111129
N	N	N	CPC007_MCF7_6H_X2_F1B3_DUO52HI53LO_E13	brd-k44878494	MCF7	0.665652	0.00467	0.0111389
N	N	N	HDAC002_MCF7_24H_X1_B7_DUO52HI53LO_O16	fl-hdac-025	MCF7	0.665648	0.00467	0.0111389
Y	N	N	CPC011_MCF7_6H_X1_B3_DUO52HI53LO_H11	latanoprost	MCF7	0.665642	0.00467	0.0111389
Y	N	N	CPC011_MCF7_6H_X1_B3_DUO52HI53LO_B11	rosiglitazone	MCF7	0.665637	0.00468	0.0111556
Y	N	N	CPD001_MCF7_6H_X3_B6_DUO52HI53LO_J19	metoclopramide	MCF7	0.665595	0.00471	0.0112125
N	N	N	CPC004_MCF7_6H_X1_B3_DUO52HI53LO_F08	resorcinol	MCF7	0.665594	0.00471	0.0112125
Y	N	N	CPC007_MCF7_24H_X2_B5_DUO52HI53LO_A17	amiloride	MCF7	0.665581	0.00472	0.0112291
Y	N	N	CPD003_MCF7_24H_X2.L2_B6_DUO52HI53LO_P20	clocortolone	MCF7	0.665551	0.00475	0.0112786
N	N	N	CPC010_MCF7_6H_X3_B3_DUO52HI53LO_A23	nafadotride	MCF7	0.665547	0.00475	0.0112786
N	N	N	CPC005_MCF7_6H_X5_F1B5_DUO52HI53LO_F01	am-281	MCF7	0.665539	0.00475	0.0112786
N	N	N	CPC005_MCF7_6H_X3_B3_DUO52HI53LO_L09	rhodomyrtoxin	MCF7	0.665524	0.00476	0.0112877
N	N	N	CPC007_MCF7_24H_X4_B5_DUO52HI53LO_D19	brd-k42867405	MCF7	0.665516	0.00476	0.0112877
Y	N	N	CPD001_MCF7_24H_X2_B6_DUO52HI53LO_D18	antazoline	MCF7	0.665505	0.0048	0.0113606
Y	N	N	CPC006_MCF7_24H_X1_B4_DUO52HI53LO_C14	amiodarone	MCF7	0.665505	0.0048	0.0113606
N	N	N	CPC012_MCF7_24H_X4_B5_DUO52HI53LO_E14	brd-k36087356	MCF7	0.665503	0.0048	0.0113606
N	N	N	CPC005_MCF7_6H_X5_F1B5_DUO52HI53LO_N01	leu-enkephalin	MCF7	0.665476	0.00481	0.0113692
N	N	N	CPC005_MCF7_6H_X2_F1B3_DUO52HI53LO_C23	gelsemine	MCF7	0.665461	0.00482	0.0113692
N	N	N	CPC012_MCF7_24H_X4_B5_DUO52HI53LO_M14	mw-stk33-3a	MCF7	0.66546	0.00482	0.0113692
N	N	N	CPC005_MCF7_24H_X5_F2B4_DUO52HI53LO_J13	way-629	MCF7	0.665452	0.00484	0.0113692
N	N	N	CPC005_MCF7_24H_X3_B4_DUO52HI53LO_P16	ethinyl-estradiol	MCF7	0.665452	0.00484	0.0113692
Y	N	N	CPD003_MCF7_24H_X3_B6_DUO52HI53LO_I20	ketorolac	MCF7	0.665431	0.00484	0.0113692
N	N	N	MUC.CP002_MCF7_6H_X1_B7_DUO52HI53LO_H01	sa-1459854	MCF7	0.665401	0.00484	0.0113692
N	N	N	MUC.CP006_MCF7_24H_X2_B7_DUO52HI53LO_B20	sa-102042	MCF7	0.665397	0.00484	0.0113692
N	Y	N	LJP002_MCF7_6H_X3_F2B5_DUO52HI53LO_G22	ruxolitinib	MCF7	0.665382	0.00485	0.0113692
N	N	N	MUC.CP001_MCF7_6H_X2_B7_DUO52HI53LO_A24	sa-1939938	MCF7	0.665381	0.00485	0.0113692
N	N	N	MUC.CP001_MCF7_6H_X2_B7_DUO52HI53LO_B15	sa-96835	MCF7	0.665377	0.00485	0.0113692
N	N	N	CPC004_MCF7_6H_X4_F1B5_DUO52HI53LO_J18	trimetozine	MCF7	0.665369	0.00485	0.0113692
N	Y	N	CPD001_MCF7_6H_X2_B6_DUO52HI53LO_B19	hydralazine	MCF7	0.66536	0.00485	0.0113692
N	N	N	CPD001_MCF7_6H_X1_B6_DUO52HI53LO_P20	clofilium	MCF7	0.665341	0.00485	0.0113692
N	N	N	PCLB001_MCF7_6H_X3_F2B6_DUO52HI53LO_N12	wy-01-034	MCF7	0.665337	0.00485	0.0113692
Y	N	N	CPC015_MCF7_24H_X2_B4_DUO52HI53LO_L12	salmeterol	MCF7	0.665269	0.00491	0.0114967
N	N	N	CPC013_MCF7_6H_X2_B3_DUO52HI53LO_J11	brd-k73707305	MCF7	0.665263	0.00492	0.0114967
N	N	N	CPC008_MCF7_6H_X5_F2B5_DUO52HI53LO_M15	brd-k65283978	MCF7	0.66525	0.00492	0.0114967
N	N	N	CPD001_MCF7_24H_X3_B6_DUO52HI53LO_P24	oxantel	MCF7	0.665247	0.00492	0.0114967
N	N	N	CPC004_MCF7_6H_X4_F1B5_DUO52HI53LO_B05	gedunin	MCF7	0.665236	0.00492	0.0114967
N	N	N	CPC007_MCF7_6H_X2_F1B3_DUO52HI53LO_P06	brd-k01602319	MCF7	0.665215	0.00493	0.0115127
N	N	N	CPC013_MCF7_6H_X2_B3_DUO52HI53LO_J17	st-208960	MCF7	0.665158	0.00499	0.0116454
N	N	N	CPD003_MCF7_24H_X2.L2_B6_DUO52HI53LO_L07	deptropine	MCF7	0.665151	0.005	0.0116614
N	N	N	CPC007_MCF7_6H_X2_F1B3_DUO52HI53LO_J22	brd-k67306351	MCF7	0.665141	0.00502	0.0117006
N	N	N	CPC005_MCF7_24H_X3_B4_DUO52HI53LO_G11	dibenzoylmethane	MCF7	0.665088	0.00505	0.0117492
N	N	N	CPC005_MCF7_24H_X3_B4_DUO52HI53LO_P21	piribedil	MCF7	0.665078	0.00506	0.0117492
N	N	N	CPD002_MCF7_6H_X2_B6_DUO52HI53LO_C01	sulfaquinoxaline	MCF7	0.665077	0.00506	0.0117492
N	N	N	CPC005_MCF7_24H_X4_B5_DUO52HI53LO_B22	sb-258585	MCF7	0.665076	0.00506	0.0117492
N	N	N	CPC012_MCF7_6H_X2_B4_DUO52HI53LO_I11	brd-k94572506	MCF7	0.665076	0.00506	0.0117492
N	N	N	CPC012_MCF7_6H_X2_B4_DUO52HI53LO_I14	brd-k70891562	MCF7	0.665073	0.00506	0.0117492
N	N	N	CPC008_MCF7_24H_X5_B5_DUO52HI53LO_K12	brd-k20923001	MCF7	0.66504	0.00507	0.011765
Y	N	N	CPC020_MCF7_6H_X2_B4_DUO52HI53LO_P08	bumetanide	MCF7	0.665023	0.00509	0.0118039
N	N	N	MUC.CP003_MCF7_6H_X1_B7_DUO52HI53LO_G18	hispidin	MCF7	0.665002	0.0051	0.0118122
N	Y	N	CPC011_MCF7_6H_X1_B3_DUO52HI53LO_D08	vinorelbine	MCF7	0.664993	0.0051	0.0118122
N	N	N	CPC014_MCF7_6H_X2_F1B3_DUO52HI53LO_G10	brd-k69516039	MCF7	0.664967	0.00512	0.0118444
N	Y	N	CPC011_MCF7_6H_X3_B3_DUO52HI53LO_J18	clonidine	MCF7	0.664961	0.00513	0.0118444
N	N	N	CPC013_MCF7_6H_X5_F1B5_DUO52HI53LO_L05	brd-k14395638	MCF7	0.664961	0.00513	0.0118444
N	N	N	CPC012_MCF7_6H_X1_B3_DUO52HI53LO_D18	brd-k88708949	MCF7	0.664952	0.00513	0.0118444
N	N	N	CPC014_MCF7_24H_X5_F2B4_DUO52HI53LO_F12	k3644	MCF7	0.664944	0.00513	0.0118444
Y	N	N	CPC020_MCF7_24H_X3_F1B4_DUO52HI53LO_F08	dopamine	MCF7	0.664938	0.00514	0.0118601
N	N	N	CPC005_MCF7_6H_X1_B3_DUO52HI53LO_J12	dihydroergocristine	MCF7	0.664935	0.00515	0.0118682
N	N	N	MUC.CP003_MCF7_6H_X3_B7_DUO52HI53LO_F09	sa-1456977	MCF7	0.664926	0.00515	0.0118682
N	N	N	CPC007_MCF7_6H_X3_B3_DUO52HI53LO_F06	brd-k87657228	MCF7	0.664915	0.00518	0.011915
N	N	N	CPC010_MCF7_6H_X4_F1B5_DUO52HI53LO_A17	psh-012	MCF7	0.664913	0.00518	0.011915
N	N	N	CPC007_MCF7_24H_X1_B5_DUO52HI53LO_G08	brd-k60202068	MCF7	0.664912	0.00518	0.011915
N	N	N	CPC008_MCF7_24H_X5_B5_DUO52HI53LO_K18	brd-a08610364	MCF7	0.664895	0.00519	0.0119231
Y	N	N	CPD003_MCF7_24H_X2.L2_B6_DUO52HI53LO_N07	isometheptene	MCF7	0.664894	0.00519	0.0119231
N	N	N	CPC012_MCF7_24H_X1_B5_DUO52HI53LO_H02	brd-k70524666	MCF7	0.664881	0.00521	0.0119615
N	N	N	CPC005_MCF7_24H_X2_B4_DUO52HI53LO_A22	homatropine	MCF7	0.664842	0.00525	0.0120383
N	N	N	CPC012_MCF7_6H_X1_B3_DUO52HI53LO_E16	brd-k05542495	MCF7	0.664835	0.00525	0.0120383
N	N	N	CPC008_MCF7_6H_X5_F2B5_DUO52HI53LO_P15	brd-k75999307	MCF7	0.664792	0.0053	0.0121454
N	N	N	MUC.CP002_MCF7_6H_X2_B7_DUO52HI53LO_C04	sa-1458450	MCF7	0.664783	0.00531	0.0121608
N	N	N	CPC013_MCF7_24H_X1_B5_DUO52HI53LO_O03	brd-a60386802	MCF7	0.664764	0.00533	0.012199
N	N	N	CPC012_MCF7_6H_X1_B3_DUO52HI53LO_D13	brd-k87432599	MCF7	0.664726	0.00537	0.0122752
Y	N	N	CPD001_MCF7_24H_X1_B6_DUO52HI53LO_B07	chlorzoxazone	MCF7	0.66471	0.00537	0.0122752
Y	N	N	CPD001_MCF7_24H_X1_B6_DUO52HI53LO_I01	bambuterol	MCF7	0.664683	0.0054	0.0123361
N	N	N	CPD003_MCF7_6H_X2_B6_DUO52HI53LO_M22	stavudine	MCF7	0.66466	0.00544	0.0124198
N	N	N	CPC007_MCF7_6H_X4_F1B5_DUO52HI53LO_J18	brd-k45355657	MCF7	0.664617	0.00548	0.0124956
N	N	N	CPC014_MCF7_6H_X4_F1B5_DUO52HI53LO_P22	gsk-0660	MCF7	0.664615	0.00548	0.0124956
N	N	N	CPC004_MCF7_6H_X5_F1B5_DUO52HI53LO_A21	leucodin	MCF7	0.664592	0.0055	0.0125335
N	N	N	CPD001_MCF7_24H_X1_B6_DUO52HI53LO_P11	fadrozole	MCF7	0.664584	0.00551	0.0125485
N	N	N	CPC007_MCF7_6H_X3_B3_DUO52HI53LO_O13	brd-k63569039	MCF7	0.664581	0.00552	0.0125635
N	N	N	CPC004_MCF7_6H_X1_B3_DUO52HI53LO_I19	mycophenolic-acid	MCF7	0.664528	0.00556	0.0125993
N	N	N	MUC.CP002_MCF7_24H_X2_B7_DUO52HI53LO_N12	sa-419090	MCF7	0.664525	0.00556	0.0125993
N	N	N	CPC013_MCF7_24H_X4_F1B5_DUO52HI53LO_B23	gsk-429286a	MCF7	0.664511	0.00557	0.0125993
N	N	N	CPD003_MCF7_24H_X3.L2_B6_DUO52HI53LO_A20	diacerein	MCF7	0.664505	0.00557	0.0125993
Y	N	N	CPC020_MCF7_24H_X4_F2B4_DUO52HI53LO_M22	selegiline	MCF7	0.664493	0.00557	0.0125993
N	N	N	MUC.CP003_MCF7_6H_X1_B7_DUO52HI53LO_F15	sa-423131	MCF7	0.664487	0.00557	0.0125993
N	N	N	CPC011_MCF7_6H_X1_B3_DUO52HI53LO_E17	hexamethylenebisacetamide	MCF7	0.664476	0.00557	0.0125993
N	N	N	CPD001_MCF7_24H_X3_B6_DUO52HI53LO_D24	brd-k81807412	MCF7	0.664472	0.00557	0.0125993
N	N	N	CPC007_MCF7_24H_X2_B5_DUO52HI53LO_L10	brd-k45308677	MCF7	0.664461	0.00557	0.0125993
N	N	N	CPC004_MCF7_6H_X5_F1B5_DUO52HI53LO_M13	fraxetin	MCF7	0.664457	0.00557	0.0125993
N	N	N	MUC.CP001_MCF7_6H_X2_B7_DUO52HI53LO_M05	sa-85290	MCF7	0.664432	0.00561	0.012682
Y	N	N	CPC014_MCF7_6H_X1_B4_DUO52HI53LO_D24	iloperidone	MCF7	0.664419	0.00563	0.0127107
N	N	N	CPC005_MCF7_6H_X2_F1B3_DUO52HI53LO_N08	ns-3694	MCF7	0.66441	0.00564	0.0127107
Y	N	N	CPD003_MCF7_6H_X1_B6_DUO52HI53LO_M23	bosentan	MCF7	0.664409	0.00564	0.0127107
N	Y	N	CPC004_MCF7_6H_X4_F1B5_DUO52HI53LO_A16	mirtazapine	MCF7	0.664406	0.00564	0.0127107
N	N	N	CPD002_MCF7_6H_X3_B6_DUO52HI53LO_P13	penciclovir	MCF7	0.664405	0.00564	0.0127107
Y	N	N	CPD003_MCF7_24H_X3_B6_DUO52HI53LO_L21	rimexolone	MCF7	0.664386	0.00565	0.0127246
N	N	N	MUC.CP003_MCF7_6H_X2_B7_DUO52HI53LO_G03	sa-1937516	MCF7	0.664373	0.00566	0.0127246
N	N	N	CPC005_MCF7_6H_X1_B3_DUO52HI53LO_G04	lobaric-acid	MCF7	0.664368	0.00566	0.0127246
N	N	N	CPC008_MCF7_6H_X3_F1B3_DUO52HI53LO_E19	brd-a81416315	MCF7	0.664367	0.00566	0.0127246
Y	N	N	CPD002_MCF7_24H_X1_B6_DUO52HI53LO_N04	trihexyphenidyl	MCF7	0.664366	0.00567	0.0127393
N	N	N	LJP002_MCF7_6H_X2_F2B5_DUO52HI53LO_J20	sar-245408	MCF7	0.664358	0.00568	0.012754
N	N	N	CPC010_MCF7_6H_X4_F1B5_DUO52HI53LO_O13	psh-022	MCF7	0.66433	0.00571	0.0128135
N	N	N	MUC.CP004_MCF7_24H_X1_B7_DUO52HI53LO_G01	sa-102096	MCF7	0.664319	0.00572	0.0128203
N	N	N	CPC008_MCF7_6H_X5_F2B5_DUO52HI53LO_K24	ku-c104488	MCF7	0.664317	0.00572	0.0128203
N	N	N	CPC012_MCF7_6H_X3_B4_DUO52HI53LO_F12	brd-a06131576	MCF7	0.664306	0.00576	0.0128385
N	N	N	CPD002_MCF7_24H_X1_B6_DUO52HI53LO_B24	sulfadimethoxine	MCF7	0.664296	0.00576	0.0128385
Y	N	N	CPC011_MCF7_6H_X3_B3_DUO52HI53LO_L06	droperidol	MCF7	0.664292	0.00576	0.0128385
N	N	N	CPC005_MCF7_6H_X1_B3_DUO52HI53LO_B09	ym-298198	MCF7	0.664278	0.00576	0.0128385
N	N	N	CPD002_MCF7_6H_X2_B6_DUO52HI53LO_B10	citiolone	MCF7	0.66427	0.00576	0.0128385
N	N	N	CPC004_MCF7_6H_X1_B3_DUO52HI53LO_P01	benzylpenicillin	MCF7	0.664268	0.00576	0.0128385
N	N	N	CPC006_MCF7_24H_X2_B4_DUO52HI53LO_E24	brd-k67778494	MCF7	0.664263	0.00576	0.0128385
N	N	N	CPC007_MCF7_6H_X1.A2_F1B3_DUO52HI53LO_H21	brd-k70415218	MCF7	0.664263	0.00576	0.0128385
N	N	N	CPC010_MCF7_24H_X1_B5_DUO52HI53LO_K21	stiripentol	MCF7	0.664262	0.00576	0.0128385
N	N	N	CPC008_MCF7_6H_X1_B3_DUO52HI53LO_E02	brd-a01999384	MCF7	0.664255	0.00577	0.0128385
N	N	N	CPC007_MCF7_6H_X2_F1B3_DUO52HI53LO_A16	brd-k18761689	MCF7	0.664254	0.00577	0.0128385
Y	N	N	CPD001_MCF7_6H_X3_B6_DUO52HI53LO_H15	metaraminol	MCF7	0.664244	0.00577	0.0128385
Y	N	N	CPC004_MCF7_6H_X4_F1B5_DUO52HI53LO_G20	bendroflumethiazide	MCF7	0.664203	0.00581	0.0129119
Y	N	N	CPC004_MCF7_6H_X5_F1B5_DUO52HI53LO_L13	phentermine	MCF7	0.664196	0.00581	0.0129119
Y	N	N	CPD003_MCF7_24H_X3_B6_DUO52HI53LO_L02	vecuronium	MCF7	0.664147	0.00587	0.0130295
N	N	N	CPC008_MCF7_24H_X4_B5_DUO52HI53LO_I18	ku-c104129	MCF7	0.664146	0.00587	0.0130295
N	N	N	CPD001_MCF7_24H_X2_B6_DUO52HI53LO_N15	clemizole	MCF7	0.664104	0.00597	0.0132195
N	N	N	CPC004_MCF7_6H_X4_F1B5_DUO52HI53LO_N21	erythrosine	MCF7	0.664092	0.00597	0.0132195
N	N	N	CPC004_MCF7_6H_X5_F1B5_DUO52HI53LO_O19	mrs-1334	MCF7	0.664092	0.00597	0.0132195
N	N	N	MUC.CP001_MCF7_24H_X3_B7_DUO52HI53LO_O10	hemicholinium-3	MCF7	0.664088	0.00597	0.0132195
N	N	N	CPC005_MCF7_6H_X1_B3_DUO52HI53LO_B06	anpirtoline	MCF7	0.664061	0.00602	0.0133142
N	N	N	MUC.CP003_MCF7_24H_X1_B7_DUO52HI53LO_K22	sa-424589	MCF7	0.664048	0.00602	0.0133142
N	N	N	CPC008_MCF7_6H_X1_B3_DUO52HI53LO_H13	brd-k85937960	MCF7	0.664025	0.00608	0.0134388
N	N	N	CPC007_MCF7_24H_X1_B5_DUO52HI53LO_D21	brd-k26767475	MCF7	0.664018	0.00609	0.0134529
N	N	N	CPC004_MCF7_6H_X2_B3_DUO52HI53LO_N03	altrenogest	MCF7	0.663931	0.0062	0.0136876
N	N	N	MUC.CP006_MCF7_6H_X2_B7_DUO52HI53LO_J09	sa-84905	MCF7	0.663921	0.00622	0.0137236
N	N	N	MUC.CP001_MCF7_24H_X1_B7_DUO52HI53LO_M08	sa-1938219	MCF7	0.663909	0.00624	0.0137594
N	N	N	CPC008_MCF7_24H_X4_B5_DUO52HI53LO_B23	brd-k19134488	MCF7	0.663905	0.00625	0.0137732
N	N	N	MUC.CP004_MCF7_6H_X1_B7_DUO52HI53LO_A16	sa-1455938	MCF7	0.663901	0.00626	0.013787
N	N	N	MUC.CP004_MCF7_6H_X2_B7_DUO52HI53LO_J10	sa-1920453	MCF7	0.663892	0.00627	0.0138008
N	N	N	CPD001_MCF7_6H_X1.A2_B6_DUO52HI53LO_G20	picotamide	MCF7	0.663882	0.00628	0.0138062
Y	N	N	CPC020_MCF7_24H_X4_F2B4_DUO52HI53LO_B21	carbamazepine	MCF7	0.663876	0.00628	0.0138062
Y	N	N	CPC009_MCF7_6H_X2_B3_DUO52HI53LO_L24	flunisolide	MCF7	0.66386	0.00629	0.01382
Y	N	N	CPD002_MCF7_24H_X1_B6_DUO52HI53LO_B09	pentobarbital	MCF7	0.663829	0.00633	0.0138995
N	N	N	LJP002_MCF7_6H_X2_F2B5_DUO52HI53LO_C19	ldn-193189	MCF7	0.663804	0.00638	0.014001
N	N	N	CPC010_MCF7_6H_X3_B3_DUO52HI53LO_M08	brd-k36772364	MCF7	0.663766	0.00642	0.0140572
N	N	N	CPC013_MCF7_24H_X4_F1B5_DUO52HI53LO_H10	f-1061-0166	MCF7	0.663766	0.00642	0.0140572
N	Y	N	LJP002_MCF7_24H_X1_F2B5_DUO52HI53LO_K13	foretinib	MCF7	0.663759	0.00642	0.0140572
Y	N	N	CPC004_MCF7_6H_X4_F1B5_DUO52HI53LO_E04	fenoterol	MCF7	0.66375	0.00644	0.0140572
Y	N	N	CPD003_MCF7_24H_X3_B6_DUO52HI53LO_G20	bacitracin	MCF7	0.663749	0.00644	0.0140572
N	N	N	CPC007_MCF7_6H_X1.A2_F1B3_DUO52HI53LO_I20	brd-k95352812	MCF7	0.663747	0.00644	0.0140572
N	N	N	MUC.CP001_MCF7_6H_X3_B7_DUO52HI53LO_I12	sa-1939007	MCF7	0.663743	0.00644	0.0140572
Y	N	N	CPD002_MCF7_24H_X2_B6_DUO52HI53LO_F19	azelastine	MCF7	0.663729	0.00644	0.0140572
N	N	N	CPC004_MCF7_6H_X4_F1B5_DUO52HI53LO_D11	coumarin	MCF7	0.663726	0.00644	0.0140572
N	N	N	CPC007_MCF7_24H_X1_B5_DUO52HI53LO_F22	brd-k79857601	MCF7	0.66372	0.00645	0.0140623
N	N	N	CPC008_MCF7_24H_X4_B5_DUO52HI53LO_K16	brd-k88707333	MCF7	0.663712	0.00645	0.0140623
N	N	N	CPC013_MCF7_6H_X2_B3_DUO52HI53LO_M11	brd-k71427192	MCF7	0.663695	0.00646	0.0140674
N	N	N	CPC005_MCF7_24H_X5_F2B4_DUO52HI53LO_P18	profenamine	MCF7	0.663694	0.00646	0.0140674
Y	N	N	CPD002_MCF7_24H_X1_B6_DUO52HI53LO_O03	vatalanib	MCF7	0.663677	0.00649	0.0141244
N	N	N	MUC.CP006_MCF7_24H_X2_B7_DUO52HI53LO_P10	sa-1455791	MCF7	0.66366	0.00651	0.0141345
N	N	N	CPC005_MCF7_6H_X2_B3_DUO52HI53LO_F08	arc-239	MCF7	0.66366	0.00651	0.0141345
N	N	N	CPC010_MCF7_24H_X1_B5_DUO52HI53LO_H24	corticosterone	MCF7	0.66365	0.00651	0.0141345
N	N	N	CPC007_MCF7_6H_X3_B3_DUO52HI53LO_O06	brd-k67118123	MCF7	0.663637	0.00651	0.0141345
N	N	N	CPC007_MCF7_6H_X1.A2_F1B3_DUO52HI53LO_J14	brd-k03552198	MCF7	0.663629	0.00652	0.0141478
N	N	N	MUC.CP003_MCF7_6H_X1_B7_DUO52HI53LO_P08	sa-1457810	MCF7	0.663572	0.00663	0.014378
N	N	N	CPC009_MCF7_24H_X4_B5_DUO52HI53LO_G18	vu-0447126-2	MCF7	0.663566	0.00664	0.0143828
N	N	N	MUC.CP002_MCF7_6H_X2_B7_DUO52HI53LO_F09	sa-424294	MCF7	0.663554	0.00664	0.0143828
Y	N	N	CPC020_MCF7_24H_X4_F2B4_DUO52HI53LO_H15	molindone	MCF7	0.663506	0.00668	0.0144524
N	N	N	CPD002_MCF7_6H_X1_B6_DUO52HI53LO_N03	mizolastine	MCF7	0.663502	0.00668	0.0144524
Y	N	N	CPC005_MCF7_6H_X5_F1B5_DUO52HI53LO_J14	galantamine	MCF7	0.663492	0.00669	0.0144616
Y	N	N	CPD001_MCF7_6H_X3_B6_DUO52HI53LO_P10	enalapril	MCF7	0.663488	0.0067	0.0144616
N	N	N	LJP002_MCF7_6H_X3_F2B5_DUO52HI53LO_P15	chir-99021	MCF7	0.663469	0.0067	0.0144616
N	N	N	MUC.CP003_MCF7_24H_X1_B7_DUO52HI53LO_B21	sa-3676	MCF7	0.663462	0.0067	0.0144616
Y	N	N	CPC004_MCF7_6H_X4_F1B5_DUO52HI53LO_D08	nadolol	MCF7	0.663444	0.00676	0.0145826
N	N	N	CPC004_MCF7_6H_X2_B3_DUO52HI53LO_F24	colforsin	MCF7	0.663442	0.00677	0.0145956
N	N	N	CPC020_MCF7_24H_X3_F1B4_DUO52HI53LO_L07	depomedrol	MCF7	0.66344	0.00678	0.0146086
N	N	N	MUC.CP003_MCF7_6H_X3_B7_DUO52HI53LO_H05	sa-1939936	MCF7	0.663429	0.00679	0.0146216
Y	N	N	CPC010_MCF7_6H_X3_B3_DUO52HI53LO_O21	oxyphenonium	MCF7	0.663413	0.00683	0.0146991
N	N	N	CPC005_MCF7_24H_X3_B4_DUO52HI53LO_N03	periplocymarin	MCF7	0.663402	0.00685	0.0147249
N	N	N	CPC005_MCF7_24H_X4_B5_DUO52HI53LO_O12	rx-821002	MCF7	0.663399	0.00685	0.0147249
N	N	N	CPC010_MCF7_24H_X3_B5_DUO52HI53LO_L20	benzbromarone	MCF7	0.663377	0.00687	0.0147593
N	N	N	CPD003_MCF7_24H_X3.L2_B6_DUO52HI53LO_A24	sulbactam	MCF7	0.663341	0.0069	0.0148064
N	Y	N	CPC006_MCF7_6H_X2_F1B3_DUO52HI53LO_M21	temsirolimus	MCF7	0.663329	0.0069	0.0148064
Y	N	N	CPD003_MCF7_24H_X3.L2_B6_DUO52HI53LO_L09	sertraline	MCF7	0.663294	0.00695	0.014905
N	N	N	MUC.CP001_MCF7_6H_X2_B7_DUO52HI53LO_K11	sa-792728	MCF7	0.663289	0.00697	0.0149305
N	N	N	CPC009_MCF7_24H_X5_B5_DUO52HI53LO_P18	brd-k37150847	MCF7	0.663277	0.00697	0.0149305
N	N	N	CPC014_MCF7_24H_X1_B5_DUO52HI53LO_L10	xanthohumol	MCF7	0.663268	0.00699	0.0149646
N	N	N	CPC011_MCF7_24H_X5_B5_DUO52HI53LO_A13	bifemelane	MCF7	0.663199	0.00705	0.0150843
N	N	N	CPC008_MCF7_24H_X5_B5_DUO52HI53LO_B20	ku-c103868	MCF7	0.663187	0.00707	0.0151183
N	N	N	CPC007_MCF7_6H_X3_B3_DUO52HI53LO_H08	brd-a72069525	MCF7	0.66317	0.00709	0.0151347
N	N	N	CPC010_MCF7_6H_X4_F1B5_DUO52HI53LO_G17	brd-k03704870	MCF7	0.663164	0.00709	0.0151347
N	N	N	CPC013_MCF7_24H_X2_B5_DUO52HI53LO_D19	brd-a93015352	MCF7	0.663164	0.00709	0.0151347
N	N	N	CPD002_MCF7_24H_X3_B6_DUO52HI53LO_L17	acipimox	MCF7	0.663153	0.0071	0.0151422
N	N	N	CPC012_MCF7_6H_X1_B3_DUO52HI53LO_N16	brd-a98888159	MCF7	0.663134	0.00711	0.0151422
N	N	N	CPD003_MCF7_24H_X2.L2_B6_DUO52HI53LO_E08	diloxanide	MCF7	0.663132	0.00711	0.0151422
N	N	N	CPC004_MCF7_6H_X4_F1B5_DUO52HI53LO_P16	gw-7647	MCF7	0.663114	0.00711	0.0151422
N	Y	N	LJP002_MCF7_6H_X1_F2B5_DUO52HI53LO_G11	afatinib	MCF7	0.663099	0.00715	0.0152186
N	N	N	MUC.CP002_MCF7_24H_X1_B7_DUO52HI53LO_B16	sa-90471	MCF7	0.663062	0.00718	0.0152736
N	N	N	MUC.CP004_MCF7_24H_X3_B7_DUO52HI53LO_G17	sa-1459830	MCF7	0.663011	0.00725	0.0154136
N	N	N	MUC.CP002_MCF7_24H_X2_B7_DUO52HI53LO_P07	sa-1939838	MCF7	0.663009	0.00726	0.0154259
N	N	N	CPC006_MCF7_24H_X3_B4_DUO52HI53LO_J22	qs-11	MCF7	0.662993	0.00727	0.0154293
N	N	N	LJP001_MCF7_6H_X3_B2_DUO53HI52LO_I11	az-628	MCF7	0.66299	0.00727	0.0154293
Y	N	N	CPC005_MCF7_6H_X1_B3_DUO52HI53LO_C09	epibatidine	MCF7	0.662959	0.00729	0.0154451
N	N	N	CPC014_MCF7_6H_X3_B4_DUO52HI53LO_O02	wye-354	MCF7	0.662943	0.00729	0.0154451
Y	N	N	CPC010_MCF7_6H_X4_F1B5_DUO52HI53LO_C24	chlordiazepoxide	MCF7	0.662936	0.00729	0.0154451
N	N	N	CPC005_MCF7_6H_X3_B3_DUO52HI53LO_I23	tribenoside	MCF7	0.662927	0.0073	0.0154484
N	N	N	CPC013_MCF7_6H_X5_F1B5_DUO52HI53LO_G03	th02453-036-p1	MCF7	0.662925	0.0073	0.0154484
N	N	N	MUC.CP006_MCF7_24H_X2_B7_DUO52HI53LO_J02	sa-424534	MCF7	0.662914	0.00731	0.0154518
Y	N	N	CPD002_MCF7_6H_X2_B6_DUO52HI53LO_G19	carbimazole	MCF7	0.662911	0.00731	0.0154518
N	N	N	CPD001_MCF7_6H_X3_B6_DUO52HI53LO_D15	sulfamethoxazole	MCF7	0.662905	0.00732	0.0154641
N	N	N	CPC004_MCF7_6H_X4_F1B5_DUO52HI53LO_E08	fenbufen	MCF7	0.6629	0.00733	0.0154674
N	N	N	MUC.CP003_MCF7_6H_X2_B7_DUO52HI53LO_I07	sa-1921456	MCF7	0.662894	0.00733	0.0154674
N	N	N	CPC008_MCF7_6H_X1_B3_DUO52HI53LO_P07	brd-k30443205	MCF7	0.662861	0.00739	0.0155851
Y	N	N	CPD003_MCF7_24H_X2.L2_B6_DUO52HI53LO_P04	mecamylamine	MCF7	0.662845	0.00742	0.0156394
N	N	N	CPD002_MCF7_6H_X2_B6_DUO52HI53LO_E09	cephalosporanic-acid	MCF7	0.662831	0.00745	0.0156847
N	N	N	CPC006_MCF7_6H_X1_B3_DUO52HI53LO_A16	tyrphostin-1	MCF7	0.66283	0.00745	0.0156847
N	N	N	CPC008_MCF7_6H_X3_F1B3_DUO52HI53LO_H22	brd-k54470384	MCF7	0.662825	0.00746	0.0156967
N	N	N	CPC012_MCF7_6H_X5_F1B5_DUO52HI53LO_B05	brd-k08630646	MCF7	0.662811	0.00748	0.0157118
N	N	N	MUC.CP006_MCF7_6H_X2_B7_DUO52HI53LO_E03	sa-243423	MCF7	0.662808	0.00748	0.0157118
Y	N	N	CPD003_MCF7_24H_X2.L2_B6_DUO52HI53LO_B08	penbutolol	MCF7	0.662808	0.00748	0.0157118
N	N	N	LJP001_MCF7_24H_X4_B2_DUO52HI53LO_H14	wh-4025	MCF7	0.662783	0.00753	0.0157988
N	N	N	CPC008_MCF7_6H_X1_B3_DUO52HI53LO_J23	vu-0413247-1	MCF7	0.662778	0.00753	0.0157988
N	N	N	CPC007_MCF7_6H_X3_B3_DUO52HI53LO_G16	exo-1	MCF7	0.662764	0.00754	0.0158108
N	N	N	CPC014_MCF7_6H_X3_B4_DUO52HI53LO_A14	emf-sumo1-2	MCF7	0.662742	0.00758	0.0158856
N	N	N	CPC005_MCF7_6H_X1_B3_DUO52HI53LO_A19	tetrahydrocannabinol-7-oic-acid	MCF7	0.662701	0.00763	0.0159813
Y	N	N	CPD001_MCF7_24H_X2_B6_DUO52HI53LO_P16	guanethidine	MCF7	0.66266	0.00766	0.016035
N	Y	N	CPD001_MCF7_24H_X3_B6_DUO52HI53LO_N12	bupivacaine	MCF7	0.662628	0.00772	0.0161514
Y	N	N	CPC011_MCF7_6H_X1_B3_DUO52HI53LO_E07	pancuronium	MCF7	0.662604	0.00774	0.016184
N	N	N	CPC004_MCF7_6H_X5_F1B5_DUO52HI53LO_A19	deoxyandirobin	MCF7	0.662595	0.00776	0.0162166
Y	N	N	CPD001_MCF7_6H_X3_B6_DUO52HI53LO_B06	flavoxate	MCF7	0.662582	0.00777	0.0162283
Y	N	N	CPC004_MCF7_6H_X5_F1B5_DUO52HI53LO_A09	flecainide	MCF7	0.662562	0.00779	0.0162609
N	N	N	CPC013_MCF7_6H_X5_F1B5_DUO52HI53LO_A23	cilomilast	MCF7	0.66256	0.0078	0.0162725
N	N	N	CPC005_MCF7_6H_X2_B3_DUO52HI53LO_N12	oleylethanolamide	MCF7	0.662556	0.00781	0.0162841
N	N	N	CPC006_MCF7_24H_X2_B4_DUO52HI53LO_A21	pj-34	MCF7	0.66254	0.00782	0.0162957
N	N	N	MUC.CP003_MCF7_6H_X1_B7_DUO52HI53LO_J20	sa-1458026	MCF7	0.662526	0.00784	0.0163282
N	N	N	CPC012_MCF7_6H_X1_B3_DUO52HI53LO_K13	brd-a36884011	MCF7	0.662509	0.00787	0.0163814
N	N	N	CPD003_MCF7_24H_X3.L2_B6_DUO52HI53LO_D24	methenamine	MCF7	0.662495	0.00788	0.0163836
Y	N	N	CPD002_MCF7_24H_X1_B6_DUO52HI53LO_I20	mesoridazine	MCF7	0.662494	0.00788	0.0163836
Y	N	N	CPD002_MCF7_24H_X2_B6_DUO52HI53LO_J05	tizanidine	MCF7	0.662477	0.0079	0.0163997
N	N	N	CPC005_MCF7_24H_X3_B4_DUO52HI53LO_M14	tianeptine	MCF7	0.662473	0.00791	0.0163997
N	N	N	CPC011_MCF7_24H_X4_B5_DUO52HI53LO_N19	fluticasone	MCF7	0.662468	0.00791	0.0163997
N	N	N	CPC007_MCF7_6H_X3_B3_DUO52HI53LO_J15	brd-k08857385	MCF7	0.662463	0.00791	0.0163997
N	N	N	CPD001_MCF7_24H_X3_B6_DUO52HI53LO_N11	nifenazone	MCF7	0.662458	0.00791	0.0163997
N	N	N	MUC.CP001_MCF7_6H_X1_B7_DUO52HI53LO_K03	sa-97343	MCF7	0.662439	0.00793	0.0164319
Y	N	N	CPC010_MCF7_6H_X3_B3_DUO52HI53LO_A24	tramadol	MCF7	0.662413	0.00797	0.0165054
N	N	N	CPD001_MCF7_24H_X2_B6_DUO52HI53LO_B12	dropropizine	MCF7	0.662411	0.00798	0.0165168
N	N	N	CPC020_MCF7_24H_X3_F1B4_DUO52HI53LO_L02	17-beta-estradiol	MCF7	0.662407	0.008	0.0165211
Y	N	N	CPC020_MCF7_24H_X5_B5_DUO52HI53LO_P11	benzatropine	MCF7	0.662407	0.008	0.0165211
Y	N	N	ASG001_MCF7_6H_X2_B7_DUO52HI53LO_C15	troglitazone	MCF7	0.662393	0.008	0.0165211
N	N	N	CPD002_MCF7_24H_X3_B6_DUO52HI53LO_E15	dibenzepin	MCF7	0.662393	0.008	0.0165211
N	N	N	CPC006_MCF7_6H_X2_F1B3_DUO52HI53LO_K11	zebularine	MCF7	0.662371	0.00802	0.0165531
Y	N	N	CPD003_MCF7_6H_X2_B6_DUO52HI53LO_J12	topiramate	MCF7	0.662368	0.00803	0.0165644
N	N	N	CPC005_MCF7_24H_X4_B5_DUO52HI53LO_B08	ml-9	MCF7	0.662356	0.00804	0.0165757
N	N	N	MUC.CP002_MCF7_24H_X1_B7_DUO52HI53LO_A21	sa-1459031	MCF7	0.662313	0.0081	0.0166901
N	N	N	MUC.CP004_MCF7_24H_X2_B7_DUO52HI53LO_L12	sa-1457169	MCF7	0.662238	0.00815	0.0167649
N	Y	N	CPD002_MCF7_24H_X2_B6_DUO52HI53LO_H09	diclofenac	MCF7	0.662233	0.00815	0.0167649
N	N	N	MUC.CP004_MCF7_6H_X2_B7_DUO52HI53LO_H11	sa-1921996	MCF7	0.662223	0.00815	0.0167649
N	N	N	MUC.CP001_MCF7_6H_X2_B7_DUO52HI53LO_K07	sa-1447005	MCF7	0.662201	0.0082	0.0168584
N	N	N	MUC.CP006_MCF7_6H_X2_B7_DUO52HI53LO_A15	sa-1457187	MCF7	0.662182	0.00822	0.01689
N	N	N	MUC.CP001_MCF7_6H_X1_B7_DUO52HI53LO_K05	sa-1480001	MCF7	0.662166	0.00823	0.0169011
N	N	N	CPC008_MCF7_24H_X4_B5_DUO52HI53LO_O24	brd-k95337198	MCF7	0.662161	0.00825	0.0169139
N	N	N	CPC012_MCF7_6H_X4_F1B5_DUO52HI53LO_M23	brd-k64985742	MCF7	0.662159	0.00825	0.0169139
N	N	N	CPC020_MCF7_6H_X3_B4_DUO52HI53LO_H19	rimantadine	MCF7	0.662156	0.00825	0.0169139
N	N	N	MUC.CP002_MCF7_6H_X3_B7_DUO52HI53LO_E11	sa-434027	MCF7	0.662148	0.00826	0.0169249
N	N	N	CPD001_MCF7_6H_X3_B6_DUO52HI53LO_A13	isoflupredone	MCF7	0.662122	0.00831	0.0170084
N	N	N	CPC011_MCF7_24H_X5_B5_DUO52HI53LO_C06	actarit	MCF7	0.662121	0.00831	0.0170084
N	N	N	LJP002_MCF7_6H_X2_F2B5_DUO52HI53LO_M22	gsk-1059615	MCF7	0.662101	0.00833	0.0170319
N	N	N	CPC007_MCF7_24H_X5_B5_DUO52HI53LO_I18	brd-a93942655	MCF7	0.662099	0.00834	0.0170319
N	N	N	MUC.CP006_MCF7_6H_X3_B7_DUO52HI53LO_A10	sa-1459256	MCF7	0.66208	0.00834	0.0170319
N	N	N	CPC013_MCF7_24H_X5_F1B5_DUO52HI53LO_L03	brd-k75418381	MCF7	0.662079	0.00834	0.0170319
N	N	N	CPC008_MCF7_24H_X4_B5_DUO52HI53LO_D13	brd-a30612536	MCF7	0.662073	0.00837	0.0170568
N	N	N	CPC013_MCF7_6H_X5_F1B5_DUO52HI53LO_M17	brd-k07161233	MCF7	0.662045	0.00838	0.0170568
N	N	N	CPC007_MCF7_6H_X1.A2_F1B3_DUO52HI53LO_E05	ku-c103443n	MCF7	0.662044	0.00838	0.0170568
N	N	N	CPC007_MCF7_24H_X1_B5_DUO52HI53LO_L19	brd-k81751891	MCF7	0.66204	0.00838	0.0170568
N	N	N	CPC010_MCF7_24H_X3_B5_DUO52HI53LO_O23	dihydrexidine	MCF7	0.662037	0.00838	0.0170568
N	N	N	CPC007_MCF7_6H_X3_B3_DUO52HI53LO_O05	brd-k40224283	MCF7	0.662036	0.00838	0.0170568
N	N	N	CPC004_MCF7_6H_X4_F1B5_DUO52HI53LO_A23	salsolinol	MCF7	0.662022	0.00841	0.0171084
N	N	N	MUC.CP003_MCF7_6H_X1_B7_DUO52HI53LO_D04	sa-792574	MCF7	0.662011	0.00842	0.0171193
N	N	N	CPC004_MCF7_6H_X4_F1B5_DUO52HI53LO_A15	ly-83583	MCF7	0.662008	0.00843	0.0171301
N	Y	N	LJP001_MCF7_6H_X1_B2_DUO53HI52LO_F01	imatinib	MCF7	0.661999	0.00844	0.017141
N	N	N	CPD002_MCF7_6H_X3_B6_DUO52HI53LO_M13	efavirenz	MCF7	0.661973	0.00848	0.0172127
N	N	N	CPC007_MCF7_6H_X2_F1B3_DUO52HI53LO_N12	jas07-008	MCF7	0.661967	0.0085	0.0172438
N	N	N	MUC.CP001_MCF7_24H_X2_B7_DUO52HI53LO_D17	sa-1938756	MCF7	0.661947	0.00853	0.0172951
N	N	N	CPC008_MCF7_6H_X1_B3_DUO52HI53LO_B06	brd-k98676510	MCF7	0.661918	0.00854	0.0173059
N	Y	N	CPC020_MCF7_24H_X1_F1B4_DUO52HI53LO_N23	busulfan	MCF7	0.661891	0.00859	0.0173976
N	N	N	CPC007_MCF7_24H_X1_B5_DUO52HI53LO_I24	brd-k10057859	MCF7	0.661872	0.00863	0.017469
N	N	N	CPC005_MCF7_24H_X5_F2B4_DUO52HI53LO_M21	brd-k48311056	MCF7	0.661804	0.0087	0.017601
N	N	N	CPC020_MCF7_6H_X5_F1B5_DUO52HI53LO_F02	sulfafurazole	MCF7	0.661797	0.00871	0.0176019
N	N	N	CPC005_MCF7_24H_X5_F2B4_DUO52HI53LO_J22	vama-37	MCF7	0.661796	0.00871	0.0176019
N	N	N	CPC007_MCF7_24H_X3_B5_DUO52HI53LO_N07	brd-k71835137	MCF7	0.661758	0.00881	0.0177753
N	N	N	CPD003_MCF7_24H_X2.L2_B6_DUO52HI53LO_D06	iopanoic-acid	MCF7	0.661746	0.00882	0.0177753
N	N	N	LJP001_MCF7_24H_X4_B2_DUO52HI53LO_I03	sb-590885	MCF7	0.661742	0.00882	0.0177753
N	N	N	CPC011_MCF7_24H_X4_B5_DUO52HI53LO_C14	tosufloxacin	MCF7	0.661739	0.00882	0.0177753
Y	N	N	CPC004_MCF7_6H_X4_F1B5_DUO52HI53LO_F14	nitrendipine	MCF7	0.661737	0.00882	0.0177753
N	N	N	CPC006_MCF7_24H_X1_B4_DUO52HI53LO_I14	prostaglandin-a1	MCF7	0.661729	0.00883	0.0177857
Y	N	N	CPC011_MCF7_6H_X3_B3_DUO52HI53LO_O22	alosetron	MCF7	0.66172	0.00884	0.0177961
Y	N	N	CPD003_MCF7_24H_X2.L2_B6_DUO52HI53LO_O21	carbachol	MCF7	0.661701	0.00886	0.0178266
N	N	N	CPC014_MCF7_6H_X3_B4_DUO52HI53LO_G08	brd-a03946276	MCF7	0.661649	0.00899	0.0180684
N	N	N	CPC014_MCF7_24H_X3_B5_DUO52HI53LO_H11	chenodeoxycholic-acid	MCF7	0.661643	0.00899	0.0180684
N	N	N	CPC005_MCF7_6H_X2_F1B3_DUO52HI53LO_I17	hydrocotarnine	MCF7	0.661631	0.00903	0.0181197
N	N	N	CPC013_MCF7_6H_X3.A2_F1B3_DUO52HI53LO_F07	brd-a75471153	MCF7	0.661631	0.00903	0.0181197
N	N	N	CPC005_MCF7_24H_X5_F2B4_DUO52HI53LO_F10	gabazine	MCF7	0.661622	0.00904	0.0181197
N	N	N	MUC.CP002_MCF7_24H_X3_B7_DUO52HI53LO_M04	sa-419172	MCF7	0.661621	0.00904	0.0181197
N	N	N	CPC009_MCF7_6H_X1_B3_DUO52HI53LO_F19	brd-a29721261	MCF7	0.661617	0.00905	0.0181197
N	N	N	CPC011_MCF7_6H_X1_B3_DUO52HI53LO_E03	zacopride	MCF7	0.661613	0.00905	0.0181197
N	N	N	LJP002_MCF7_24H_X3_F2B5_DUO52HI53LO_E24	gsk-690693	MCF7	0.6616	0.00905	0.0181197
N	N	N	CPC014_MCF7_6H_X4_F1B5_DUO52HI53LO_M23	stk-397047	MCF7	0.661595	0.00906	0.01812
N	N	N	CPC013_MCF7_6H_X5_F1B5_DUO52HI53LO_O01	brd-k23027438	MCF7	0.661595	0.00906	0.01812
N	N	N	CPC006_MCF7_24H_X3_B4_DUO52HI53LO_P11	brd-k30064966	MCF7	0.661566	0.00909	0.0181701
N	N	N	CPC004_MCF7_6H_X2_B3_DUO52HI53LO_M11	rathyronine	MCF7	0.661559	0.0091	0.0181802
Y	N	N	CPD001_MCF7_6H_X3_B6_DUO52HI53LO_E15	doxylamine	MCF7	0.661547	0.00912	0.0182103
N	N	N	CPC013_MCF7_24H_X2_B5_DUO52HI53LO_E16	brd-k22322324	MCF7	0.661527	0.00916	0.0182703
N	N	N	CPC012_MCF7_6H_X2_B4_DUO52HI53LO_I06	st-4070043	MCF7	0.661521	0.00916	0.0182703
N	N	N	CPC014_MCF7_6H_X2_B4_DUO52HI53LO_D07	calcifediol	MCF7	0.661493	0.00917	0.0182804
N	N	N	CPC007_MCF7_24H_X1_B5_DUO52HI53LO_L20	brd-k91691979	MCF7	0.661488	0.00918	0.0182904
N	N	N	CPC005_MCF7_24H_X4_B5_DUO52HI53LO_I21	napelline	MCF7	0.661484	0.00919	0.0183004
N	N	N	CPC008_MCF7_6H_X3_F1B3_DUO52HI53LO_C11	brd-k32636001	MCF7	0.661475	0.00921	0.0183303
N	N	N	CPC005_MCF7_6H_X5_F1B5_DUO52HI53LO_O22	mifobate	MCF7	0.661468	0.00922	0.0183403
N	N	N	CPC014_MCF7_6H_X2_F1B3_DUO52HI53LO_H09	deoxycholic-acid	MCF7	0.66143	0.00927	0.0184298
N	N	N	CPD001_MCF7_24H_X2_B6_DUO52HI53LO_F03	ampyrone	MCF7	0.66142	0.0093	0.0184794
N	N	N	CPC007_MCF7_24H_X1_B5_DUO52HI53LO_H17	brd-k51608872	MCF7	0.661398	0.00934	0.0185489
N	N	N	MUC.CP002_MCF7_24H_X2_B7_DUO52HI53LO_F20	sa-244587	MCF7	0.661394	0.00935	0.0185587
N	N	N	CPD003_MCF7_6H_X1_B6_DUO52HI53LO_M20	octopamine	MCF7	0.66138	0.00939	0.018608
Y	N	N	CPC011_MCF7_6H_X3_B3_DUO52HI53LO_B06	rutin	MCF7	0.661374	0.00939	0.018608
Y	N	N	CPC004_MCF7_6H_X5_F1B5_DUO52HI53LO_L15	ticlopidine	MCF7	0.661365	0.00939	0.018608
N	N	N	CPC011_MCF7_24H_X5_B5_DUO52HI53LO_I03	brd-k57954781	MCF7	0.661342	0.00945	0.0187168
Y	N	N	CPD001_MCF7_24H_X1_B6_DUO52HI53LO_A24	phenylpropanolamine	MCF7	0.661313	0.0095	0.0187956
Y	N	N	CPD003_MCF7_24H_X1_B6_DUO52HI53LO_E09	benzthiazide	MCF7	0.661309	0.0095	0.0187956
N	N	N	CPC007_MCF7_6H_X1.A2_F1B3_DUO52HI53LO_A06	brd-k12540328	MCF7	0.661282	0.00952	0.018825
N	N	N	CPC010_MCF7_6H_X3_B3_DUO52HI53LO_J04	vu-0402605	MCF7	0.661256	0.00956	0.018894
N	N	N	MUC.CP006_MCF7_6H_X1_B7_DUO52HI53LO_M19	sa-1458189	MCF7	0.661239	0.00962	0.0190023
N	N	N	MUC.CP003_MCF7_6H_X2_B7_DUO52HI53LO_B08	sa-245650	MCF7	0.661227	0.00965	0.0190514
N	N	N	CPC004_MCF7_6H_X2_B3_DUO52HI53LO_L11	aminopentamide	MCF7	0.661218	0.00969	0.0191098
N	N	N	LJP001_MCF7_6H_X1_B2_DUO53HI52LO_E17	gsk-3-inhibitor-ii	MCF7	0.661217	0.00969	0.0191098
Y	N	N	CPD001_MCF7_24H_X2_B6_DUO52HI53LO_E08	cyproheptadine	MCF7	0.661214	0.0097	0.0191193
N	N	N	MUC.CP003_MCF7_6H_X1_B7_DUO52HI53LO_J01	sa-1922111	MCF7	0.661189	0.00978	0.0192667
N	N	N	CPC008_MCF7_24H_X4_B5_DUO52HI53LO_F18	brd-a38936397	MCF7	0.661176	0.0098	0.0192957
N	N	N	ASG001_MCF7_6H_X2_B7_DUO52HI53LO_I06	alpha-estradiol	MCF7	0.661173	0.00981	0.0193051
Y	N	N	CPC010_MCF7_6H_X4_F1B5_DUO52HI53LO_K24	balsalazide	MCF7	0.661167	0.00982	0.0193144
N	N	N	CPC010_MCF7_6H_X4_F1B5_DUO52HI53LO_L21	larixinic-acid	MCF7	0.661118	0.00987	0.0194024
N	N	N	CPC008_MCF7_6H_X1_B3_DUO52HI53LO_L12	brd-k37498076	MCF7	0.661112	0.00989	0.0194313
N	N	N	CPC006_MCF7_6H_X3_B3_DUO52HI53LO_H10	rilmenidine	MCF7	0.661091	0.00991	0.0194602
N	N	N	CPC012_MCF7_6H_X5_F1B5_DUO52HI53LO_M12	mw-stk33-4c	MCF7	0.661066	0.00994	0.0195087
N	N	N	LJP002_MCF7_24H_X3_F2B5_DUO52HI53LO_K07	at7867	MCF7	0.661059	0.00995	0.0195179
N	N	N	CPC008_MCF7_6H_X1_B3_DUO52HI53LO_G23	brd-k92202821	MCF7	0.661042	0.00996	0.0195271
N	N	N	CPC014_MCF7_6H_X3_B4_DUO52HI53LO_G20	brd-a26595446	MCF7	0.661033	0.00998	0.0195559
N	N	N	CPC006_MCF7_6H_X2_F1B3_DUO52HI53LO_P15	ver-155008	MCF7	0.661031	0.01	0.0195847
N	N	N	CPC004_MCF7_6H_X5_F1B5_DUO52HI53LO_M22	o-3m3fbs	MCF7	0.661016	0.01006	0.0196917
N	N	N	CPD001_MCF7_6H_X1.A2_B6_DUO52HI53LO_O23	ketanserin	MCF7	0.661008	0.01008	0.0196994
N	N	N	CPC005_MCF7_6H_X1_B3_DUO52HI53LO_F18	isogedunin	MCF7	0.661002	0.01008	0.0196994
N	N	N	CPD002_MCF7_6H_X3_B6_DUO52HI53LO_O20	prestwick-559	MCF7	0.660991	0.01008	0.0196994
N	N	N	CPD002_MCF7_6H_X3_B6_DUO52HI53LO_C23	streptozotocin	MCF7	0.660973	0.01014	0.0197956
N	N	N	MUC.CP003_MCF7_24H_X1_B7_DUO52HI53LO_A11	sa-247508	MCF7	0.660966	0.01014	0.0197956
N	N	N	CPC007_MCF7_6H_X1.A2_F1B3_DUO52HI53LO_O03	brd-k78056905	MCF7	0.660959	0.01015	0.0198046
N	N	N	MUC.CP002_MCF7_6H_X1_B7_DUO52HI53LO_H13	sa-103021	MCF7	0.660914	0.01019	0.0198616
Y	N	N	CPC006_MCF7_6H_X5_B4_DUO52HI53LO_M06	vemurafenib	MCF7	0.660912	0.01019	0.0198616
N	N	N	CPC014_MCF7_6H_X5_F1B5_DUO52HI53LO_A12	emf-sumo1-4	MCF7	0.660886	0.01021	0.0198795
Y	N	N	CPC005_MCF7_6H_X3_B3_DUO52HI53LO_P13	hydroxyfasudil	MCF7	0.66088	0.01021	0.0198795
N	N	N	CPC012_MCF7_24H_X4_B5_DUO52HI53LO_L14	hu-211	MCF7	0.660871	0.01023	0.0199079
N	N	N	MUC.CP003_MCF7_24H_X3_B7_DUO52HI53LO_I04	sa-1922257	MCF7	0.660848	0.01027	0.0199541
N	N	N	CPC006_MCF7_24H_X1_B4_DUO52HI53LO_I23	ikk-inhibitor-x	MCF7	0.660843	0.01027	0.0199541
N	N	N	MUC.CP002_MCF7_24H_X3_B7_DUO52HI53LO_E03	sa-424828	MCF7	0.660837	0.01027	0.0199541
Y	N	N	CPD002_MCF7_24H_X2_B6_DUO52HI53LO_C04	metixene	MCF7	0.660792	0.01035	0.0200989
N	N	N	LJP002_MCF7_6H_X3_F2B5_DUO52HI53LO_N13	vx-745	MCF7	0.660773	0.01037	0.0201165
N	N	N	CPC010_MCF7_24H_X3_B5_DUO52HI53LO_O10	brd-k60228169	MCF7	0.660771	0.01037	0.0201165
N	N	N	CPC007_MCF7_24H_X4_B5_DUO52HI53LO_H05	brd-k49630153	MCF7	0.660759	0.0104	0.0201428
Y	N	N	CPC011_MCF7_6H_X1_B3_DUO52HI53LO_M03	pilocarpine	MCF7	0.660755	0.0104	0.0201428
N	N	N	CPD003_MCF7_6H_X2_B6_DUO52HI53LO_J18	synephrine	MCF7	0.660753	0.0104	0.0201428
Y	N	N	CPD002_MCF7_24H_X1_B6_DUO52HI53LO_F03	reboxetine	MCF7	0.660743	0.01042	0.0201691
N	N	N	CPC008_MCF7_6H_X1_B3_DUO52HI53LO_E16	brd-k36111767	MCF7	0.660734	0.01043	0.0201691
N	N	N	CPC006_MCF7_6H_X1_B3_DUO52HI53LO_C01	uk-356618	MCF7	0.660722	0.01043	0.0201691
N	N	N	CPC007_MCF7_6H_X1.A2_F1B3_DUO52HI53LO_I21	brd-k58318000	MCF7	0.66072	0.01044	0.0201778
N	N	N	CPD001_MCF7_24H_X3_B6_DUO52HI53LO_L14	acemetacin	MCF7	0.660662	0.01054	0.0203604
N	N	N	CPC006_MCF7_6H_X1_B3_DUO52HI53LO_I10	mst-312	MCF7	0.66066	0.01055	0.020369
N	Y	N	CPC011_MCF7_24H_X4_B5_DUO52HI53LO_L23	mifepristone	MCF7	0.660648	0.01058	0.0204162
N	N	N	CPD001_MCF7_24H_X2_B6_DUO52HI53LO_M21	tolnaftate	MCF7	0.660631	0.01059	0.0204248
N	N	N	MUC.CP006_MCF7_6H_X3_B7_DUO52HI53LO_D06	sa-1456576	MCF7	0.660569	0.0108	0.0208189
N	N	N	CPC005_MCF7_6H_X2_F1B3_DUO52HI53LO_O20	bh3i-1	MCF7	0.660544	0.01088	0.0209511
N	N	N	MUC.CP004_MCF7_6H_X3_B7_DUO52HI53LO_D14	sa-1456443	MCF7	0.660541	0.01088	0.0209511
Y	N	N	CPD003_MCF7_24H_X2.L2_B6_DUO52HI53LO_E02	cefdinir	MCF7	0.660527	0.01093	0.0210364
N	N	N	MUC.CP006_MCF7_6H_X3_B7_DUO52HI53LO_I05	sa-424764	MCF7	0.660506	0.01099	0.0211408
Y	Y	Y	CPD003_MCF7_6H_X2_B6_DUO52HI53LO_A23	anastrozole	MCF7	0.660501	0.01101	0.0211682
N	N	N	MUC.CP003_MCF7_24H_X3_B7_DUO52HI53LO_P03	sa-1456456	MCF7	0.660483	0.01104	0.0212148
N	N	N	CPC005_MCF7_6H_X2_F1B3_DUO52HI53LO_K24	dipivefrine	MCF7	0.660447	0.0111	0.0213078
Y	N	N	CPD001_MCF7_24H_X3_B6_DUO52HI53LO_P22	fluphenazine	MCF7	0.660445	0.0111	0.0213078
N	N	N	CPD001_MCF7_6H_X1.A2_B6_DUO52HI53LO_J23	ambroxol	MCF7	0.660439	0.01113	0.0213431
N	N	N	CPC013_MCF7_6H_X5_F1B5_DUO52HI53LO_M06	brd-a41114263	MCF7	0.660437	0.01113	0.0213431
N	Y	N	CPD002_MCF7_6H_X3_B6_DUO52HI53LO_D24	leucovorin	MCF7	0.660412	0.0112	0.0214662
N	N	N	CPC006_MCF7_24H_X3_B4_DUO52HI53LO_B06	ci-976	MCF7	0.660389	0.01125	0.0215508
N	N	N	CPC005_MCF7_24H_X2_B4_DUO52HI53LO_M02	phccc	MCF7	0.660375	0.01128	0.0215858
N	N	N	CPC020_MCF7_6H_X5_F1B5_DUO52HI53LO_F22	aminolevulinic-acid	MCF7	0.660373	0.01128	0.0215858
N	N	N	CPC010_MCF7_6H_X3_B3_DUO52HI53LO_I09	brd-k69231968	MCF7	0.660361	0.01129	0.0215937
N	N	N	CPC007_MCF7_6H_X2_F1B3_DUO52HI53LO_K14	brd-k56658166	MCF7	0.660344	0.01132	0.0216398
N	N	N	CPC020_MCF7_24H_X2_F1B4_DUO52HI53LO_J22	demeclocycline	MCF7	0.660327	0.01137	0.0217241
N	N	N	MUC.CP001_MCF7_6H_X1_B7_DUO52HI53LO_G07	sa-427137	MCF7	0.660304	0.01141	0.0217779
Y	N	N	CPD001_MCF7_24H_X1_B6_DUO52HI53LO_F01	clenbuterol	MCF7	0.660298	0.01141	0.0217779
N	N	N	CPC007_MCF7_6H_X1.A2_F1B3_DUO52HI53LO_L13	brd-k24632213	MCF7	0.660281	0.01146	0.021862
N	N	N	CPC011_MCF7_24H_X4_B5_DUO52HI53LO_D13	benidipine	MCF7	0.660267	0.01147	0.0218697
N	N	N	CPC008_MCF7_24H_X5_B5_DUO52HI53LO_A23	brd-k92020737	MCF7	0.660225	0.01156	0.0220299
Y	N	N	CPC011_MCF7_24H_X5_B5_DUO52HI53LO_F18	montelukast	MCF7	0.660216	0.01157	0.0220375
N	N	N	CPC012_MCF7_24H_X2_B5_DUO52HI53LO_O23	brd-a55565369	MCF7	0.660186	0.01166	0.0221975
N	N	N	CPC005_MCF7_24H_X3_B4_DUO52HI53LO_P01	dubinidine	MCF7	0.660177	0.01168	0.022224
Y	N	N	CPC005_MCF7_24H_X4_B5_DUO52HI53LO_A16	haloperidol	MCF7	0.660153	0.01173	0.0223076
N	N	N	CPD001_MCF7_24H_X1_B6_DUO52HI53LO_O03	todralazine	MCF7	0.660117	0.01176	0.0223531
N	N	N	CPC005_MCF7_6H_X2_B3_DUO52HI53LO_O18	l-stepholidine	MCF7	0.660093	0.01182	0.0224556
Y	N	N	CPC011_MCF7_24H_X5_B5_DUO52HI53LO_H14	milnacipran	MCF7	0.660079	0.01184	0.0224819
N	N	N	CPC012_MCF7_6H_X4_F1B5_DUO52HI53LO_P20	brd-k81441552	MCF7	0.660063	0.01193	0.0226411
N	N	N	CPC014_MCF7_24H_X5_F2B4_DUO52HI53LO_G12	brd-k66902379	MCF7	0.660049	0.01195	0.0226674
N	N	N	CPC007_MCF7_6H_X1.A2_F1B3_DUO52HI53LO_C14	brd-a98200599	MCF7	0.660031	0.01198	0.0227009
N	N	N	CPC005_MCF7_6H_X3_B3_DUO52HI53LO_M05	yo-2	MCF7	0.660015	0.01198	0.0227009
N	N	N	CPD001_MCF7_6H_X3_B6_DUO52HI53LO_L18	fipexide	MCF7	0.659979	0.01204	0.0227677
N	N	N	CPC007_MCF7_6H_X4_F1B5_DUO52HI53LO_I08	brd-k54674709	MCF7	0.659976	0.01204	0.0227677
N	N	N	CPC006_MCF7_6H_X3_B3_DUO52HI53LO_O05	rho-kinase-inhibitor-iii[rockout]	MCF7	0.659975	0.01204	0.0227677
N	N	N	LJP001_MCF7_6H_X1_B2_DUO53HI52LO_N16	ku-55933	MCF7	0.659974	0.01204	0.0227677
N	N	N	MUC.CP001_MCF7_6H_X1_B7_DUO52HI53LO_I17	sa-1939079	MCF7	0.659966	0.01205	0.0227704
Y	N	N	CPC005_MCF7_6H_X1_B3_DUO52HI53LO_E07	sulfinpyrazone	MCF7	0.659964	0.01206	0.0227704
N	N	N	CPC013_MCF7_6H_X1_B4_DUO52HI53LO_D12	brd-k37932103	MCF7	0.659962	0.01206	0.0227704
N	N	N	CPD003_MCF7_24H_X3_B6_DUO52HI53LO_E21	ethaverine	MCF7	0.659937	0.01209	0.0228036
Y	N	N	CPC020_MCF7_6H_X2_B4_DUO52HI53LO_H23	prilocaine	MCF7	0.659933	0.01209	0.0228036
N	N	N	CPC007_MCF7_24H_X2_B5_DUO52HI53LO_A23	brd-k15640888	MCF7	0.659921	0.01212	0.0228485
N	N	N	CPD003_MCF7_24H_X3_B6_DUO52HI53LO_A11	piromidic-acid	MCF7	0.659904	0.01215	0.0228699
N	N	N	CPC008_MCF7_24H_X4_B5_DUO52HI53LO_P24	ku-c104137	MCF7	0.659899	0.01215	0.0228699
N	N	N	CPC013_MCF7_6H_X3.A2_F1B3_DUO52HI53LO_C19	andarine	MCF7	0.659897	0.01215	0.0228699
N	N	N	CPC014_MCF7_24H_X3_B5_DUO52HI53LO_B07	brd-k33926001	MCF7	0.659884	0.01218	0.0228912
N	N	N	CPC005_MCF7_24H_X4_B5_DUO52HI53LO_L21	iso-olomoucine	MCF7	0.659882	0.01218	0.0228912
Y	N	N	CPC020_MCF7_24H_X5_B5_DUO52HI53LO_N24	nicardipine	MCF7	0.659881	0.01218	0.0228912
N	N	N	MUC.CP006_MCF7_24H_X3_B7_DUO52HI53LO_F15	sa-433965	MCF7	0.659829	0.01226	0.0230298
N	N	N	CPD001_MCF7_24H_X3_B6_DUO52HI53LO_B24	zoxazolamine	MCF7	0.659815	0.01229	0.0230743
N	Y	N	CPC011_MCF7_6H_X3_B3_DUO52HI53LO_B21	midazolam	MCF7	0.659807	0.01232	0.0231189
N	N	N	CPC005_MCF7_6H_X3_B3_DUO52HI53LO_M03	lomatin	MCF7	0.659796	0.01233	0.0231258
N	N	N	CPD003_MCF7_24H_X3_B6_DUO52HI53LO_M19	phthalylsulfathiazole	MCF7	0.659789	0.01235	0.0231515
N	N	N	CPD001_MCF7_24H_X2_B6_DUO52HI53LO_J08	homochlorcyclizine	MCF7	0.659765	0.01238	0.0231959
N	N	N	CPC007_MCF7_24H_X2_B5_DUO52HI53LO_A08	brd-k19117583	MCF7	0.65975	0.01241	0.0232403
N	N	N	CPC004_MCF7_6H_X2_B3_DUO52HI53LO_E18	estradiol-benzoate	MCF7	0.659732	0.01243	0.0232659
N	N	N	CPC004_MCF7_6H_X2_B3_DUO52HI53LO_G16	altretamine	MCF7	0.659715	0.0125	0.023385
N	N	N	CPC008_MCF7_6H_X5_F2B5_DUO52HI53LO_H16	brd-a11968133	MCF7	0.659675	0.01257	0.023504
Y	N	N	CPD001_MCF7_6H_X1.A2_B6_DUO52HI53LO_G23	dobutamine	MCF7	0.659657	0.01259	0.0235295
Y	N	N	CPD001_MCF7_24H_X2_B6_DUO52HI53LO_P06	flunarizine	MCF7	0.659611	0.01267	0.023667
N	N	N	CPC009_MCF7_24H_X4_B5_DUO52HI53LO_N05	vu-0365118-1	MCF7	0.659601	0.01269	0.0236803
N	N	N	CPC007_MCF7_24H_X4_B5_DUO52HI53LO_P05	psh-010	MCF7	0.659596	0.01269	0.0236803
N	Y	N	CPD003_MCF7_24H_X2.L2_B6_DUO52HI53LO_H12	propranolol	MCF7	0.659574	0.01276	0.0237988
Y	N	N	CPC004_MCF7_6H_X5_F1B5_DUO52HI53LO_L09	tadalafil	MCF7	0.659555	0.01278	0.023824
N	N	N	CPC005_MCF7_24H_X3_B4_DUO52HI53LO_N23	velnacrine	MCF7	0.659541	0.01282	0.0238865
N	N	N	CPC004_MCF7_6H_X5_F1B5_DUO52HI53LO_A11	e-4031	MCF7	0.659537	0.01283	0.023893
N	N	N	CPC013_MCF7_24H_X2_B5_DUO52HI53LO_P15	brd-a41997916	MCF7	0.659533	0.01284	0.0238996
N	N	N	CPC012_MCF7_24H_X2_B5_DUO52HI53LO_M01	brd-k78701355	MCF7	0.659525	0.01287	0.0239433
N	N	N	CPC011_MCF7_6H_X1_B3_DUO52HI53LO_P22	dichloroacetic-acid	MCF7	0.659509	0.01293	0.0240427
N	N	N	MUC.CP004_MCF7_6H_X1_B7_DUO52HI53LO_C15	sa-1459849	MCF7	0.659487	0.01295	0.0240556
Y	N	N	CPC020_MCF7_24H_X3_F1B4_DUO52HI53LO_J11	acetylcholine	MCF7	0.659487	0.01295	0.0240556
N	N	N	CPC009_MCF7_6H_X2_B3_DUO52HI53LO_B11	brd-k46681113	MCF7	0.659463	0.01306	0.0242477
N	N	N	LJP002_MCF7_6H_X3_F2B5_DUO52HI53LO_J07	bms-777607	MCF7	0.659401	0.01319	0.0244644
N	N	N	CPC014_MCF7_6H_X5_F1B5_DUO52HI53LO_P24	tenofovir	MCF7	0.6594	0.01319	0.0244644
N	N	N	CPC007_MCF7_6H_X4_F1B5_DUO52HI53LO_A19	fu-jmbii113b	MCF7	0.659373	0.01321	0.0244891
N	N	N	CPC005_MCF7_24H_X5_F2B4_DUO52HI53LO_J18	gingerol	MCF7	0.659367	0.01322	0.0244953
N	N	N	CPC012_MCF7_6H_X1_B3_DUO52HI53LO_L03	brd-k97951054	MCF7	0.659357	0.01327	0.0245756
N	N	N	MUC.CP002_MCF7_6H_X3_B7_DUO52HI53LO_B09	sa-89735	MCF7	0.659319	0.01332	0.0246557
N	N	N	CPD003_MCF7_6H_X2_B6_DUO52HI53LO_P22	nadifloxacin	MCF7	0.659307	0.01337	0.0247295
N	N	N	CPC008_MCF7_6H_X1_B3_DUO52HI53LO_F23	brd-a38425832	MCF7	0.659303	0.01338	0.0247295
N	N	N	CPC010_MCF7_24H_X1_B5_DUO52HI53LO_J05	brd-k41284916	MCF7	0.659297	0.01338	0.0247295
N	N	N	CPC007_MCF7_6H_X3_B3_DUO52HI53LO_I09	jas07-010	MCF7	0.659288	0.01342	0.0247785
N	N	N	CPC006_MCF7_24H_X2_B4_DUO52HI53LO_B10	tosedostat	MCF7	0.659287	0.01342	0.0247785
N	N	N	CPC020_MCF7_6H_X3_B4_DUO52HI53LO_H06	sulfacetamide	MCF7	0.659279	0.01343	0.0247845
N	N	N	CPD001_MCF7_6H_X1.A2_B6_DUO52HI53LO_N08	telenzepine	MCF7	0.659267	0.01346	0.0248274
N	N	N	CPC006_MCF7_6H_X4_B4_DUO52HI53LO_E11	bo2-inhibits-rad51	MCF7	0.659247	0.01349	0.0248389
Y	N	N	CPD002_MCF7_24H_X1_B6_DUO52HI53LO_I13	carteolol	MCF7	0.659239	0.01349	0.0248389
Y	N	N	CPC020_MCF7_24H_X5_B5_DUO52HI53LO_L20	phylloquinone	MCF7	0.659237	0.0135	0.0248389
N	N	N	CPC014_MCF7_6H_X4_F1B5_DUO52HI53LO_O24	elvitegravir	MCF7	0.659228	0.0135	0.0248389
N	N	N	CPC007_MCF7_24H_X1_B5_DUO52HI53LO_I05	brd-k79342257	MCF7	0.659221	0.0135	0.0248389
[truncated: 1,679 more rows]

## Sheet: breast-DCUB
FDA-Approved drug	Clinical Drug	Breast Cancer FDA-Approved Drug	ID	Drug Name	cell	Mutual Predictability Score	p-value	FDR
N	N	N	CPC006_MCF7_6H_X4_B4_DUO52HI53LO_N07	emetine	MCF7	0.69069	5.12096e-06	0.00470872
N	N	N	CPC006_MCF7_24H_X4_B4_DUO52HI53LO_B05	blebbistatin	MCF7	0.68619	5.12096e-06	0.00470872
N	N	N	CPC006_MCF7_6H_X5_B4_DUO52HI53LO_P12	penfluridol	MCF7	0.679007	5.12096e-06	0.00470872
N	N	N	CPC006_MCF7_6H_X2_F1B3_DUO52HI53LO_P16	salermide	MCF7	0.67847	5.12096e-06	0.00470872
N	Y	N	LJP002_MCF7_6H_X2_F2B5_DUO52HI53LO_I15	buparlisib	MCF7	0.677652	1.02419e-05	0.00470872
N	N	N	CPC007_MCF7_24H_X4_B5_DUO52HI53LO_A12	brd-k71746704	MCF7	0.668197	1.02419e-05	0.00470872
N	Y	N	CPC004_MCF7_6H_X5_F1B5_DUO52HI53LO_G11	digoxin	MCF7	0.667794	1.02419e-05	0.00470872
N	N	N	CPC006_MCF7_6H_X4_B4_DUO52HI53LO_E12	niclosamide	MCF7	0.666302	1.02419e-05	0.00470872
N	Y	N	CPC014_MCF7_6H_X3_B4_DUO52HI53LO_K24	dovitinib	MCF7	0.663517	2.04838e-05	0.00470872
Y	N	N	CPC004_MCF7_6H_X2_B3_DUO52HI53LO_O13	ouabain	MCF7	0.662363	2.04838e-05	0.00470872
Y	N	N	CPD001_MCF7_6H_X2_B6_DUO52HI53LO_A12	baclofen	MCF7	0.661928	3.07257e-05	0.00470872
N	N	N	CPC005_MCF7_24H_X5_F2B4_DUO52HI53LO_N11	rhodomyrtoxin-b	MCF7	0.6618	3.07257e-05	0.00470872
Y	N	N	CPC007_MCF7_24H_X5_B5_DUO52HI53LO_A17	amiloride	MCF7	0.661292	3.07257e-05	0.00470872
Y	N	N	CPD001_MCF7_6H_X2_B6_DUO52HI53LO_H14	bumetanide	MCF7	0.661078	3.07257e-05	0.00470872
N	N	N	CPC014_MCF7_6H_X3_B4_DUO52HI53LO_L18	thiostrepton	MCF7	0.660644	3.07257e-05	0.00470872
N	N	N	MUC.CP003_MCF7_24H_X3_B7_DUO52HI53LO_P14	sa-1457797	MCF7	0.659573	4.09677e-05	0.00470872
Y	N	N	CPC011_MCF7_6H_X3_B3_DUO52HI53LO_J10	tegaserod	MCF7	0.659476	4.09677e-05	0.00470872
N	N	N	LJP001_MCF7_6H_X1_B2_DUO53HI52LO_A13	azd-7762	MCF7	0.65767	4.09677e-05	0.00470872
Y	Y	Y	MUC.CP006_MCF7_24H_X3_B7_DUO52HI53LO_J21	vinblastine	MCF7	0.657668	4.09677e-05	0.00470872
N	N	N	CPC014_MCF7_6H_X1_B4_DUO52HI53LO_J20	calmidazolium	MCF7	0.657409	4.09677e-05	0.00470872
N	Y	N	CPC005_MCF7_24H_X3_B4_DUO52HI53LO_H19	pac-1	MCF7	0.657394	4.09677e-05	0.00470872
N	N	N	ASG001_MCF7_24H_X1_B7_DUO52HI53LO_A21	withaferin-a	MCF7	0.657274	4.09677e-05	0.00470872
N	N	N	CPC011_MCF7_24H_X4_B5_DUO52HI53LO_C15	cycloserine	MCF7	0.657189	4.09677e-05	0.00470872
Y	N	N	RAD001_MCF7_6H_X1_F1B5_DUO52HI53LO_J07	flutamide	MCF7	0.654264	4.09677e-05	0.00470872
Y	Y	Y	ASG001_MCF7_6H_X2_B7_DUO52HI53LO_A19	fulvestrant	MCF7	0.653865	4.09677e-05	0.00470872
N	N	N	LJP001_MCF7_6H_X2_B2_DUO52HI53LO_O04	torin-1	MCF7	0.653279	4.09677e-05	0.00470872
Y	N	N	CPC011_MCF7_24H_X5_B5_DUO52HI53LO_N08	repaglinide	MCF7	0.65295	4.09677e-05	0.00470872
N	N	N	CPC006_MCF7_6H_X4_B4_DUO52HI53LO_K06	ikk-2-inhibitor-v	MCF7	0.651627	5.12096e-05	0.00470872
N	N	N	PRISM001_MCF7_24H_X1_B7_DUO52HI53LO_F08	tozasertib	MCF7	0.651604	5.12096e-05	0.00470872
N	N	N	CPC014_MCF7_6H_X2_F1B3_DUO52HI53LO_E17	wye-125132	MCF7	0.650517	5.12096e-05	0.00470872
N	N	N	CPC006_MCF7_6H_X4_B4_DUO52HI53LO_B24	brd-k84924563	MCF7	0.650205	5.12096e-05	0.00470872
N	N	N	CPD002_MCF7_6H_X2_B6_DUO52HI53LO_O07	cefotetan	MCF7	0.650094	5.12096e-05	0.00470872
N	N	N	ASG001_MCF7_24H_X1_B7_DUO52HI53LO_N24	ly-294002	MCF7	0.649782	5.12096e-05	0.00470872
N	Y	N	CPC014_MCF7_6H_X1_B4_DUO52HI53LO_P14	fenretinide	MCF7	0.649769	5.12096e-05	0.00470872
N	N	N	CPC008_MCF7_24H_X5_B5_DUO52HI53LO_F24	brd-a04392722	MCF7	0.649678	5.12096e-05	0.00470872
N	N	N	CPC014_MCF7_6H_X2_B4_DUO52HI53LO_E19	kin001-220	MCF7	0.649588	5.12096e-05	0.00470872
N	N	N	CPC006_MCF7_6H_X4_B4_DUO52HI53LO_A15	narciclasine	MCF7	0.649542	5.12096e-05	0.00470872
N	N	N	CPC014_MCF7_6H_X3_B4_DUO52HI53LO_N05	tyrphostin-a9	MCF7	0.64941	5.12096e-05	0.00470872
N	N	N	CPC005_MCF7_6H_X2_B3_DUO52HI53LO_K21	sq-29548	MCF7	0.649404	5.12096e-05	0.00470872
N	N	N	PCLB001_MCF7_6H_X2_F2B6_DUO52HI53LO_A23	kuc111774n	MCF7	0.64928	5.12096e-05	0.00470872
N	N	N	CPC013_MCF7_24H_X5_F1B5_DUO52HI53LO_E03	zm-447439	MCF7	0.648911	6.14515e-05	0.00513679
N	N	N	CPC012_MCF7_6H_X2_B4_DUO52HI53LO_P02	brd-k21005091	MCF7	0.648734	6.14515e-05	0.00513679
N	N	N	PCLB001_MCF7_24H_X1_B7_DUO52HI53LO_P24	hydroxyl	MCF7	0.648396	6.14515e-05	0.00513679
N	Y	N	CPC006_MCF7_6H_X5_B4_DUO52HI53LO_N16	enzalutamide	MCF7	0.648296	6.14515e-05	0.00513679
N	Y	N	LJP001_MCF7_24H_X3_B2_DUO52HI53LO_J06	gdc-0941	MCF7	0.64747	8.19353e-05	0.00641187
Y	N	N	CPC013_MCF7_6H_X5_F1B5_DUO52HI53LO_E07	tofacitinib	MCF7	0.647057	8.19353e-05	0.00641187
N	N	N	LJP001_MCF7_6H_X2_B2_DUO52HI53LO_G09	quizartinib	MCF7	0.646796	8.19353e-05	0.00641187
N	N	N	CPC006_MCF7_6H_X5_B4_DUO52HI53LO_D09	capsaicin	MCF7	0.646401	9.21772e-05	0.00706308
N	Y	N	RAD001_MCF7_6H_X2_F1B5_DUO52HI53LO_L16	bortezomib	MCF7	0.64603	0.000133145	0.00896899
N	N	N	CPC006_MCF7_24H_X3_B4_DUO52HI53LO_B10	tosedostat	MCF7	0.645871	0.000133145	0.00896899
N	N	N	CPC005_MCF7_24H_X1_B4_DUO52HI53LO_M19	ki-8751	MCF7	0.645709	0.000133145	0.00896899
N	N	N	CPC012_MCF7_24H_X4_B5_DUO52HI53LO_D14	st-012015	MCF7	0.645634	0.000133145	0.00896899
N	N	N	LJP002_MCF7_6H_X2_F2B5_DUO52HI53LO_G13	gsk-1904529a	MCF7	0.645278	0.000133145	0.00896899
N	Y	N	CPD002_MCF7_24H_X3_B6_DUO52HI53LO_F10	loratadine	MCF7	0.64489	0.000143387	0.00896899
N	Y	N	CPC014_MCF7_6H_X2_B4_DUO52HI53LO_H21	dexamethasone	MCF7	0.64465	0.000143387	0.00896899
N	N	N	CPC020_MCF7_24H_X5_B5_DUO52HI53LO_P24	proxymetacaine	MCF7	0.644422	0.000153629	0.00896899
N	N	N	CPD001_MCF7_24H_X2_B6_DUO52HI53LO_P04	ifenprodil	MCF7	0.644391	0.000153629	0.00896899
N	N	N	CPD002_MCF7_6H_X1_B6_DUO52HI53LO_E03	suloctidil	MCF7	0.644373	0.000153629	0.00896899
N	N	N	CPC014_MCF7_6H_X3_B4_DUO52HI53LO_E21	mln-8054	MCF7	0.644002	0.000153629	0.00896899
N	N	N	CPD001_MCF7_6H_X1_B6_DUO52HI53LO_F15	catharanthine	MCF7	0.643915	0.000153629	0.00896899
N	N	N	CPC015_MCF7_6H_X1_B4_DUO52HI53LO_K12	chlormadinone	MCF7	0.643783	0.000153629	0.00896899
N	N	N	CPC014_MCF7_6H_X3_B4_DUO52HI53LO_N15	lavendustin-c	MCF7	0.64363	0.000153629	0.00896899
N	Y	N	CPC006_MCF7_24H_X3_B4_DUO52HI53LO_D21	pemetrexed	MCF7	0.643485	0.000153629	0.00896899
N	N	N	CPC005_MCF7_6H_X3_B3_DUO52HI53LO_E24	digitoxigenin	MCF7	0.643153	0.000163871	0.00927256
N	N	N	CPC006_MCF7_6H_X5_B4_DUO52HI53LO_D06	ro-28-1675	MCF7	0.643135	0.000163871	0.00927256
Y	N	N	CPD001_MCF7_6H_X1_B6_DUO52HI53LO_C16	disulfiram	MCF7	0.643087	0.000174113	0.009558
N	N	N	CPC014_MCF7_6H_X2_B4_DUO52HI53LO_K20	masitinib	MCF7	0.643015	0.000174113	0.009558
N	N	N	CPC013_MCF7_6H_X1_B4_DUO52HI53LO_H04	cytochalasin-d	MCF7	0.642451	0.000194596	0.0103728
N	N	N	CPC020_MCF7_6H_X2_B4_DUO52HI53LO_L22	westcort	MCF7	0.642448	0.000194596	0.0103728
N	N	N	CPD001_MCF7_6H_X1_B6_DUO52HI53LO_E09	noretynodrel	MCF7	0.642299	0.000204838	0.0106112
N	N	N	CPD001_MCF7_6H_X1_B6_DUO52HI53LO_K23	debrisoquine	MCF7	0.642102	0.000204838	0.0106112
N	N	N	LJP001_MCF7_24H_X4_B2_DUO52HI53LO_P21	xmd-132	MCF7	0.642049	0.00021508	0.0108365
N	N	N	CPC008_MCF7_6H_X3_F1B3_DUO52HI53LO_H24	brd-k93623501	MCF7	0.641963	0.00021508	0.0108365
N	N	N	CPC013_MCF7_6H_X5_F1B5_DUO52HI53LO_C05	obatoclax	MCF7	0.641413	0.000256048	0.0122304
Y	N	N	MUC.CP004_MCF7_6H_X3_B7_DUO52HI53LO_K02	nocodazole	MCF7	0.641388	0.000256048	0.0122304
N	N	N	MUC.CP004_MCF7_24H_X2_B7_DUO52HI53LO_A11	aminopurvalanol-a	MCF7	0.641022	0.000256048	0.0122304
Y	N	N	CPC004_MCF7_6H_X2_B3_DUO52HI53LO_J19	biperiden	MCF7	0.640951	0.000256048	0.0122304
N	N	N	CPC013_MCF7_6H_X3.A2_F1B3_DUO52HI53LO_D16	brd-k57019930	MCF7	0.640365	0.000286774	0.0125566
N	N	N	CPC013_MCF7_6H_X1_B4_DUO52HI53LO_F17	st-4029573	MCF7	0.640272	0.000286774	0.0125566
N	N	N	CPC011_MCF7_6H_X3_B3_DUO52HI53LO_O14	buflomedil	MCF7	0.640232	0.000286774	0.0125566
N	N	N	MUC.CP006_MCF7_6H_X3_B7_DUO52HI53LO_D05	sa-1456576	MCF7	0.640209	0.000286774	0.0125566
N	N	N	CPD001_MCF7_6H_X2_B6_DUO52HI53LO_J08	homochlorcyclizine	MCF7	0.639682	0.000307257	0.0125566
N	N	N	CPC006_MCF7_6H_X1_B3_DUO52HI53LO_N13	brd-k05402890	MCF7	0.63956	0.000307257	0.0125566
N	N	N	MUC.CP003_MCF7_6H_X2_B7_DUO52HI53LO_A24	ingenol	MCF7	0.639296	0.000317499	0.0125566
Y	N	N	CPC020_MCF7_24H_X4_F2B4_DUO52HI53LO_L16	oxybutynin	MCF7	0.639141	0.000327741	0.0125566
Y	N	N	CPC020_MCF7_6H_X5_F1B5_DUO52HI53LO_D17	bendroflumethiazide	MCF7	0.638924	0.000337983	0.0125566
N	N	N	LJP001_MCF7_6H_X3_B2_DUO53HI52LO_A08	alw-ii-49-7	MCF7	0.638705	0.000348225	0.0125566
N	N	N	MUC.CP003_MCF7_24H_X2_B7_DUO52HI53LO_L18	sa-424936	MCF7	0.638672	0.000348225	0.0125566
N	N	N	CPC014_MCF7_6H_X2_B4_DUO52HI53LO_H17	taurodeoxycholic-acid	MCF7	0.638463	0.000358467	0.0125566
Y	N	N	CPC011_MCF7_24H_X5_B5_DUO52HI53LO_J21	sulfasalazine	MCF7	0.638196	0.000358467	0.0125566
N	N	N	LJP001_MCF7_24H_X4_B2_DUO52HI53LO_P05	torin-2	MCF7	0.638125	0.000368709	0.0125566
N	N	N	MUC.CP001_MCF7_6H_X2_B7_DUO52HI53LO_H23	sa-1472655	MCF7	0.638024	0.000368709	0.0125566
N	N	N	CPD002_MCF7_24H_X2_B6_DUO52HI53LO_C19	bisacodyl	MCF7	0.637895	0.000368709	0.0125566
N	N	N	LJP001_MCF7_6H_X2_B2_DUO52HI53LO_C18	jw-7-24-1	MCF7	0.637789	0.000368709	0.0125566
N	N	N	LJP002_MCF7_6H_X2_F2B5_DUO52HI53LO_F05	canertinib	MCF7	0.63776	0.000368709	0.0125566
N	N	N	CPC009_MCF7_6H_X2_B3_DUO52HI53LO_H07	brd-k82747512	MCF7	0.637588	0.000368709	0.0125566
N	Y	N	RAD001_MCF7_24H_X3_F1B5_DUO52HI53LO_E19	amifostine	MCF7	0.637482	0.000368709	0.0125566
N	N	N	CPD002_MCF7_6H_X2_B6_DUO52HI53LO_N12	methyl-benzethonium	MCF7	0.637388	0.000368709	0.0125566
N	N	N	CPC005_MCF7_24H_X1_B4_DUO52HI53LO_N24	bntx	MCF7	0.637144	0.000368709	0.0125566
N	N	N	LJP001_MCF7_6H_X1_B2_DUO53HI52LO_N22	ql-xii-47	MCF7	0.636895	0.000368709	0.0125566
N	Y	N	CPC011_MCF7_6H_X3_B3_DUO52HI53LO_L23	mifepristone	MCF7	0.636422	0.000368709	0.0125566
N	N	N	CPC014_MCF7_6H_X2_B4_DUO52HI53LO_F21	brd-k59946561	MCF7	0.636354	0.000378951	0.0125566
N	N	N	CPC014_MCF7_24H_X1_B5_DUO52HI53LO_A24	brd-k32644160	MCF7	0.636345	0.000378951	0.0125566
N	N	N	CPC005_MCF7_6H_X5_F1B5_DUO52HI53LO_K17	l-670596	MCF7	0.636337	0.000378951	0.0125566
N	N	N	CPC005_MCF7_24H_X5_F2B4_DUO52HI53LO_B14	fg-7142	MCF7	0.636314	0.000378951	0.0125566
N	N	N	CPC010_MCF7_24H_X5_B5_DUO52HI53LO_F21	xanthinol	MCF7	0.636283	0.000389193	0.0125566
N	N	N	CPC008_MCF7_6H_X3_F1B3_DUO52HI53LO_L23	vu-0418939-2	MCF7	0.636198	0.000389193	0.0125566
N	N	N	CPC008_MCF7_24H_X4_B5_DUO52HI53LO_N11	vu-0418947-2	MCF7	0.636168	0.000389193	0.0125566
N	N	N	CPD002_MCF7_6H_X3_B6_DUO52HI53LO_O12	nifuroxazide	MCF7	0.636096	0.000399435	0.0125566
N	N	N	CPC014_MCF7_6H_X3_B4_DUO52HI53LO_L16	ochratoxin-a	MCF7	0.636082	0.000399435	0.0125566
N	N	N	CPC014_MCF7_6H_X3_B4_DUO52HI53LO_O15	brd-k12105018	MCF7	0.635984	0.000409677	0.0125566
N	N	N	PCLB001_MCF7_6H_X1_F2B6_DUO52HI53LO_C16	kuc111109n	MCF7	0.635708	0.000419918	0.0125566
N	N	N	MUC.CP002_MCF7_6H_X3_B7_DUO52HI53LO_M01	sa-85148	MCF7	0.635503	0.000419918	0.0125566
N	N	N	CPC012_MCF7_24H_X2_B5_DUO52HI53LO_O01	brd-k41924482	MCF7	0.635493	0.000419918	0.0125566
N	N	N	CPC007_MCF7_6H_X3_B3_DUO52HI53LO_C21	brd-k22988559	MCF7	0.635286	0.000419918	0.0125566
N	N	N	CPD002_MCF7_24H_X1_B6_DUO52HI53LO_H20	ibandronic-acid	MCF7	0.63526	0.000419918	0.0125566
Y	N	N	CPC006_MCF7_6H_X4_B4_DUO52HI53LO_M01	nicardipine	MCF7	0.63523	0.000419918	0.0125566
Y	N	N	CPC020_MCF7_6H_X2_B4_DUO52HI53LO_N06	tetracycline	MCF7	0.635166	0.000419918	0.0125566
Y	N	N	CPC004_MCF7_6H_X5_F1B5_DUO52HI53LO_G09	digitoxin	MCF7	0.635044	0.000419918	0.0125566
N	N	N	CPC007_MCF7_24H_X2_B5_DUO52HI53LO_G18	brd-k28366444	MCF7	0.635037	0.000419918	0.0125566
N	N	N	CPC014_MCF7_6H_X2_B4_DUO52HI53LO_J19	bl-074	MCF7	0.634995	0.000419918	0.0125566
N	N	N	CPC014_MCF7_6H_X2_B4_DUO52HI53LO_N21	brd-a77577770	MCF7	0.634871	0.000419918	0.0125566
N	N	N	LJP002_MCF7_24H_X1_F2B5_DUO52HI53LO_L22	sb-216763	MCF7	0.634848	0.000419918	0.0125566
N	Y	N	CPC006_MCF7_24H_X2_B4_DUO52HI53LO_E14	thalidomide	MCF7	0.6347	0.00043016	0.0127543
Y	N	N	CPC020_MCF7_24H_X5_B5_DUO52HI53LO_L24	imipramine	MCF7	0.634672	0.000440402	0.0127543
N	N	N	CPC014_MCF7_6H_X3_B4_DUO52HI53LO_M20	cediranib	MCF7	0.634587	0.000440402	0.0127543
N	N	N	CPC014_MCF7_24H_X1_B5_DUO52HI53LO_L23	tyrphostin-51	MCF7	0.634551	0.000440402	0.0127543
Y	N	N	CPC005_MCF7_24H_X1_B4_DUO52HI53LO_L06	huperzine-a	MCF7	0.63427	0.000460886	0.0130304
N	N	N	CPD002_MCF7_24H_X1_B6_DUO52HI53LO_L03	loracarbef	MCF7	0.633655	0.000460886	0.0130304
N	N	N	CPC004_MCF7_6H_X5_F1B5_DUO52HI53LO_H19	oxfendazole	MCF7	0.633632	0.000460886	0.0130304
N	N	N	MUC.CP003_MCF7_24H_X2_B7_DUO52HI53LO_E18	sa-84902	MCF7	0.633443	0.000471128	0.0130304
N	N	N	CPC006_MCF7_6H_X4_B4_DUO52HI53LO_E13	importazole	MCF7	0.633248	0.000471128	0.0130304
N	N	N	LJP002_MCF7_24H_X3_F2B5_DUO52HI53LO_N20	tgx-221	MCF7	0.633128	0.000491612	0.0130304
Y	N	N	CPC011_MCF7_6H_X3_B3_DUO52HI53LO_P20	diazoxide	MCF7	0.633093	0.000491612	0.0130304
N	N	N	CPC014_MCF7_6H_X3_B4_DUO52HI53LO_N14	brd-a57107094	MCF7	0.633086	0.000491612	0.0130304
N	N	N	MUC.CP003_MCF7_6H_X1_B7_DUO52HI53LO_L03	sa-89210	MCF7	0.633022	0.000491612	0.0130304
Y	N	N	CPD001_MCF7_6H_X1_B6_DUO52HI53LO_O14	ivermectin	MCF7	0.632953	0.000501854	0.0130304
N	Y	N	CPC005_MCF7_24H_X2_B4_DUO52HI53LO_G20	etoposide	MCF7	0.632863	0.000512096	0.0130304
N	N	N	CPC007_MCF7_24H_X5_B5_DUO52HI53LO_P06	brd-k01602319	MCF7	0.632797	0.000512096	0.0130304
N	N	N	CPD002_MCF7_6H_X1_B6_DUO52HI53LO_A12	cefaclor	MCF7	0.632712	0.000522338	0.0130304
Y	N	N	CPC020_MCF7_6H_X5_F1B5_DUO52HI53LO_D02	pyrimethamine	MCF7	0.632454	0.000522338	0.0130304
N	N	N	CPC012_MCF7_6H_X1_B3_DUO52HI53LO_F10	antimycin-a	MCF7	0.632337	0.000522338	0.0130304
N	N	N	CPC012_MCF7_24H_X1_B5_DUO52HI53LO_E20	brd-k42568865	MCF7	0.632238	0.000522338	0.0130304
N	Y	N	PCLB001_MCF7_24H_X1_B7_DUO52HI53LO_K21	curcumin	MCF7	0.632158	0.000522338	0.0130304
N	N	N	CPC007_MCF7_24H_X1_B5_DUO52HI53LO_K13	brd-k95080525	MCF7	0.632104	0.00053258	0.0130304
N	N	N	CPC012_MCF7_6H_X5_F1B5_DUO52HI53LO_K07	brd-k48924007	MCF7	0.632093	0.00053258	0.0130304
N	N	N	MUC.CP001_MCF7_6H_X1_B7_DUO52HI53LO_A09	sa-96816	MCF7	0.63205	0.000542821	0.0130304
N	Y	N	CPD003_MCF7_6H_X2_B6_DUO52HI53LO_D23	caffeine	MCF7	0.631909	0.000542821	0.0130304
N	N	N	CPC007_MCF7_6H_X2_F1B3_DUO52HI53LO_C13	brd-a69470004	MCF7	0.631724	0.000553063	0.0130304
Y	N	N	CPD001_MCF7_6H_X2_B6_DUO52HI53LO_M13	minaprine	MCF7	0.631681	0.000553063	0.0130304
N	N	N	CPC006_MCF7_6H_X5_B4_DUO52HI53LO_J09	ym-155	MCF7	0.63168	0.000553063	0.0130304
N	N	N	CPC005_MCF7_6H_X1_B3_DUO52HI53LO_N03	periplocymarin	MCF7	0.631598	0.000553063	0.0130304
N	N	N	CPC011_MCF7_24H_X4_B5_DUO52HI53LO_L18	otenzepad	MCF7	0.631333	0.000563305	0.0130304
N	N	N	MUC.CP003_MCF7_6H_X1_B7_DUO52HI53LO_M22	sa-1460110	MCF7	0.631322	0.000563305	0.0130304
N	N	N	CPC006_MCF7_6H_X2_F1B3_DUO52HI53LO_D02	pnu-74654	MCF7	0.631234	0.000563305	0.0130304
N	N	N	CPC006_MCF7_6H_X4_B4_DUO52HI53LO_I01	bay-k8644	MCF7	0.631188	0.000563305	0.0130304
N	N	N	MUC.CP006_MCF7_6H_X3_B7_DUO52HI53LO_O13	sa-1459187	MCF7	0.631019	0.000563305	0.0130304
N	N	N	CPD002_MCF7_24H_X3_B6_DUO52HI53LO_B10	citiolone	MCF7	0.630982	0.000563305	0.0130304
N	N	N	CPC006_MCF7_24H_X5_B4_DUO52HI53LO_G02	methylene-blue	MCF7	0.630972	0.000563305	0.0130304
N	N	N	PCLB001_MCF7_24H_X1_B7_DUO52HI53LO_E20	mw-shh-151	MCF7	0.63077	0.000573547	0.0131844
N	N	N	CPC004_MCF7_6H_X5_F1B5_DUO52HI53LO_F01	bithionol	MCF7	0.630685	0.000583789	0.0132542
N	N	N	CPD002_MCF7_24H_X3_B6_DUO52HI53LO_A09	idebenone	MCF7	0.630631	0.000583789	0.0132542
N	N	N	CPD002_MCF7_24H_X1_B6_DUO52HI53LO_C03	androsterone	MCF7	0.630367	0.000604273	0.0133886
Y	N	N	CPD001_MCF7_6H_X2_B6_DUO52HI53LO_E08	cyproheptadine	MCF7	0.630344	0.000604273	0.0133886
Y	N	N	ASG001_MCF7_24H_X1_B7_DUO52HI53LO_B07	fluphenazine	MCF7	0.630281	0.000604273	0.0133886
N	N	N	CPC007_MCF7_6H_X3_B3_DUO52HI53LO_H23	brd-a53107311	MCF7	0.630258	0.000604273	0.0133886
Y	N	N	CPC011_MCF7_24H_X4_B5_DUO52HI53LO_D17	flumazenil	MCF7	0.630186	0.000614515	0.0134079
N	N	N	RAD001_MCF7_6H_X1_F1B5_DUO52HI53LO_N14	sulforaphane	MCF7	0.630114	0.000624757	0.0134079
Y	N	N	CPC020_MCF7_6H_X3_B4_DUO52HI53LO_B15	paroxetine	MCF7	0.630093	0.000624757	0.0134079
Y	Y	Y	CPD002_MCF7_24H_X3_B6_DUO52HI53LO_G17	doxorubicin	MCF7	0.62995	0.000624757	0.0134079
N	N	N	CPC020_MCF7_6H_X3_B4_DUO52HI53LO_O24	piperacillin	MCF7	0.629836	0.000634999	0.0134079
N	N	N	CPC006_MCF7_24H_X5_B4_DUO52HI53LO_C12	pd-98059	MCF7	0.629799	0.000634999	0.0134079
N	N	N	CPC005_MCF7_24H_X4_B5_DUO52HI53LO_J24	l-168049	MCF7	0.629763	0.000634999	0.0134079
N	N	N	LJP002_MCF7_6H_X3_F2B5_DUO52HI53LO_G16	linsitinib	MCF7	0.629684	0.000634999	0.0134079
N	N	N	CPC006_MCF7_6H_X5_B4_DUO52HI53LO_M13	akt-inhibitor-iv	MCF7	0.629411	0.000645241	0.0134079
N	N	N	MUC.CP003_MCF7_24H_X2_B7_DUO52HI53LO_H14	sa-88642	MCF7	0.629375	0.000645241	0.0134079
N	N	N	LJP002_MCF7_6H_X1_F2B5_DUO52HI53LO_P19	linifanib	MCF7	0.629344	0.000645241	0.0134079
N	N	N	CPD001_MCF7_6H_X1.A2_B6_DUO52HI53LO_D11	aceclofenac	MCF7	0.62911	0.000675966	0.0136605
N	N	N	MUC.CP003_MCF7_6H_X1_B7_DUO52HI53LO_L05	triciribine	MCF7	0.62909	0.000675966	0.0136605
Y	N	N	CPC006_MCF7_6H_X3_B3_DUO52HI53LO_F17	teniposide	MCF7	0.629064	0.000675966	0.0136605
N	N	N	CPD003_MCF7_6H_X2_B6_DUO52HI53LO_M17	paracetamol	MCF7	0.628985	0.000675966	0.0136605
N	N	N	DEB001_MCF7_24H_X1_F1B6_DUO52HI53LO_L18	morin	MCF7	0.628943	0.000675966	0.0136605
N	N	N	CPC007_MCF7_24H_X2_B5_DUO52HI53LO_A23	brd-k15640888	MCF7	0.628824	0.000686208	0.0137167
N	N	N	CPD001_MCF7_6H_X1_B6_DUO52HI53LO_N23	vanoxerine	MCF7	0.628807	0.000686208	0.0137167
N	N	N	HDAC002_MCF7_6H_X4_B7_DUO52HI53LO_D19	brd-k54343811	MCF7	0.628704	0.00069645	0.0138462
N	N	N	CPC012_MCF7_24H_X4_B5_DUO52HI53LO_N03	brd-k00859168	MCF7	0.628678	0.000706692	0.0139743
N	N	N	CPC005_MCF7_24H_X3_B4_DUO52HI53LO_K22	corynanthine	MCF7	0.628521	0.000727176	0.0141501
N	N	N	CPC011_MCF7_24H_X4_B5_DUO52HI53LO_L13	methandriol	MCF7	0.628457	0.00074766	0.0141501
N	N	N	CPC013_MCF7_24H_X1_B5_DUO52HI53LO_M06	brd-a41114263	MCF7	0.628316	0.00074766	0.0141501
N	N	N	CPD001_MCF7_6H_X1_B6_DUO52HI53LO_B24	zoxazolamine	MCF7	0.628284	0.00074766	0.0141501
N	N	N	LJP002_MCF7_6H_X2_F2B5_DUO52HI53LO_P01	sar-245409	MCF7	0.628278	0.00074766	0.0141501
N	N	N	CPC006_MCF7_24H_X2_B4_DUO52HI53LO_P18	piperlongumine	MCF7	0.62824	0.000757902	0.0141501
N	N	N	MUC.CP003_MCF7_24H_X1_B7_DUO52HI53LO_O09	sa-1457992	MCF7	0.628208	0.000757902	0.0141501
N	N	N	MUC.CP006_MCF7_24H_X1_B7_DUO52HI53LO_J01	sa-424534	MCF7	0.628128	0.000757902	0.0141501
N	N	N	CPC007_MCF7_24H_X2_B5_DUO52HI53LO_I08	brd-k54674709	MCF7	0.628011	0.000757902	0.0141501
N	N	N	CPC005_MCF7_6H_X2_B3_DUO52HI53LO_C23	gelsemine	MCF7	0.62799	0.000757902	0.0141501
N	N	N	CPC007_MCF7_24H_X3_B5_DUO52HI53LO_F14	ku-c104236n	MCF7	0.627806	0.000757902	0.0141501
N	N	N	CPC006_MCF7_24H_X2_B4_DUO52HI53LO_K08	rottlerin	MCF7	0.627648	0.000798869	0.0146181
N	N	N	CPD002_MCF7_6H_X1_B6_DUO52HI53LO_L11	chrysenequinone	MCF7	0.627638	0.000798869	0.0146181
Y	N	N	CPD001_MCF7_6H_X1_B6_DUO52HI53LO_M24	probucol	MCF7	0.627584	0.000798869	0.0146181
N	N	N	CPC012_MCF7_6H_X1_B3_DUO52HI53LO_C13	brd-k31553917	MCF7	0.627503	0.000798869	0.0146181
N	N	N	CPC006_MCF7_24H_X3_B4_DUO52HI53LO_O20	bibr-1532	MCF7	0.627387	0.000809111	0.0146695
N	N	N	CPC005_MCF7_24H_X2_B4_DUO52HI53LO_H06	maz-51	MCF7	0.627361	0.000819353	0.0146695
N	N	N	PCLB001_MCF7_24H_X1_B7_DUO52HI53LO_L24	avicin-g	MCF7	0.627238	0.000829595	0.0146695
N	N	N	CPC014_MCF7_6H_X2_B4_DUO52HI53LO_L17	h-9	MCF7	0.627196	0.000829595	0.0146695
N	N	N	CPC014_MCF7_6H_X3_B4_DUO52HI53LO_M13	km-00927	MCF7	0.627187	0.000829595	0.0146695
N	N	N	LJP001_MCF7_24H_X3_B2_DUO52HI53LO_G04	akt-inhibitor-1-2	MCF7	0.627183	0.000829595	0.0146695
N	N	N	CPC009_MCF7_24H_X5_B5_DUO52HI53LO_F03	brd-k20914082	MCF7	0.627133	0.000829595	0.0146695
N	N	N	CPC014_MCF7_6H_X1_B4_DUO52HI53LO_M21	stk-249718	MCF7	0.627103	0.000839837	0.0147795
N	N	N	CPC006_MCF7_6H_X5_B4_DUO52HI53LO_E07	3-amino-benzamide	MCF7	0.627025	0.000850079	0.0147863
N	N	N	CPC014_MCF7_6H_X4_F1B5_DUO52HI53LO_F02	bci-hydrochloride	MCF7	0.627004	0.000850079	0.0147863
N	N	N	CPC006_MCF7_24H_X3_B4_DUO52HI53LO_B19	cot-10b	MCF7	0.626842	0.000860321	0.0147863
N	N	N	CPC010_MCF7_24H_X3_B5_DUO52HI53LO_B06	brd-k89306950	MCF7	0.626727	0.000860321	0.0147863
N	N	N	CPC006_MCF7_6H_X4_B4_DUO52HI53LO_F02	nutlin-3	MCF7	0.626655	0.000860321	0.0147863
N	N	N	CPC008_MCF7_24H_X4_B5_DUO52HI53LO_P01	brd-k14749055	MCF7	0.626547	0.000870563	0.0147934
N	N	N	CPC014_MCF7_6H_X2_B4_DUO52HI53LO_G20	brd-a26595446	MCF7	0.626418	0.000870563	0.0147934
N	N	N	CPC006_MCF7_6H_X5_B4_DUO52HI53LO_A09	ct-200783	MCF7	0.626372	0.000880805	0.0147934
Y	N	N	CPD001_MCF7_6H_X2_B6_DUO52HI53LO_A07	acetazolamide	MCF7	0.626318	0.000891047	0.0147934
N	N	N	CPD002_MCF7_6H_X3_B6_DUO52HI53LO_B16	rebamipide	MCF7	0.626291	0.000891047	0.0147934
N	N	N	CPC006_MCF7_24H_X1_B4_DUO52HI53LO_P07	fostamatinib	MCF7	0.626281	0.000891047	0.0147934
N	N	N	CPD001_MCF7_24H_X3_B6_DUO52HI53LO_L05	pyrantel	MCF7	0.626227	0.00091153	0.0147934
N	N	N	LJP002_MCF7_6H_X2_F2B5_DUO52HI53LO_L12	jnj-38877605	MCF7	0.626202	0.000921772	0.0147934
N	N	N	CPC014_MCF7_6H_X3_B4_DUO52HI53LO_E16	brd-k62459624	MCF7	0.626174	0.000921772	0.0147934
Y	N	N	CPD002_MCF7_24H_X1_B6_DUO52HI53LO_F18	acitretin	MCF7	0.626157	0.000921772	0.0147934
Y	N	N	RAD001_MCF7_6H_X1_F1B5_DUO52HI53LO_E08	acetylcysteine	MCF7	0.626129	0.000932014	0.0147934
N	N	N	CPC004_MCF7_6H_X2_B3_DUO52HI53LO_G16	altretamine	MCF7	0.62612	0.000932014	0.0147934
N	N	N	LJP002_MCF7_6H_X2_F2B5_DUO52HI53LO_M01	pyrazolanthrone	MCF7	0.626119	0.000932014	0.0147934
N	N	N	CPC008_MCF7_24H_X4_B5_DUO52HI53LO_E21	brd-a00626522	MCF7	0.626096	0.000932014	0.0147934
N	N	N	CPD001_MCF7_6H_X1_B6_DUO52HI53LO_H01	hycanthone	MCF7	0.626016	0.000942256	0.0147934
N	N	N	ASG001_MCF7_24H_X1_B7_DUO52HI53LO_H03	wortmannin	MCF7	0.625945	0.000942256	0.0147934
N	Y	N	LJP002_MCF7_24H_X3_F2B5_DUO52HI53LO_D17	pazopanib	MCF7	0.625877	0.000952498	0.0147934
N	N	N	PCLB001_MCF7_24H_X1_B7_DUO52HI53LO_P02	mw-shh-61	MCF7	0.625829	0.000952498	0.0147934
N	N	N	CPC005_MCF7_6H_X3_B3_DUO52HI53LO_N06	cercosporin	MCF7	0.625792	0.000952498	0.0147934
N	Y	N	RAD001_MCF7_24H_X3_F1B5_DUO52HI53LO_G22	sirolimus	MCF7	0.625668	0.000983224	0.0147934
N	Y	N	CPC014_MCF7_24H_X3_B5_DUO52HI53LO_G03	enzastaurin	MCF7	0.625668	0.000983224	0.0147934
N	N	N	LJP001_MCF7_6H_X3_B2_DUO53HI52LO_O13	wz-3105	MCF7	0.625646	0.000983224	0.0147934
N	Y	N	CPC014_MCF7_6H_X3_B4_DUO52HI53LO_C21	lapatinib	MCF7	0.62563	0.000983224	0.0147934
N	N	N	CPC014_MCF7_6H_X3_B4_DUO52HI53LO_N11	tyrphostin-ag-126	MCF7	0.625626	0.000983224	0.0147934
Y	N	N	CPD002_MCF7_6H_X3_B6_DUO52HI53LO_J09	butenafine	MCF7	0.625432	0.000983224	0.0147934
N	Y	N	ASG001_MCF7_24H_X1_B7_DUO52HI53LO_N05	vorinostat	MCF7	0.625404	0.000983224	0.0147934
N	N	N	CPD003_MCF7_6H_X2_B6_DUO52HI53LO_F13	proscillaridin-a	MCF7	0.625344	0.000983224	0.0147934
N	N	N	CPC006_MCF7_24H_X5_B4_DUO52HI53LO_I21	2'	5'-dideoxyadenosine	0.625329	0.000983224	0.0147934
Y	N	N	CPC014_MCF7_6H_X2_B4_DUO52HI53LO_N13	sphingosine	MCF7	0.625328	0.000983224	0.0147934
N	N	N	CPC010_MCF7_24H_X3_B5_DUO52HI53LO_K15	tranilast	MCF7	0.625317	0.000983224	0.0147934
N	N	N	CPC007_MCF7_6H_X3_B3_DUO52HI53LO_N03	brd-k49967178	MCF7	0.62524	0.000993466	0.0147934
Y	N	N	CPD001_MCF7_24H_X1_B6_DUO52HI53LO_H22	quinidine	MCF7	0.625156	0.000993466	0.0147934
N	N	N	PRISM001_MCF7_24H_X1_B7_DUO52HI53LO_F21	tp7	MCF7	0.625151	0.000993466	0.0147934
N	N	N	HDAC002_MCF7_24H_X4_B7_DUO52HI53LO_F06	brd-k10436544	MCF7	0.624984	0.00101395	0.0147988
N	N	N	CPC009_MCF7_6H_X3.A2_F1B3_DUO52HI53LO_P04	brd-k67742177	MCF7	0.624943	0.00101395	0.0147988
N	N	N	CPC006_MCF7_24H_X3_B4_DUO52HI53LO_G22	arg-csc-91	MCF7	0.624938	0.00101395	0.0147988
Y	N	N	CPC004_MCF7_6H_X1_B3_DUO52HI53LO_N02	quetiapine	MCF7	0.624842	0.00101395	0.0147988
N	N	N	MUC.CP004_MCF7_6H_X1_B7_DUO52HI53LO_P06	sa-243929	MCF7	0.624793	0.00101395	0.0147988
N	N	N	MUC.CP004_MCF7_6H_X3_B7_DUO52HI53LO_C11	sa-1919551	MCF7	0.624698	0.00102419	0.0148306
Y	N	N	CPC020_MCF7_6H_X3_B4_DUO52HI53LO_B11	mebendazole	MCF7	0.624676	0.00102419	0.0148306
N	N	N	CPD001_MCF7_24H_X1_B6_DUO52HI53LO_P18	mepacrine	MCF7	0.624617	0.00104468	0.0150387
N	N	N	LJP001_MCF7_24H_X4_B2_DUO52HI53LO_I19	zstk-474	MCF7	0.624616	0.00105492	0.0150387
N	Y	N	LJP001_MCF7_6H_X3_B2_DUO53HI52LO_K03	mk-2206	MCF7	0.624559	0.00105492	0.0150387
N	N	N	PCLB001_MCF7_6H_X1_F2B6_DUO52HI53LO_D05	brd-k58547375	MCF7	0.62453	0.00105492	0.0150387
N	N	N	CPD002_MCF7_6H_X1_B6_DUO52HI53LO_D22	avermectin	MCF7	0.624474	0.0010754	0.0150393
N	N	N	CPC007_MCF7_24H_X2_B5_DUO52HI53LO_C09	brd-k67941506	MCF7	0.624458	0.0010754	0.0150393
N	N	N	CPC016_MCF7_24H_X2_B4_DUO52HI53LO_H04	sb-218078	MCF7	0.624451	0.0010754	0.0150393
N	N	N	CPD001_MCF7_24H_X1_B6_DUO52HI53LO_F11	aztreonam	MCF7	0.624442	0.0010754	0.0150393
N	N	N	CPD002_MCF7_24H_X1_B6_DUO52HI53LO_D14	lanatoside-c	MCF7	0.624403	0.0010754	0.0150393
N	N	N	MUC.CP002_MCF7_6H_X1_B7_DUO52HI53LO_D05	sa-1919710	MCF7	0.624139	0.00111637	0.0154944
N	N	N	CPC006_MCF7_24H_X1_B4_DUO52HI53LO_L02	tw-37	MCF7	0.624118	0.00111637	0.0154944
N	N	N	CPC013_MCF7_6H_X1_B4_DUO52HI53LO_O09	brd-k25884242	MCF7	0.624003	0.00112661	0.015544
N	N	N	CPC006_MCF7_6H_X5_B4_DUO52HI53LO_P14	fumonisin-b1	MCF7	0.623974	0.00113685	0.015544
Y	N	N	CPC020_MCF7_24H_X1_F1B4_DUO52HI53LO_H01	nadolol	MCF7	0.623939	0.00113685	0.015544
Y	N	N	CPC014_MCF7_6H_X2_B4_DUO52HI53LO_P18	tamibarotene	MCF7	0.62393	0.00113685	0.015544
N	N	N	CPD001_MCF7_6H_X1.A2_B6_DUO52HI53LO_A05	allantoin	MCF7	0.623836	0.00115734	0.0157655
N	N	N	LJP002_MCF7_6H_X2_F2B5_DUO52HI53LO_I13	gsk-2126458	MCF7	0.623761	0.00117782	0.0159266
N	N	N	CPD002_MCF7_6H_X1_B6_DUO52HI53LO_A05	haloprogin	MCF7	0.623733	0.00117782	0.0159266
N	N	N	CPD001_MCF7_6H_X3_B6_DUO52HI53LO_C08	azacyclonol	MCF7	0.62346	0.00122903	0.0161079
Y	N	N	CPC015_MCF7_24H_X3_B4_DUO52HI53LO_F07	labetalol	MCF7	0.623394	0.00123927	0.0161079
Y	Y	Y	CPC005_MCF7_24H_X1_B4_DUO52HI53LO_D14	letrozole	MCF7	0.623246	0.00125976	0.0161079
N	N	N	LJP002_MCF7_6H_X2_F2B5_DUO52HI53LO_H20	bms-509744	MCF7	0.623228	0.00125976	0.0161079
Y	Y	Y	CPC005_MCF7_24H_X1_B4_DUO52HI53LO_H10	tamoxifen	MCF7	0.62317	0.00125976	0.0161079
Y	N	N	CPD002_MCF7_24H_X2_B6_DUO52HI53LO_C17	biotin	MCF7	0.623161	0.00125976	0.0161079
N	N	N	MUC.CP003_MCF7_6H_X3_B7_DUO52HI53LO_G03	sa-1937516	MCF7	0.623049	0.00125976	0.0161079
N	N	N	CPC012_MCF7_24H_X1_B5_DUO52HI53LO_A23	brd-k43069600	MCF7	0.623022	0.00125976	0.0161079
N	N	N	LJP001_MCF7_6H_X3_B2_DUO53HI52LO_E11	crizotinib	MCF7	0.622962	0.00125976	0.0161079
N	N	N	CPC012_MCF7_24H_X3_B5_DUO52HI53LO_D24	brd-k47709646	MCF7	0.622958	0.00125976	0.0161079
N	N	N	CPD003_MCF7_24H_X2.L2_B6_DUO52HI53LO_K21	methyl-hydantoin	MCF7	0.622911	0.00125976	0.0161079
Y	Y	Y	LJP001_MCF7_6H_X4_B2_DUO52HI53LO_N09	palbociclib	MCF7	0.622899	0.00127	0.0161079
N	Y	N	CPD003_MCF7_6H_X2_B6_DUO52HI53LO_O01	imatinib	MCF7	0.622888	0.00127	0.0161079
N	N	N	CPC013_MCF7_24H_X1_B5_DUO52HI53LO_B05	brd-k93899689	MCF7	0.622884	0.00127	0.0161079
N	N	N	CPC020_MCF7_24H_X4_F2B4_DUO52HI53LO_P22	nafcillin	MCF7	0.622872	0.00127	0.0161079
Y	N	N	CPD003_MCF7_24H_X1_B6_DUO52HI53LO_H02	olopatadine	MCF7	0.622869	0.00127	0.0161079
Y	N	N	CPC010_MCF7_6H_X3_B3_DUO52HI53LO_P24	nialamide	MCF7	0.622759	0.00129048	0.0161079
N	N	N	CPC008_MCF7_24H_X5_B5_DUO52HI53LO_N01	vu-0405172-2	MCF7	0.622728	0.00129048	0.0161079
Y	N	N	CPD003_MCF7_24H_X3_B6_DUO52HI53LO_D17	memantine	MCF7	0.622714	0.00129048	0.0161079
Y	N	N	CPD002_MCF7_24H_X3_B6_DUO52HI53LO_G24	fenoprofen	MCF7	0.622694	0.00129048	0.0161079
N	N	N	MUC.CP006_MCF7_6H_X2_B7_DUO52HI53LO_B19	sa-102042	MCF7	0.622688	0.00129048	0.0161079
N	N	N	MUC.CP006_MCF7_6H_X3_B7_DUO52HI53LO_G23	sa-1457458	MCF7	0.62261	0.00130072	0.0161079
N	N	N	CPC014_MCF7_24H_X1_B5_DUO52HI53LO_L07	brd-k61463582	MCF7	0.622558	0.00130072	0.0161079
N	N	N	PRISM001_MCF7_24H_X1_B7_DUO52HI53LO_G03	azd-1152hqpa	MCF7	0.622543	0.00130072	0.0161079
Y	N	N	ASG001_MCF7_24H_X1_B7_DUO52HI53LO_A10	radicicol	MCF7	0.622531	0.00130072	0.0161079
N	N	N	CPD002_MCF7_24H_X3_B6_DUO52HI53LO_M15	rifapentine	MCF7	0.622445	0.00132121	0.016198
N	N	N	CPC012_MCF7_6H_X1_B3_DUO52HI53LO_H09	brd-k41652870	MCF7	0.622445	0.00132121	0.016198
N	N	N	CPC012_MCF7_6H_X2_B4_DUO52HI53LO_O19	brd-k90090262	MCF7	0.622419	0.00132121	0.016198
Y	N	N	CPC020_MCF7_6H_X2_B4_DUO52HI53LO_P11	benzatropine	MCF7	0.622339	0.00134169	0.0162138
N	N	N	CPC007_MCF7_24H_X2_B5_DUO52HI53LO_A22	brd-k13842623	MCF7	0.622258	0.00135193	0.0162138
N	N	N	CPD001_MCF7_6H_X3_B6_DUO52HI53LO_G10	ampicillin	MCF7	0.622251	0.00135193	0.0162138
N	N	N	CPC006_MCF7_6H_X1_B3_DUO52HI53LO_K22	7b-cis	MCF7	0.622238	0.00135193	0.0162138
N	N	N	CPC009_MCF7_24H_X5_B5_DUO52HI53LO_I22	brd-k40955748	MCF7	0.622202	0.00135193	0.0162138
N	N	N	CPD001_MCF7_6H_X2_B6_DUO52HI53LO_B05	pentylenetetrazol	MCF7	0.622161	0.00136217	0.0162138
N	N	N	CPD003_MCF7_6H_X2_B6_DUO52HI53LO_B23	clavulanic-acid	MCF7	0.622142	0.00136217	0.0162138
Y	N	N	CPD001_MCF7_6H_X2_B6_DUO52HI53LO_D18	antazoline	MCF7	0.62213	0.00136217	0.0162138
N	N	N	CPC010_MCF7_24H_X3_B5_DUO52HI53LO_K21	stiripentol	MCF7	0.622127	0.00136217	0.0162138
N	Y	N	LJP001_MCF7_6H_X1_B2_DUO53HI52LO_G20	motesanib	MCF7	0.622087	0.00137242	0.0162307
N	N	N	MUC.CP004_MCF7_24H_X2_B7_DUO52HI53LO_O13	sa-1456734	MCF7	0.622087	0.00137242	0.0162307
N	Y	N	RAD001_MCF7_6H_X1_F1B5_DUO52HI53LO_G07	alpha-tocopherol	MCF7	0.621987	0.00140314	0.0164355
N	N	N	CPC013_MCF7_24H_X3_B5_DUO52HI53LO_H21	km-03439	MCF7	0.621965	0.00140314	0.0164355
N	N	N	MUC.CP001_MCF7_24H_X2_B7_DUO52HI53LO_G01	sa-94315	MCF7	0.621961	0.00140314	0.0164355
Y	N	N	CPC011_MCF7_24H_X4_B5_DUO52HI53LO_L15	oxaprozin	MCF7	0.621916	0.00142363	0.0165177
N	N	N	CPC006_MCF7_6H_X3_B3_DUO52HI53LO_O02	apo-866	MCF7	0.62187	0.00142363	0.0165177
N	N	N	MUC.CP003_MCF7_24H_X2_B7_DUO52HI53LO_E11	sa-1460032	MCF7	0.621783	0.00142363	0.0165177
N	N	N	CPC005_MCF7_6H_X2_B3_DUO52HI53LO_K19	dihydroptaeroxylin	MCF7	0.621749	0.00143387	0.0165842
Y	N	N	CPC020_MCF7_24H_X5_B5_DUO52HI53LO_N03	mercaptopurine	MCF7	0.62168	0.00146459	0.0168337
N	N	N	CPC020_MCF7_6H_X1_B4_DUO52HI53LO_F13	meclofenamic-acid	MCF7	0.621676	0.00146459	0.0168337
N	N	N	HDAC002_MCF7_24H_X1_B7_DUO52HI53LO_P07	hdac3-selective	MCF7	0.621583	0.00147484	0.0168937
N	N	N	LJP001_MCF7_6H_X1_B2_DUO53HI52LO_F15	gw-5074	MCF7	0.621555	0.00148508	0.0168937
Y	N	N	CPC011_MCF7_24H_X4_B5_DUO52HI53LO_A10	alprazolam	MCF7	0.621494	0.00149532	0.0168937
N	N	N	CPD003_MCF7_24H_X3.L2_B6_DUO52HI53LO_C18	dioxybenzone	MCF7	0.621469	0.00150556	0.0168937
Y	N	N	CPD001_MCF7_6H_X2_B6_DUO52HI53LO_I12	perphenazine	MCF7	0.621437	0.00153629	0.0168937
N	N	N	CPC005_MCF7_6H_X2_B3_DUO52HI53LO_L10	dihydrexidine	MCF7	0.621368	0.00153629	0.0168937
N	N	N	CPC013_MCF7_6H_X2_B3_DUO52HI53LO_H23	f-1566-0341	MCF7	0.621353	0.00153629	0.0168937
N	N	N	CPC010_MCF7_24H_X1_B5_DUO52HI53LO_H05	brd-k63157263	MCF7	0.621283	0.00153629	0.0168937
N	N	N	CPC010_MCF7_24H_X5_B5_DUO52HI53LO_O16	cs-2092524	MCF7	0.621226	0.00153629	0.0168937
N	N	N	CPD001_MCF7_6H_X2_B6_DUO52HI53LO_E17	ethambutol	MCF7	0.621207	0.00153629	0.0168937
N	N	N	PRISM001_MCF7_24H_X1_B7_DUO52HI53LO_N05	gsk-1070916	MCF7	0.621157	0.00154653	0.0168937
N	N	N	CPD003_MCF7_24H_X3_B6_DUO52HI53LO_D19	ozagrel	MCF7	0.621009	0.00157725	0.0168937
N	N	N	CPC008_MCF7_6H_X3_F1B3_DUO52HI53LO_M11	brd-k70918941	MCF7	0.620934	0.00157725	0.0168937
N	N	N	MUC.CP006_MCF7_24H_X3_B7_DUO52HI53LO_L10	sa-1456751	MCF7	0.62091	0.00157725	0.0168937
N	N	N	CPD001_MCF7_6H_X2_B6_DUO52HI53LO_L13	tiapride	MCF7	0.620879	0.00157725	0.0168937
N	N	N	CPC012_MCF7_6H_X2_B4_DUO52HI53LO_B21	brd-k70771662	MCF7	0.620839	0.00157725	0.0168937
N	N	N	CPC004_MCF7_6H_X4_F1B5_DUO52HI53LO_G04	proadifen	MCF7	0.620815	0.00157725	0.0168937
N	Y	N	LJP002_MCF7_6H_X1_F2B5_DUO52HI53LO_C06	pd-0325901	MCF7	0.620757	0.0015875	0.0168937
N	N	N	CPC006_MCF7_24H_X2_B4_DUO52HI53LO_L18	2-fluoropalmitic-acid	MCF7	0.620731	0.0015875	0.0168937
N	N	N	CPC012_MCF7_6H_X3_B4_DUO52HI53LO_J22	brd-k55996963	MCF7	0.620716	0.0015875	0.0168937
N	N	N	CPC005_MCF7_24H_X1_B4_DUO52HI53LO_G14	eliprodil	MCF7	0.620671	0.0015875	0.0168937
N	N	N	MUC.CP002_MCF7_6H_X1_B7_DUO52HI53LO_M07	sa-418267	MCF7	0.620651	0.00159774	0.0168937
Y	N	N	CPC011_MCF7_6H_X1_B3_DUO52HI53LO_H14	milnacipran	MCF7	0.620559	0.00159774	0.0168937
Y	N	N	ASG001_MCF7_24H_X1_B7_DUO52HI53LO_A20	thioridazine	MCF7	0.620501	0.00159774	0.0168937
N	N	N	CPC010_MCF7_24H_X1_B5_DUO52HI53LO_C21	azauridine	MCF7	0.620471	0.00159774	0.0168937
N	N	N	CPC013_MCF7_24H_X1_B5_DUO52HI53LO_I19	zibotentan	MCF7	0.620448	0.00160798	0.0168937
N	N	N	CPD001_MCF7_24H_X1_B6_DUO52HI53LO_D20	etacrynic-acid	MCF7	0.62044	0.00160798	0.0168937
N	N	N	CPC007_MCF7_24H_X3_B5_DUO52HI53LO_J16	brd-k23342641	MCF7	0.620434	0.00160798	0.0168937
N	N	N	CPD003_MCF7_6H_X1_B6_DUO52HI53LO_B07	enilconazole	MCF7	0.62041	0.00160798	0.0168937
N	Y	N	LJP002_MCF7_6H_X3_F2B5_DUO52HI53LO_L13	foretinib	MCF7	0.620391	0.00160798	0.0168937
N	N	N	CPC005_MCF7_6H_X2_B3_DUO52HI53LO_D21	propentofylline	MCF7	0.620376	0.00161822	0.0168937
N	N	N	CPC007_MCF7_24H_X5_B5_DUO52HI53LO_A06	brd-k12540328	MCF7	0.62034	0.00162846	0.0168937
N	N	N	CPC005_MCF7_24H_X2_B4_DUO52HI53LO_N17	bvt-948	MCF7	0.620307	0.00162846	0.0168937
N	N	N	MUC.CP003_MCF7_24H_X3_B7_DUO52HI53LO_O12	sa-1456352	MCF7	0.620282	0.00163871	0.0168937
N	N	N	CPC013_MCF7_24H_X3_B5_DUO52HI53LO_J19	brd-k41757249	MCF7	0.620243	0.00163871	0.0168937
N	N	N	CPC006_MCF7_24H_X3_F1B3_DUO52HI53LO_H13	pf-750	MCF7	0.620168	0.00164895	0.0168937
Y	N	N	CPC011_MCF7_24H_X5_B5_DUO52HI53LO_O24	mevastatin	MCF7	0.620165	0.00164895	0.0168937
Y	N	N	CPD001_MCF7_24H_X1_B6_DUO52HI53LO_N01	mitoxantrone	MCF7	0.62016	0.00164895	0.0168937
N	N	N	CPC012_MCF7_6H_X3_B4_DUO52HI53LO_A05	st-056792	MCF7	0.620158	0.00164895	0.0168937
N	N	N	CPC008_MCF7_24H_X5_B5_DUO52HI53LO_J17	brd-k84301121	MCF7	0.620084	0.00165919	0.0169044
N	N	N	CPC010_MCF7_6H_X4_F1B5_DUO52HI53LO_A07	brd-k06765193	MCF7	0.620084	0.00165919	0.0169044
Y	N	N	CPC005_MCF7_24H_X5_F2B4_DUO52HI53LO_A23	pentobarbital	MCF7	0.620033	0.00167967	0.0170659
Y	N	N	CPD001_MCF7_6H_X2_B6_DUO52HI53LO_K11	acetohexamide	MCF7	0.619983	0.00168992	0.0170675
Y	N	N	CPC004_MCF7_6H_X1_B3_DUO52HI53LO_J17	methysergide	MCF7	0.619954	0.00168992	0.0170675
N	N	N	CPC006_MCF7_24H_X2_B4_DUO52HI53LO_O01	l-690488	MCF7	0.619901	0.00170016	0.0170675
N	N	N	CPC020_MCF7_24H_X4_F2B4_DUO52HI53LO_N01	dapsone	MCF7	0.619889	0.0017104	0.0170675
N	N	N	CPC005_MCF7_6H_X2_B3_DUO52HI53LO_L18	ici-204448	MCF7	0.619854	0.0017104	0.0170675
N	N	N	MUC.CP003_MCF7_24H_X3_B7_DUO52HI53LO_M05	sa-25547	MCF7	0.619837	0.0017104	0.0170675
N	N	N	CPC014_MCF7_6H_X2_B4_DUO52HI53LO_M17	f-1061-0166	MCF7	0.619738	0.00172064	0.0170675
Y	N	N	DEB001_MCF7_24H_X5_F1B6_DUO52HI53LO_L14	resveratrol	MCF7	0.619737	0.00172064	0.0170675
N	Y	N	CPD003_MCF7_6H_X1_B6_DUO52HI53LO_M03	gabapentin	MCF7	0.61971	0.00173088	0.0170675
N	Y	N	CPC006_MCF7_6H_X5_B4_DUO52HI53LO_L05	abt-751	MCF7	0.619701	0.00173088	0.0170675
N	N	N	CPC005_MCF7_24H_X5_F2B4_DUO52HI53LO_O03	sc-19220	MCF7	0.619692	0.00173088	0.0170675
N	N	N	CPC006_MCF7_24H_X1_B4_DUO52HI53LO_I10	mst-312	MCF7	0.619571	0.00176161	0.0172779
N	N	N	CPC006_MCF7_6H_X3_B3_DUO52HI53LO_C07	mln-2238	MCF7	0.619551	0.00176161	0.0172779
N	N	N	CPC008_MCF7_6H_X5_F2B5_DUO52HI53LO_J06	brd-k26233379	MCF7	0.619543	0.00178209	0.0174323
Y	N	N	CPC020_MCF7_24H_X5_B5_DUO52HI53LO_B24	probenecid	MCF7	0.61949	0.00179233	0.017486
Y	N	N	CPC004_MCF7_6H_X2_B3_DUO52HI53LO_P19	primidone	MCF7	0.619375	0.00181282	0.0175462
N	N	N	HDAC002_MCF7_24H_X1_B7_DUO52HI53LO_O21	broad-sai-595	MCF7	0.619334	0.00181282	0.0175462
N	Y	N	ASG001_MCF7_24H_X1_B7_DUO52HI53LO_J09	estradiol	MCF7	0.61933	0.00181282	0.0175462
N	N	N	MUC.CP003_MCF7_6H_X3_B7_DUO52HI53LO_J12	sa-1922261	MCF7	0.619303	0.00182306	0.017599
N	N	N	CPC007_MCF7_24H_X4_B5_DUO52HI53LO_H12	brd-a24021119	MCF7	0.619196	0.0018333	0.0176515
N	N	N	CPC012_MCF7_24H_X4_B5_DUO52HI53LO_H10	brd-k16051505	MCF7	0.619042	0.00187427	0.0179054
N	N	N	CPD001_MCF7_24H_X2_B6_DUO52HI53LO_P14	glibenclamide	MCF7	0.619035	0.00187427	0.0179054
Y	N	N	CPD002_MCF7_24H_X1_B6_DUO52HI53LO_I04	lofexidine	MCF7	0.619025	0.00187427	0.0179054
N	N	N	CPC013_MCF7_6H_X1_B4_DUO52HI53LO_D13	brd-k80346834	MCF7	0.618968	0.001905	0.0181517
N	N	N	CPC005_MCF7_6H_X2_B3_DUO52HI53LO_E22	tetrindole	MCF7	0.618869	0.00192548	0.018167
N	N	N	CPC007_MCF7_24H_X3_B5_DUO52HI53LO_B11	jas07-003	MCF7	0.618865	0.00193572	0.018167
Y	N	N	CPC014_MCF7_6H_X4_F1B5_DUO52HI53LO_D11	alitretinoin	MCF7	0.618858	0.00193572	0.018167
N	N	N	LJP001_MCF7_6H_X4_B2_DUO52HI53LO_K16	osi-027	MCF7	0.618825	0.00195621	0.018167
N	N	N	MUC.CP002_MCF7_6H_X3_B7_DUO52HI53LO_J01	sa-1922659	MCF7	0.618819	0.00196645	0.018167
N	N	N	CPC006_MCF7_6H_X5_B4_DUO52HI53LO_P21	chembl-399379	MCF7	0.618799	0.00196645	0.018167
N	N	N	MUC.CP006_MCF7_6H_X2_B7_DUO52HI53LO_N13	sa-792709	MCF7	0.618782	0.00196645	0.018167
Y	N	N	CPC010_MCF7_24H_X5_B5_DUO52HI53LO_F24	homoharringtonine	MCF7	0.618767	0.00197669	0.018167
N	Y	N	CPC006_MCF7_24H_X5_B4_DUO52HI53LO_I11	atorvastatin	MCF7	0.618763	0.00197669	0.018167
N	Y	N	MUC.CP002_MCF7_24H_X2_B7_DUO52HI53LO_N16	sildenafil	MCF7	0.618716	0.00198693	0.018167
N	N	N	CPC012_MCF7_24H_X4_B5_DUO52HI53LO_M05	brd-a30455275	MCF7	0.618635	0.00199717	0.018167
N	N	N	LJP001_MCF7_24H_X3_B2_DUO52HI53LO_O12	wz-7043	MCF7	0.6186	0.00199717	0.018167
Y	N	N	CPC006_MCF7_24H_X1_B4_DUO52HI53LO_I13	quinine	MCF7	0.618493	0.00199717	0.018167
N	N	N	MUC.CP002_MCF7_6H_X3_B7_DUO52HI53LO_H22	sa-244358	MCF7	0.618473	0.00200742	0.018167
Y	Y	Y	CPD003_MCF7_24H_X1_B6_DUO52HI53LO_G01	fluorouracil	MCF7	0.618435	0.00200742	0.018167
N	Y	N	CPD003_MCF7_6H_X1_B6_DUO52HI53LO_N16	ramipril	MCF7	0.618386	0.00201766	0.018167
N	N	N	MUC.CP006_MCF7_6H_X2_B7_DUO52HI53LO_K20	sa-1459173	MCF7	0.618365	0.00201766	0.018167
Y	N	N	CPD001_MCF7_6H_X1_B6_DUO52HI53LO_P07	hyoscyamine	MCF7	0.61833	0.00201766	0.018167
N	Y	N	CPC020_MCF7_6H_X2_B4_DUO52HI53LO_P14	medroxyprogesterone	MCF7	0.618319	0.00201766	0.018167
N	N	N	CPC014_MCF7_6H_X3_B4_DUO52HI53LO_H23	lithocholic-acid	MCF7	0.618309	0.00201766	0.018167
N	N	N	CPD003_MCF7_24H_X1_B6_DUO52HI53LO_J21	talampicillin	MCF7	0.618224	0.0020279	0.018167
N	N	N	CPC012_MCF7_24H_X4_B5_DUO52HI53LO_A12	brd-k47703442	MCF7	0.618223	0.0020279	0.018167
N	N	N	PCLB001_MCF7_6H_X2_F2B6_DUO52HI53LO_K12	mw-shh-250	MCF7	0.618212	0.0020279	0.018167
N	N	N	CPC014_MCF7_6H_X4_F1B5_DUO52HI53LO_N12	verrucarin-a	MCF7	0.6181	0.00204838	0.018167
N	Y	N	CPD002_MCF7_24H_X3_B6_DUO52HI53LO_C02	metoprolol	MCF7	0.618034	0.00206887	0.018167
N	N	N	CPC005_MCF7_6H_X2_B3_DUO52HI53LO_M14	tianeptine	MCF7	0.618026	0.00206887	0.018167
Y	N	N	CPC014_MCF7_24H_X1_B5_DUO52HI53LO_N19	5-iodotubercidin	MCF7	0.618024	0.00206887	0.018167
N	N	N	CPC005_MCF7_6H_X2_B3_DUO52HI53LO_N19	linoleic-acid	MCF7	0.61802	0.00206887	0.018167
N	N	N	CPC006_MCF7_24H_X4_B4_DUO52HI53LO_J24	pyrvinium-pamoate	MCF7	0.617962	0.00206887	0.018167
N	N	N	CPC014_MCF7_6H_X3_B4_DUO52HI53LO_I20	emf-sumo1-9	MCF7	0.61788	0.00206887	0.018167
N	N	N	CPC005_MCF7_24H_X4_B5_DUO52HI53LO_P09	y-27632	MCF7	0.617874	0.00206887	0.018167
Y	N	N	CPC006_MCF7_6H_X3_B3_DUO52HI53LO_G14	auranofin	MCF7	0.61786	0.00206887	0.018167
N	N	N	CPC007_MCF7_24H_X3_B5_DUO52HI53LO_B12	brd-k29767311	MCF7	0.617808	0.00207911	0.018167
N	N	N	LJP001_MCF7_6H_X2_B2_DUO52HI53LO_C06	gsk-461364	MCF7	0.617795	0.00207911	0.018167
Y	N	N	ASG001_MCF7_24H_X1_B7_DUO52HI53LO_J24	trifluoperazine	MCF7	0.617719	0.00208935	0.018167
N	N	N	CPD002_MCF7_6H_X1_B6_DUO52HI53LO_L20	hexestrol	MCF7	0.617697	0.00208935	0.018167
N	N	N	CPC010_MCF7_24H_X5_B5_DUO52HI53LO_H12	vu-0366968	MCF7	0.61768	0.00208935	0.018167
N	N	N	CPD002_MCF7_6H_X2_B6_DUO52HI53LO_J14	thiomersal	MCF7	0.617598	0.00209959	0.0181701
N	N	N	CPD003_MCF7_24H_X1_B6_DUO52HI53LO_P21	pyrvinium	MCF7	0.617572	0.00209959	0.0181701
N	N	N	CPC012_MCF7_24H_X3_B5_DUO52HI53LO_O12	pd-168077	MCF7	0.617545	0.00210983	0.0182159
N	N	N	CPC004_MCF7_6H_X1_B3_DUO52HI53LO_O03	ilomastat	MCF7	0.617501	0.00213032	0.0183497
N	N	N	CPC005_MCF7_24H_X5_F2B4_DUO52HI53LO_L21	iso-olomoucine	MCF7	0.617492	0.0021508	0.0184828
N	N	N	CPD002_MCF7_6H_X3_B6_DUO52HI53LO_O21	closantel	MCF7	0.617375	0.00218153	0.0186288
Y	N	N	CPC011_MCF7_6H_X3_B3_DUO52HI53LO_H12	terbinafine	MCF7	0.617363	0.00218153	0.0186288
N	N	N	MUC.CP002_MCF7_24H_X3_B7_DUO52HI53LO_C02	sa-1458985	MCF7	0.617277	0.00221225	0.0186288
N	N	N	CPC012_MCF7_24H_X2_B5_DUO52HI53LO_I01	brd-k75458636	MCF7	0.617198	0.00223274	0.0186288
N	N	N	LJP002_MCF7_24H_X3_F2B5_DUO52HI53LO_F23	gsk-690693	MCF7	0.61719	0.00223274	0.0186288
Y	N	N	CPC020_MCF7_24H_X4_F2B4_DUO52HI53LO_J21	disopyramide	MCF7	0.617189	0.00223274	0.0186288
N	Y	N	MUC.CP004_MCF7_24H_X1_B7_DUO52HI53LO_I21	camptothecin	MCF7	0.617164	0.00224298	0.0186288
N	N	N	PRISM001_MCF7_6H_X1_B7_DUO52HI53LO_H22	1b-nr	MCF7	0.61709	0.00226346	0.0186288
Y	N	N	CPC009_MCF7_6H_X3.A2_F1B3_DUO52HI53LO_K23	phenelzine	MCF7	0.617065	0.00226346	0.0186288
N	Y	N	CPD002_MCF7_24H_X1_B6_DUO52HI53LO_M18	chloroquine	MCF7	0.617063	0.00226346	0.0186288
N	N	N	CPC013_MCF7_6H_X3.A2_F1B3_DUO52HI53LO_F14	brd-k94493764	MCF7	0.617055	0.00226346	0.0186288
N	Y	N	CPD002_MCF7_6H_X3_B6_DUO52HI53LO_C21	erlotinib	MCF7	0.61696	0.00226346	0.0186288
N	N	N	MUC.CP001_MCF7_6H_X2_B7_DUO52HI53LO_O04	sa-84869	MCF7	0.616927	0.00226346	0.0186288
N	N	N	CPD001_MCF7_24H_X1_B6_DUO52HI53LO_J05	tiratricol	MCF7	0.616888	0.00226346	0.0186288
N	Y	N	CPC005_MCF7_6H_X1_B3_DUO52HI53LO_M16	ceramide	MCF7	0.616879	0.00226346	0.0186288
N	N	N	CPC006_MCF7_6H_X5_B4_DUO52HI53LO_J07	nsc-632839	MCF7	0.616842	0.0022737	0.0186288
N	N	N	CPC014_MCF7_6H_X2_B4_DUO52HI53LO_M18	mocetinostat	MCF7	0.616798	0.00228395	0.0186288
N	N	N	CPC007_MCF7_6H_X1.A2_F1B3_DUO52HI53LO_I18	brd-a93942655	MCF7	0.61678	0.00228395	0.0186288
Y	N	N	CPC014_MCF7_6H_X2_B4_DUO52HI53LO_N20	rifabutin	MCF7	0.616769	0.00228395	0.0186288
N	N	N	CPC020_MCF7_6H_X3_B4_DUO52HI53LO_H06	sulfacetamide	MCF7	0.616689	0.00230443	0.0186288
N	Y	N	LJP002_MCF7_6H_X3_F2B5_DUO52HI53LO_P05	sunitinib	MCF7	0.616671	0.00230443	0.0186288
N	N	N	MUC.CP003_MCF7_6H_X1_B7_DUO52HI53LO_N02	sa-1921574	MCF7	0.61661	0.00230443	0.0186288
N	N	N	CPC013_MCF7_24H_X4_F1B5_DUO52HI53LO_G16	brd-k28789065	MCF7	0.616523	0.00230443	0.0186288
N	N	N	MUC.CP003_MCF7_24H_X1_B7_DUO52HI53LO_A12	sa-247508	MCF7	0.616491	0.00231467	0.0186288
N	N	N	CPC006_MCF7_24H_X2_B4_DUO52HI53LO_C13	yk-4279	MCF7	0.616468	0.00231467	0.0186288
N	N	N	CPC005_MCF7_6H_X2_B3_DUO52HI53LO_O09	manumycin-a	MCF7	0.616451	0.00231467	0.0186288
N	N	N	CPC005_MCF7_6H_X2_B3_DUO52HI53LO_D20	mesulergine	MCF7	0.616333	0.00231467	0.0186288
N	Y	N	RAD001_MCF7_6H_X1_F1B5_DUO52HI53LO_O07	glutamine	MCF7	0.616286	0.00231467	0.0186288
N	N	N	MUC.CP004_MCF7_24H_X2_B7_DUO52HI53LO_D05	sa-424755	MCF7	0.616243	0.00231467	0.0186288
N	N	N	CPC007_MCF7_6H_X3_B3_DUO52HI53LO_A11	brd-a28422330	MCF7	0.616138	0.00236588	0.0189704
N	N	N	CPC007_MCF7_24H_X3_B5_DUO52HI53LO_I23	brd-a02747686	MCF7	0.616097	0.00237612	0.0189704
N	N	N	CPC006_MCF7_24H_X3_B4_DUO52HI53LO_E24	brd-k67778494	MCF7	0.616023	0.00239661	0.0189704
N	Y	N	CPD001_MCF7_6H_X3_B6_DUO52HI53LO_O07	sulindac	MCF7	0.615967	0.00240685	0.0189704
N	N	N	MUC.CP003_MCF7_6H_X1_B7_DUO52HI53LO_J04	sa-1922257	MCF7	0.615907	0.00242733	0.0189704
N	N	N	CPC011_MCF7_24H_X4_B5_DUO52HI53LO_N15	rolipram	MCF7	0.615874	0.00242733	0.0189704
Y	N	N	CPC020_MCF7_24H_X3_F1B4_DUO52HI53LO_D05	griseofulvin	MCF7	0.615873	0.00242733	0.0189704
Y	Y	Y	CPD002_MCF7_6H_X3_B6_DUO52HI53LO_H11	exemestane	MCF7	0.615862	0.00242733	0.0189704
N	N	N	CPC012_MCF7_24H_X2_B5_DUO52HI53LO_H02	brd-k70524666	MCF7	0.615842	0.00242733	0.0189704
N	N	N	CPC006_MCF7_6H_X4_B4_DUO52HI53LO_O04	tipifarnib-p2	MCF7	0.615781	0.00244782	0.0189704
Y	N	N	CPD002_MCF7_24H_X3_B6_DUO52HI53LO_N11	cytarabine	MCF7	0.615748	0.00245806	0.0189704
N	N	N	CPC005_MCF7_24H_X2_B4_DUO52HI53LO_M04	benzamil	MCF7	0.615731	0.00245806	0.0189704
N	N	N	LJP002_MCF7_24H_X3_F2B5_DUO52HI53LO_D07	ym-201636	MCF7	0.615707	0.00245806	0.0189704
N	N	N	LJP001_MCF7_6H_X4_B2_DUO52HI53LO_P17	xmd-1150	MCF7	0.615682	0.00245806	0.0189704
N	N	N	CPC007_MCF7_24H_X4_B5_DUO52HI53LO_P23	brd-k00925050	MCF7	0.615653	0.00245806	0.0189704
N	N	N	MUC.CP003_MCF7_24H_X1_B7_DUO52HI53LO_B13	sa-1459167	MCF7	0.615591	0.0024683	0.0189704
N	N	N	LJP002_MCF7_24H_X3_F2B5_DUO52HI53LO_K23	nvp-auy922	MCF7	0.615539	0.00249903	0.0189704
N	N	N	CPC011_MCF7_6H_X1_B3_DUO52HI53LO_P08	ethylestrenol	MCF7	0.615522	0.00249903	0.0189704
N	N	N	CPC006_MCF7_24H_X4_B4_DUO52HI53LO_H23	pi-103	MCF7	0.615518	0.00249903	0.0189704
N	N	N	CPC009_MCF7_6H_X2_B3_DUO52HI53LO_P02	brd-k41240505	MCF7	0.615403	0.00252975	0.0189704
N	N	N	CPC014_MCF7_6H_X2_F1B3_DUO52HI53LO_F03	acetyl-farnesyl-cysteine	MCF7	0.615395	0.00252975	0.0189704
N	N	N	CPC011_MCF7_24H_X4_B5_DUO52HI53LO_C12	honokiol	MCF7	0.615363	0.00252975	0.0189704
N	N	N	CPC006_MCF7_24H_X1_B4_DUO52HI53LO_A19	ku-0060648	MCF7	0.615359	0.00252975	0.0189704
N	N	N	CPC008_MCF7_6H_X3_F1B3_DUO52HI53LO_L11	vu-0418946-1	MCF7	0.615273	0.00252975	0.0189704
N	N	N	CPD002_MCF7_6H_X3_B6_DUO52HI53LO_G09	cefadroxil	MCF7	0.615232	0.00256048	0.0189704
N	N	N	CPC008_MCF7_24H_X5_B5_DUO52HI53LO_B07	brd-k79414420	MCF7	0.615201	0.00256048	0.0189704
N	N	N	MUC.CP006_MCF7_24H_X1_B7_DUO52HI53LO_L01	sa-424380	MCF7	0.615167	0.00258096	0.0189704
N	N	N	CPC007_MCF7_24H_X2_B5_DUO52HI53LO_P16	brd-k58698715	MCF7	0.615135	0.00258096	0.0189704
N	N	N	CPD001_MCF7_6H_X2_B6_DUO52HI53LO_H06	indometacin	MCF7	0.615109	0.0025912	0.0189704
N	N	N	LJP002_MCF7_24H_X3_F2B5_DUO52HI53LO_P10	brivanib	MCF7	0.615107	0.0025912	0.0189704
N	N	N	CPC005_MCF7_24H_X5_F2B4_DUO52HI53LO_C11	metanephrine	MCF7	0.615103	0.0025912	0.0189704
N	N	N	CPC005_MCF7_24H_X4_B5_DUO52HI53LO_E01	phensuximide	MCF7	0.615035	0.00260145	0.0189704
N	N	N	CPC004_MCF7_6H_X1_B3_DUO52HI53LO_F20	selamectin	MCF7	0.615013	0.00260145	0.0189704
N	N	N	LJP002_MCF7_6H_X3_F2B5_DUO52HI53LO_J22	y-39983	MCF7	0.614975	0.00260145	0.0189704
N	N	N	CPC008_MCF7_6H_X3_F1B3_DUO52HI53LO_O01	brd-k90912239	MCF7	0.614939	0.00262193	0.0189704
N	N	N	CPC006_MCF7_6H_X2_F1B3_DUO52HI53LO_O16	quiflapon	MCF7	0.614932	0.00262193	0.0189704
N	N	N	LJP002_MCF7_6H_X3_F2B5_DUO52HI53LO_N17	serdemetan	MCF7	0.614921	0.00262193	0.0189704
N	N	N	MUC.CP001_MCF7_6H_X2_B7_DUO52HI53LO_J23	sa-1472734	MCF7	0.614907	0.00263217	0.0189704
N	N	N	MUC.CP006_MCF7_24H_X3_B7_DUO52HI53LO_J14	sa-1463838	MCF7	0.614904	0.00263217	0.0189704
N	N	N	CPC011_MCF7_24H_X4_B5_DUO52HI53LO_C20	secnidazole	MCF7	0.614849	0.00264241	0.0189704
N	Y	N	CPC011_MCF7_24H_X4_B5_DUO52HI53LO_J19	venlafaxine	MCF7	0.61484	0.00264241	0.0189704
Y	N	N	CPC005_MCF7_6H_X2_B3_DUO52HI53LO_A06	fluocinonide	MCF7	0.614819	0.00264241	0.0189704
N	N	N	CPC006_MCF7_6H_X2_F1B3_DUO52HI53LO_D18	tgx-115	MCF7	0.614816	0.00264241	0.0189704
Y	N	N	CPD002_MCF7_6H_X1_B6_DUO52HI53LO_P19	etoricoxib	MCF7	0.614813	0.00265266	0.0189704
N	N	N	CPC008_MCF7_24H_X5_B5_DUO52HI53LO_F07	brd-k07521754	MCF7	0.614785	0.00265266	0.0189704
N	N	N	CPC006_MCF7_24H_X4_B4_DUO52HI53LO_E02	dorsomorphin	MCF7	0.614757	0.00265266	0.0189704
Y	N	N	CPD001_MCF7_6H_X1_B6_DUO52HI53LO_E13	cimetidine	MCF7	0.614748	0.00265266	0.0189704
N	N	N	CPC006_MCF7_24H_X2_B4_DUO52HI53LO_O15	cucurbitacin-i	MCF7	0.614713	0.00267314	0.0189704
Y	Y	Y	CPC004_MCF7_6H_X1_B3_DUO52HI53LO_D16	thiotepa	MCF7	0.614704	0.00267314	0.0189704
N	N	N	HDAC002_MCF7_6H_X4_B7_DUO52HI53LO_H13	brd-k19826688	MCF7	0.614684	0.00268338	0.0189704
Y	N	N	CPC011_MCF7_6H_X3_B3_DUO52HI53LO_E24	sibutramine	MCF7	0.614659	0.00271411	0.0189704
N	N	N	LJP001_MCF7_6H_X2_B2_DUO52HI53LO_A15	azd-8055	MCF7	0.614649	0.00271411	0.0189704
N	N	N	DEB001_MCF7_6H_X5_F1B6_DUO52HI53LO_K05	dac-009	MCF7	0.61463	0.00271411	0.0189704
Y	N	N	MUC.CP006_MCF7_6H_X2_B7_DUO52HI53LO_F08	brompheniramine	MCF7	0.614499	0.00274483	0.0189704
N	N	N	CPD003_MCF7_6H_X2_B6_DUO52HI53LO_C22	methylatropine	MCF7	0.614485	0.00274483	0.0189704
Y	N	N	CPD003_MCF7_6H_X1_B6_DUO52HI53LO_I18	nilutamide	MCF7	0.614396	0.00276532	0.0189704
N	N	N	CPC006_MCF7_24H_X3_B4_DUO52HI53LO_M23	fti-276	MCF7	0.614348	0.00276532	0.0189704
Y	N	N	CPC018_MCF7_6H_X1_B4_DUO52HI53LO_C19	nitrendipine	MCF7	0.614275	0.0027858	0.0189704
N	N	N	CPD002_MCF7_24H_X2_B6_DUO52HI53LO_A06	cefotiam	MCF7	0.614272	0.0027858	0.0189704
Y	N	N	CPD001_MCF7_6H_X3_B6_DUO52HI53LO_H03	midodrine	MCF7	0.614233	0.0027858	0.0189704
N	N	N	CPC009_MCF7_24H_X5_B5_DUO52HI53LO_J22	vu-0400193-3	MCF7	0.614226	0.0027858	0.0189704
N	N	N	CPC008_MCF7_6H_X1_B3_DUO52HI53LO_J11	emf-csc-9	MCF7	0.614211	0.0027858	0.0189704
N	N	N	CPC007_MCF7_24H_X2_B5_DUO52HI53LO_P17	brd-k99605820	MCF7	0.614203	0.0027858	0.0189704
N	N	N	MUC.CP006_MCF7_24H_X1_B7_DUO52HI53LO_F14	sa-1937536	MCF7	0.614199	0.0027858	0.0189704
N	N	N	CPC007_MCF7_24H_X2_B5_DUO52HI53LO_A10	brd-k66438357	MCF7	0.614187	0.0027858	0.0189704
N	N	N	LJP002_MCF7_24H_X3_F2B5_DUO52HI53LO_C10	fr-180204	MCF7	0.614175	0.0027858	0.0189704
N	N	N	MUC.CP002_MCF7_6H_X1_B7_DUO52HI53LO_M04	sa-419172	MCF7	0.614167	0.0027858	0.0189704
N	Y	N	CPC004_MCF7_6H_X5_F1B5_DUO52HI53LO_J03	duloxetine	MCF7	0.614166	0.0027858	0.0189704
N	N	N	LJP002_MCF7_6H_X3_F2B5_DUO52HI53LO_C16	rondual-kinase-inhibitor	MCF7	0.614138	0.00280628	0.0189704
N	N	N	CPC007_MCF7_24H_X1_B5_DUO52HI53LO_L20	brd-k91691979	MCF7	0.614104	0.00280628	0.0189704
N	N	N	CPC012_MCF7_6H_X5_F1B5_DUO52HI53LO_E01	brd-k55630727	MCF7	0.614071	0.00280628	0.0189704
N	N	N	MUC.CP006_MCF7_6H_X3_B7_DUO52HI53LO_J19	sa-1919667	MCF7	0.614063	0.00280628	0.0189704
N	N	N	MUC.CP002_MCF7_6H_X3_B7_DUO52HI53LO_A23	sa-1459454	MCF7	0.614038	0.00280628	0.0189704
Y	N	N	CPC020_MCF7_24H_X4_F2B4_DUO52HI53LO_M24	danazol	MCF7	0.614035	0.00280628	0.0189704
N	N	N	CPC014_MCF7_6H_X1_B4_DUO52HI53LO_L14	somatostatin	MCF7	0.613998	0.00282677	0.0189704
N	N	N	CPD003_MCF7_24H_X2.L2_B6_DUO52HI53LO_N22	parbendazole	MCF7	0.613968	0.00282677	0.0189704
N	N	N	MUC.CP003_MCF7_6H_X3_B7_DUO52HI53LO_F07	sa-440772	MCF7	0.61394	0.00282677	0.0189704
N	N	N	CPD002_MCF7_6H_X3_B6_DUO52HI53LO_N03	mizolastine	MCF7	0.613854	0.00283701	0.0189704
N	N	N	PCLB001_MCF7_24H_X1_B7_DUO52HI53LO_N07	oxetane	MCF7	0.613833	0.00284725	0.0189704
N	N	N	CPC006_MCF7_24H_X2_B4_DUO52HI53LO_C21	brd-k78716413	MCF7	0.613823	0.00284725	0.0189704
N	N	N	CPC005_MCF7_6H_X2_F1B3_DUO52HI53LO_P21	piribedil	MCF7	0.613761	0.00285749	0.0189704
N	N	N	MUC.CP004_MCF7_24H_X1_B7_DUO52HI53LO_I06	sa-1922959	MCF7	0.613729	0.00286774	0.0189704
N	N	N	CPC010_MCF7_6H_X3_B3_DUO52HI53LO_E03	brd-k53932786	MCF7	0.613723	0.00286774	0.0189704
N	N	N	CPC014_MCF7_6H_X3_B4_DUO52HI53LO_E24	brd-k33586157	MCF7	0.613692	0.00286774	0.0189704
N	N	N	CPC014_MCF7_24H_X1_B5_DUO52HI53LO_C11	sb-590885	MCF7	0.613674	0.00286774	0.0189704
N	N	N	CPC013_MCF7_24H_X1_B5_DUO52HI53LO_K04	at-7519	MCF7	0.613665	0.00286774	0.0189704
N	N	N	CPC012_MCF7_6H_X3_B4_DUO52HI53LO_G07	brd-k95760042	MCF7	0.613647	0.00286774	0.0189704
N	N	N	CPC014_MCF7_6H_X2_B4_DUO52HI53LO_D19	tetradecylthioacetic-acid	MCF7	0.613641	0.00286774	0.0189704
Y	N	N	RAD001_MCF7_24H_X3_F1B5_DUO52HI53LO_L05	enalapril	MCF7	0.613625	0.00286774	0.0189704
N	N	N	CPC005_MCF7_24H_X3_B4_DUO52HI53LO_C21	heliotrine	MCF7	0.61362	0.00286774	0.0189704
N	N	N	MUC.CP006_MCF7_24H_X3_B7_DUO52HI53LO_M20	sa-1458189	MCF7	0.613614	0.00286774	0.0189704
N	N	N	CPC013_MCF7_24H_X4_F1B5_DUO52HI53LO_M18	brd-a12643502	MCF7	0.613606	0.00286774	0.0189704
N	N	N	MUC.CP002_MCF7_6H_X2_B7_DUO52HI53LO_E15	sa-424170	MCF7	0.613597	0.00286774	0.0189704
Y	N	N	CPC005_MCF7_24H_X4_B5_DUO52HI53LO_J14	galantamine	MCF7	0.613585	0.00286774	0.0189704
N	N	N	CPC012_MCF7_24H_X4_B5_DUO52HI53LO_F09	cay-10470	MCF7	0.613551	0.00286774	0.0189704
N	N	N	CPC005_MCF7_24H_X4_B5_DUO52HI53LO_D15	zk-756326	MCF7	0.61354	0.00286774	0.0189704
Y	N	N	CPC005_MCF7_6H_X5_F1B5_DUO52HI53LO_G08	dihydroergotamine	MCF7	0.61354	0.00286774	0.0189704
N	N	N	CPC006_MCF7_6H_X5_B4_DUO52HI53LO_O09	phorbol-12-myristate-13-acetate	MCF7	0.613516	0.00286774	0.0189704
N	Y	N	ASG001_MCF7_24H_X1_B7_DUO52HI53LO_I23	alvespimycin	MCF7	0.613503	0.00286774	0.0189704
N	N	N	CPC007_MCF7_24H_X3_B5_DUO52HI53LO_P03	jas07-006	MCF7	0.613338	0.0029087	0.0190338
N	N	N	CPC005_MCF7_6H_X2_B3_DUO52HI53LO_F20	zm-39923	MCF7	0.613328	0.0029087	0.0190338
Y	N	N	CPC004_MCF7_6H_X2_B3_DUO52HI53LO_H12	ketorolac	MCF7	0.613305	0.0029087	0.0190338
Y	N	N	CPD001_MCF7_6H_X2_B6_DUO52HI53LO_K10	diltiazem	MCF7	0.613249	0.0029087	0.0190338
N	N	N	CPC007_MCF7_24H_X3_B5_DUO52HI53LO_E15	brd-k88198340	MCF7	0.613237	0.00291895	0.0190338
N	N	N	CPC014_MCF7_6H_X1_B4_DUO52HI53LO_M23	stk-397047	MCF7	0.613223	0.00291895	0.0190338
N	N	N	CPC014_MCF7_24H_X3_B5_DUO52HI53LO_M19	brd-k11147885	MCF7	0.613192	0.00292919	0.0190338
N	N	N	CPC012_MCF7_24H_X2_B5_DUO52HI53LO_I21	brd-k44494044	MCF7	0.613136	0.00292919	0.0190338
N	N	N	MUC.CP004_MCF7_24H_X3_B7_DUO52HI53LO_A14	sa-1921599	MCF7	0.613129	0.00292919	0.0190338
N	N	N	LJP001_MCF7_6H_X1_B2_DUO53HI52LO_A20	cp466722	MCF7	0.613083	0.00292919	0.0190338
Y	N	N	CPC006_MCF7_6H_X5_B4_DUO52HI53LO_C16	menadione	MCF7	0.613004	0.00293943	0.0190338
N	N	N	CPD003_MCF7_24H_X1_B6_DUO52HI53LO_I12	thonzonium	MCF7	0.612999	0.00293943	0.0190338
N	N	N	CPC007_MCF7_24H_X5_B5_DUO52HI53LO_L03	brd-k73304092	MCF7	0.612939	0.00294967	0.0190666
N	Y	N	HDAC002_MCF7_24H_X4_B7_DUO52HI53LO_H04	panobinostat	MCF7	0.612805	0.00297016	0.0190974
N	N	N	CPC012_MCF7_6H_X2_B4_DUO52HI53LO_P10	brd-k21788104	MCF7	0.612793	0.00297016	0.0190974
N	N	N	MUC.CP003_MCF7_24H_X1_B7_DUO52HI53LO_A10	sa-1944378	MCF7	0.612783	0.00297016	0.0190974
N	N	N	MUC.CP006_MCF7_6H_X3_B7_DUO52HI53LO_H12	sa-1458902	MCF7	0.612765	0.0029804	0.0190974
N	N	N	MUC.CP001_MCF7_6H_X2_B7_DUO52HI53LO_F19	sa-1472321	MCF7	0.612708	0.0029804	0.0190974
N	N	N	CPC013_MCF7_6H_X3.A2_F1B3_DUO52HI53LO_H20	brd-k82492171	MCF7	0.612705	0.00300088	0.0191619
N	N	N	CPC012_MCF7_6H_X4_F1B5_DUO52HI53LO_O15	brd-k50659736	MCF7	0.61267	0.00300088	0.0191619
N	N	N	CPD001_MCF7_6H_X3_B6_DUO52HI53LO_I05	moxisylyte	MCF7	0.612632	0.00302136	0.0192592
N	N	N	CPC005_MCF7_24H_X3_B4_DUO52HI53LO_F17	w-5	MCF7	0.61246	0.00306233	0.0193474
Y	N	N	CPD002_MCF7_24H_X3_B6_DUO52HI53LO_N04	trihexyphenidyl	MCF7	0.612395	0.00307257	0.0193474
N	N	N	LJP001_MCF7_6H_X2_B2_DUO52HI53LO_F19	gsk-3-inhibitor-ix	MCF7	0.612393	0.00307257	0.0193474
N	Y	N	CPD002_MCF7_6H_X2_B6_DUO52HI53LO_K07	calcipotriol	MCF7	0.61236	0.00308282	0.0193474
Y	N	N	CPD002_MCF7_6H_X1_B6_DUO52HI53LO_O17	felodipine	MCF7	0.61236	0.00308282	0.0193474
N	N	N	CPC014_MCF7_6H_X3_B4_DUO52HI53LO_E20	brd-k42541148	MCF7	0.612356	0.00308282	0.0193474
N	N	N	CPD001_MCF7_6H_X2_B6_DUO52HI53LO_D17	mephenesin	MCF7	0.612332	0.00308282	0.0193474
N	N	N	CPD002_MCF7_6H_X3_B6_DUO52HI53LO_K22	clorsulon	MCF7	0.612312	0.00308282	0.0193474
N	N	N	CPC006_MCF7_6H_X4_B4_DUO52HI53LO_D20	arachidonyl-trifluoro-methane	MCF7	0.612278	0.00309306	0.0193474
N	N	N	CPC013_MCF7_6H_X5_F1B5_DUO52HI53LO_I17	ki-16425	MCF7	0.612275	0.00309306	0.0193474
N	N	N	CPC007_MCF7_6H_X3_B3_DUO52HI53LO_P15	brd-a68820570	MCF7	0.612255	0.00309306	0.0193474
N	N	N	CPC011_MCF7_24H_X5_B5_DUO52HI53LO_M22	taxifolin	MCF7	0.612211	0.0031033	0.0193785
N	N	N	CPC014_MCF7_6H_X3_B4_DUO52HI53LO_O20	ku-55933	MCF7	0.612156	0.00314427	0.0194343
N	N	N	CPC005_MCF7_24H_X1_B4_DUO52HI53LO_B13	cgs-15943	MCF7	0.612135	0.00314427	0.0194343
N	N	N	MUC.CP001_MCF7_6H_X3_B7_DUO52HI53LO_I03	sa-1463810	MCF7	0.612135	0.00314427	0.0194343
N	N	N	CPC006_MCF7_24H_X5_B4_DUO52HI53LO_C01	uk-356618	MCF7	0.612116	0.00314427	0.0194343
Y	N	N	CPC004_MCF7_6H_X1_B3_DUO52HI53LO_J21	chlorphenamine	MCF7	0.612095	0.00314427	0.0194343
N	N	N	CPC005_MCF7_6H_X2_B3_DUO52HI53LO_F21	byssochlamic-acid	MCF7	0.61208	0.00314427	0.0194343
Y	Y	Y	CPD001_MCF7_6H_X1.A2_B6_DUO52HI53LO_K12	methotrexate	MCF7	0.612073	0.00315451	0.0194343
N	N	N	CPC013_MCF7_6H_X1_B4_DUO52HI53LO_C04	brd-a57300602	MCF7	0.612067	0.00315451	0.0194343
N	N	N	CPC007_MCF7_24H_X3_B5_DUO52HI53LO_P24	brd-k85275009	MCF7	0.61201	0.00318524	0.0194908
N	N	N	CPC010_MCF7_6H_X2_B3_DUO52HI53LO_N23	tremulacin	MCF7	0.611991	0.00318524	0.0194908
N	N	N	CPC010_MCF7_6H_X3_B3_DUO52HI53LO_L09	brd-a36275421	MCF7	0.611965	0.00318524	0.0194908
N	N	N	CPC014_MCF7_6H_X2_B4_DUO52HI53LO_H13	glycodeoxycholic-acid	MCF7	0.611952	0.00319548	0.0194908
N	N	N	MUC.CP003_MCF7_24H_X2_B7_DUO52HI53LO_G06	sa-1939936	MCF7	0.611948	0.00319548	0.0194908
N	N	N	MUC.CP006_MCF7_24H_X2_B7_DUO52HI53LO_K05	sa-1920942	MCF7	0.611945	0.00319548	0.0194908
Y	N	N	CPD002_MCF7_6H_X3_B6_DUO52HI53LO_F15	cilostazol	MCF7	0.611919	0.00321596	0.0195833
N	N	N	PCLB001_MCF7_24H_X1_B7_DUO52HI53LO_L10	sjb-shh-31	MCF7	0.611844	0.00325693	0.0196485
N	N	N	CPC013_MCF7_6H_X1_B4_DUO52HI53LO_C10	heraclenol	MCF7	0.611837	0.00326717	0.0196485
N	N	N	MUC.CP002_MCF7_6H_X1_B7_DUO52HI53LO_F12	sa-434027	MCF7	0.611827	0.00327741	0.0196485
N	N	N	CPD001_MCF7_24H_X1_B6_DUO52HI53LO_O20	dihydrostreptomycin	MCF7	0.611817	0.00327741	0.0196485
N	N	N	CPC012_MCF7_24H_X4_B5_DUO52HI53LO_P03	brd-k63954456	MCF7	0.611812	0.00327741	0.0196485
N	N	N	MUC.CP004_MCF7_24H_X1_B7_DUO52HI53LO_H02	sa-102096	MCF7	0.611801	0.00327741	0.0196485
N	N	N	MUC.CP006_MCF7_24H_X1_B7_DUO52HI53LO_D10	sa-90544	MCF7	0.611793	0.00327741	0.0196485
Y	N	N	CPD003_MCF7_6H_X1_B6_DUO52HI53LO_N04	perindopril	MCF7	0.611757	0.00328765	0.0196485
N	N	N	CPC010_MCF7_6H_X4_F1B5_DUO52HI53LO_F05	brd-a18411371	MCF7	0.611756	0.00328765	0.0196485
N	N	N	CPD002_MCF7_6H_X2_B6_DUO52HI53LO_E15	dibenzepin	MCF7	0.611701	0.0032979	0.0196485
N	N	N	MUC.CP001_MCF7_6H_X3_B7_DUO52HI53LO_N03	sa-427730	MCF7	0.611694	0.0032979	0.0196485
N	N	N	PCLB001_MCF7_24H_X1_B7_DUO52HI53LO_H01	brd-k91338578	MCF7	0.611689	0.00330814	0.0196485
N	N	N	MUC.CP003_MCF7_24H_X1_B7_DUO52HI53LO_O08	sa-1457810	MCF7	0.611587	0.00331838	0.0196485
N	N	N	CPD001_MCF7_6H_X3_B6_DUO52HI53LO_L08	glafenine	MCF7	0.611557	0.00332862	0.0196485
N	N	N	CPC011_MCF7_24H_X4_B5_DUO52HI53LO_I19	ethinylestradiol	MCF7	0.611516	0.00332862	0.0196485
N	N	N	CPC020_MCF7_24H_X1_F1B4_DUO52HI53LO_N16	mestinon	MCF7	0.611512	0.00333886	0.0196485
N	N	N	HDAC002_MCF7_6H_X4_B7_DUO52HI53LO_B12	brd-k61894884	MCF7	0.611508	0.00333886	0.0196485
N	N	N	MUC.CP002_MCF7_6H_X1_B7_DUO52HI53LO_G02	sa-1459854	MCF7	0.611475	0.00333886	0.0196485
Y	N	N	CPD002_MCF7_6H_X3_B6_DUO52HI53LO_H06	sumatriptan	MCF7	0.611464	0.00333886	0.0196485
Y	N	N	CPD003_MCF7_24H_X3_B6_DUO52HI53LO_K10	flucytosine	MCF7	0.611437	0.00333886	0.0196485
N	N	N	MUC.CP006_MCF7_24H_X3_B7_DUO52HI53LO_B07	sa-424577	MCF7	0.611434	0.00333886	0.0196485
N	N	N	CPC005_MCF7_24H_X2_B4_DUO52HI53LO_L19	vinburnine	MCF7	0.611379	0.00334911	0.0196773
Y	N	N	CPC020_MCF7_6H_X2_B4_DUO52HI53LO_F21	desipramine	MCF7	0.611287	0.00336959	0.0197544
N	N	N	MUC.CP003_MCF7_6H_X2_B7_DUO52HI53LO_F03	sa-427543	MCF7	0.611256	0.00337983	0.0197544
N	N	N	CPC014_MCF7_6H_X2_B4_DUO52HI53LO_E04	brd-k19499941	MCF7	0.611227	0.00340032	0.0197544
N	N	N	HDAC002_MCF7_6H_X4_B7_DUO52HI53LO_N03	tacedinaline	MCF7	0.611221	0.00340032	0.0197544
Y	N	N	CPC020_MCF7_6H_X1_B4_DUO52HI53LO_J11	acetylcholine	MCF7	0.611149	0.00341056	0.0197544
N	Y	N	CPC014_MCF7_6H_X2_B4_DUO52HI53LO_H22	aprepitant	MCF7	0.611136	0.00341056	0.0197544
N	N	N	CPD002_MCF7_24H_X1_B6_DUO52HI53LO_N18	benzethonium	MCF7	0.611135	0.00341056	0.0197544
N	N	N	CPC007_MCF7_24H_X5_B5_DUO52HI53LO_N18	brd-k16947188	MCF7	0.611119	0.00341056	0.0197544
N	N	N	CPC005_MCF7_24H_X3_B4_DUO52HI53LO_K12	siguazodan	MCF7	0.611115	0.00341056	0.0197544
N	N	N	CPC014_MCF7_6H_X2_B4_DUO52HI53LO_L15	h-7	MCF7	0.610983	0.00347201	0.0200787
N	N	N	CPC005_MCF7_24H_X5_F2B4_DUO52HI53LO_L03	mk-212	MCF7	0.610877	0.00351298	0.0202073
Y	N	N	CPC004_MCF7_6H_X1_B3_DUO52HI53LO_P05	physostigmine	MCF7	0.61085	0.00351298	0.0202073
N	N	N	CPC014_MCF7_6H_X2_B4_DUO52HI53LO_J14	tenovins	MCF7	0.610796	0.00353346	0.0202073
N	N	N	MUC.CP006_MCF7_24H_X3_B7_DUO52HI53LO_G06	gw-843682x	MCF7	0.610788	0.00353346	0.0202073
Y	N	N	CPD001_MCF7_6H_X2_B6_DUO52HI53LO_A24	phenylpropanolamine	MCF7	0.610753	0.00353346	0.0202073
N	N	N	MUC.CP004_MCF7_24H_X1_B7_DUO52HI53LO_M04	sa-441350	MCF7	0.610747	0.00353346	0.0202073
N	Y	N	CPC006_MCF7_24H_X3_F1B3_DUO52HI53LO_G20	artesunate	MCF7	0.610742	0.0035437	0.0202073
Y	N	N	CPD003_MCF7_24H_X2.L2_B6_DUO52HI53LO_B11	floxuridine	MCF7	0.61073	0.0035437	0.0202073
N	N	N	LJP002_MCF7_24H_X1_F2B5_DUO52HI53LO_P16	chir-99021	MCF7	0.61073	0.0035437	0.0202073
Y	N	N	CPC020_MCF7_6H_X2_B4_DUO52HI53LO_F23	ofloxacin	MCF7	0.610693	0.00356419	0.0202613
N	N	N	CPC012_MCF7_6H_X3_B4_DUO52HI53LO_H11	latrunculin-b	MCF7	0.61069	0.00356419	0.0202613
N	N	N	CPC020_MCF7_6H_X2_B4_DUO52HI53LO_F14	ipratropium	MCF7	0.610677	0.00359491	0.0203417
N	N	N	CPC012_MCF7_24H_X3_B5_DUO52HI53LO_P20	brd-k81441552	MCF7	0.610644	0.00359491	0.0203417
N	Y	N	LJP002_MCF7_6H_X2_F2B5_DUO52HI53LO_G05	tivantinib	MCF7	0.610642	0.00359491	0.0203417
N	N	N	CPC007_MCF7_6H_X1.A2_F1B3_DUO52HI53LO_P10	psh-028	MCF7	0.610595	0.00360515	0.0203683
N	N	N	CPC011_MCF7_24H_X4_B5_DUO52HI53LO_O19	tfmpp	MCF7	0.610478	0.00366661	0.0206837
N	N	N	CPC005_MCF7_6H_X2_F1B3_DUO52HI53LO_J20	dpo-1	MCF7	0.61038	0.00369733	0.0207932
N	N	N	MUC.CP004_MCF7_24H_X2_B7_DUO52HI53LO_K19	chelidonine	MCF7	0.610376	0.00369733	0.0207932
Y	N	N	CPD001_MCF7_6H_X3_B6_DUO52HI53LO_D19	phenformin	MCF7	0.610328	0.00371781	0.0208386
N	N	N	CPC020_MCF7_24H_X2_F1B4_DUO52HI53LO_L05	mupirocin	MCF7	0.610317	0.00371781	0.0208386
N	N	N	CPC011_MCF7_6H_X3_B3_DUO52HI53LO_E10	crotamiton	MCF7	0.610278	0.00372806	0.0208386
N	N	N	CPC008_MCF7_24H_X5_B5_DUO52HI53LO_H11	brd-k07515761	MCF7	0.61023	0.00372806	0.0208386
Y	N	N	CPC014_MCF7_6H_X5_F1B5_DUO52HI53LO_H24	flupirtine	MCF7	0.610209	0.0037383	0.020858
Y	N	N	CPD001_MCF7_24H_X3_B6_DUO52HI53LO_G06	metolazone	MCF7	0.610167	0.00374854	0.020858
N	N	N	CPC005_MCF7_24H_X1_B4_DUO52HI53LO_N16	nsc-119889	MCF7	0.610164	0.00374854	0.020858
Y	N	N	CPC005_MCF7_24H_X5_F2B4_DUO52HI53LO_A11	metixene	MCF7	0.610135	0.00376902	0.0209403
Y	N	N	CPC005_MCF7_24H_X3_B4_DUO52HI53LO_E02	methylergometrine	MCF7	0.610102	0.00377927	0.0209655
Y	N	N	CPD001_MCF7_24H_X1_B6_DUO52HI53LO_D14	tretinoin	MCF7	0.609992	0.00383048	0.0212176
N	N	N	CPC010_MCF7_24H_X5_B5_DUO52HI53LO_O12	brd-a24225650	MCF7	0.609939	0.00387144	0.0213801
Y	Y	Y	CPC006_MCF7_6H_X3_B3_DUO52HI53LO_P01	gemcitabine	MCF7	0.609932	0.00387144	0.0213801
N	N	N	PCLB001_MCF7_6H_X2_F2B6_DUO52HI53LO_D03	mw-shh-28	MCF7	0.609904	0.00388169	0.0214046
N	N	N	LJP002_MCF7_6H_X3_F2B5_DUO52HI53LO_P17	gdc-0879	MCF7	0.609868	0.00389193	0.0214289
N	N	N	MUC.CP001_MCF7_6H_X2_B7_DUO52HI53LO_G03	sa-1462738	MCF7	0.609803	0.00393289	0.0216221
N	N	N	CPC008_MCF7_24H_X4_B5_DUO52HI53LO_F20	brd-k46555875	MCF7	0.609661	0.00399435	0.0218088
N	N	N	CPC008_MCF7_6H_X5_F2B5_DUO52HI53LO_A05	brd-k59470558	MCF7	0.609643	0.00400459	0.0218088
N	N	N	CPC005_MCF7_24H_X2_B4_DUO52HI53LO_J09	cmpd-1	MCF7	0.60964	0.00401483	0.0218088
N	N	N	HDAC002_MCF7_24H_X1_B7_DUO52HI53LO_M22	hdaci1	2 3_mix	0.609618	0.00401483	0.0218088
N	N	N	MUC.CP003_MCF7_24H_X1_B7_DUO52HI53LO_P05	sa-1456039	MCF7	0.609597	0.00401483	0.0218088
N	Y	N	CPC013_MCF7_6H_X1_B4_DUO52HI53LO_I21	decitabine	MCF7	0.609596	0.00401483	0.0218088
N	N	N	CPC012_MCF7_24H_X3_B5_DUO52HI53LO_L09	st-003833	MCF7	0.609573	0.00402507	0.0218088
Y	N	N	CPC005_MCF7_24H_X3_B4_DUO52HI53LO_E13	ephedrine	MCF7	0.609537	0.00404556	0.0218088
N	N	N	MUC.CP003_MCF7_24H_X1_B7_DUO52HI53LO_H01	sa-424763	MCF7	0.609498	0.00404556	0.0218088
Y	N	N	CPC020_MCF7_6H_X3_B4_DUO52HI53LO_B16	norethindrone	MCF7	0.60949	0.00404556	0.0218088
N	Y	N	CPC011_MCF7_24H_X4_B5_DUO52HI53LO_K14	itraconazole	MCF7	0.609481	0.0040558	0.0218088
N	N	N	CPC006_MCF7_24H_X2_B4_DUO52HI53LO_I18	am-580	MCF7	0.60948	0.0040558	0.0218088
N	Y	N	CPC014_MCF7_6H_X2_F1B3_DUO52HI53LO_C04	vinorelbine	MCF7	0.609479	0.0040558	0.0218088
N	N	N	MUC.CP006_MCF7_24H_X3_B7_DUO52HI53LO_G08	bcl2-inhibitor	MCF7	0.609478	0.0040558	0.0218088
Y	N	N	CPC005_MCF7_6H_X2_B3_DUO52HI53LO_N14	naloxone	MCF7	0.609471	0.0040558	0.0218088
Y	N	N	CPD001_MCF7_6H_X1_B6_DUO52HI53LO_M19	acebutolol	MCF7	0.609452	0.00407628	0.0218313
Y	N	N	CPD003_MCF7_24H_X1_B6_DUO52HI53LO_G18	nimodipine	MCF7	0.609392	0.00407628	0.0218313
N	N	N	CPC008_MCF7_24H_X4_B5_DUO52HI53LO_O03	brd-k00366212	MCF7	0.609327	0.00410701	0.0218313
N	N	N	MUC.CP001_MCF7_6H_X3_B7_DUO52HI53LO_E02	sa-1938820	MCF7	0.609318	0.00411725	0.0218313
N	N	N	CPC007_MCF7_24H_X1_B5_DUO52HI53LO_H11	brd-k95789946	MCF7	0.609318	0.00411725	0.0218313
N	N	N	CPC008_MCF7_6H_X3_F1B3_DUO52HI53LO_E24	brd-k24156250	MCF7	0.609303	0.00413773	0.0218313
N	N	N	CPC005_MCF7_6H_X5_F1B5_DUO52HI53LO_J01	niridazole	MCF7	0.609275	0.00413773	0.0218313
N	N	N	CPC008_MCF7_6H_X3_F1B3_DUO52HI53LO_F18	brd-a38936397	MCF7	0.609266	0.00413773	0.0218313
N	N	N	MUC.CP004_MCF7_6H_X1_B7_DUO52HI53LO_E02	sa-1920756	MCF7	0.60926	0.00413773	0.0218313
N	N	N	MUC.CP001_MCF7_6H_X1_B7_DUO52HI53LO_K01	sa-89068	MCF7	0.609255	0.00413773	0.0218313
N	N	N	CPD002_MCF7_24H_X2_B6_DUO52HI53LO_E17	roxatidine	MCF7	0.609253	0.00413773	0.0218313
N	N	N	MUC.CP006_MCF7_24H_X2_B7_DUO52HI53LO_H20	sa-1920890	MCF7	0.609211	0.00415822	0.0218313
N	N	N	CPC013_MCF7_6H_X5_F1B5_DUO52HI53LO_B13	brd-k63587518	MCF7	0.609193	0.00415822	0.0218313
N	N	N	CPD003_MCF7_24H_X3.L2_B6_DUO52HI53LO_C06	flubendazole	MCF7	0.609161	0.00415822	0.0218313
N	N	N	MUC.CP006_MCF7_6H_X3_B7_DUO52HI53LO_F18	sa-1921902	MCF7	0.609138	0.00416846	0.0218313
Y	N	N	CPD001_MCF7_6H_X2_B6_DUO52HI53LO_F09	methocarbamol	MCF7	0.609137	0.00416846	0.0218313
N	N	N	MUC.CP002_MCF7_6H_X2_B7_DUO52HI53LO_N19	sa-417716	MCF7	0.609133	0.00416846	0.0218313
N	N	N	CPC006_MCF7_6H_X1_B3_DUO52HI53LO_M15	su-11652	MCF7	0.609126	0.0041787	0.0218313
N	N	N	CPC009_MCF7_24H_X5_B5_DUO52HI53LO_J06	vu-0366037-2	MCF7	0.609125	0.0041787	0.0218313
N	N	N	LJP002_MCF7_6H_X3_F2B5_DUO52HI53LO_K08	at7867	MCF7	0.609108	0.0041787	0.0218313
N	N	N	CPC007_MCF7_24H_X5_B5_DUO52HI53LO_I13	brd-k55502647	MCF7	0.609093	0.00419918	0.0219072
N	N	N	CPC008_MCF7_24H_X4_B5_DUO52HI53LO_G20	brd-k39318886	MCF7	0.609056	0.00422991	0.0220363
N	N	N	CPC004_MCF7_6H_X2_B3_DUO52HI53LO_D09	proscillaridin	MCF7	0.608969	0.00431185	0.0223997
N	N	N	CPC005_MCF7_6H_X5_F1B5_DUO52HI53LO_M02	phccc	MCF7	0.608944	0.00431185	0.0223997
N	Y	N	CPC005_MCF7_24H_X3_B4_DUO52HI53LO_C10	ibuprofen	MCF7	0.608933	0.00432209	0.0224212
N	N	N	CPC004_MCF7_6H_X4_F1B5_DUO52HI53LO_D15	phenazone	MCF7	0.608911	0.00434257	0.0224641
Y	N	N	CPC020_MCF7_24H_X1_F1B4_DUO52HI53LO_J12	flurbiprofen	MCF7	0.608882	0.00434257	0.0224641
N	N	N	MUC.CP001_MCF7_6H_X2_B7_DUO52HI53LO_K06	sa-1480001	MCF7	0.608877	0.00435281	0.0224855
N	N	N	CPC012_MCF7_6H_X5_F1B5_DUO52HI53LO_J14	brd-k17628612	MCF7	0.608841	0.00436306	0.0225068
N	N	N	CPC005_MCF7_6H_X5_F1B5_DUO52HI53LO_O01	gamma-homolinolenic-acid	MCF7	0.608817	0.0043733	0.022528
Y	N	N	CPC004_MCF7_6H_X5_F1B5_DUO52HI53LO_M05	benazepril	MCF7	0.608764	0.00441426	0.0226755
Y	N	N	CPD001_MCF7_6H_X2_B6_DUO52HI53LO_G07	dyphylline	MCF7	0.60874	0.00441426	0.0226755
N	N	N	CPC013_MCF7_6H_X2_B3_DUO52HI53LO_O01	brd-k23027438	MCF7	0.608693	0.00443475	0.0227157
N	N	N	CPD002_MCF7_6H_X3_B6_DUO52HI53LO_E11	chicago-sky-blue-6b	MCF7	0.608683	0.00444499	0.0227157
N	N	N	CPC004_MCF7_6H_X2_B3_DUO52HI53LO_M11	rathyronine	MCF7	0.608654	0.00445523	0.0227157
N	Y	N	RAD001_MCF7_6H_X1_F1B5_DUO52HI53LO_J17	temozolomide	MCF7	0.608628	0.00446547	0.0227157
Y	Y	Y	CPC020_MCF7_24H_X4_F2B4_DUO52HI53LO_F17	raloxifene	MCF7	0.608621	0.00446547	0.0227157
Y	N	N	CPC004_MCF7_6H_X1_B3_DUO52HI53LO_P03	phenolphthalein	MCF7	0.608616	0.00446547	0.0227157
Y	N	N	CPC020_MCF7_24H_X4_F2B4_DUO52HI53LO_P01	hydroflumethiazide	MCF7	0.608614	0.00446547	0.0227157
Y	N	N	CPC006_MCF7_24H_X3_B4_DUO52HI53LO_H02	valdecoxib	MCF7	0.608599	0.0044962	0.0227157
N	N	N	CPC012_MCF7_24H_X2_B5_DUO52HI53LO_H01	brd-k73238422	MCF7	0.608573	0.0044962	0.0227157
Y	N	N	CPC005_MCF7_6H_X3_B3_DUO52HI53LO_K13	mephenytoin	MCF7	0.60857	0.0044962	0.0227157
Y	N	N	CPD003_MCF7_24H_X3_B6_DUO52HI53LO_B20	oxyphenbutazone	MCF7	0.60857	0.0044962	0.0227157
N	N	N	CPC013_MCF7_24H_X4_F1B5_DUO52HI53LO_M04	brd-k98519396	MCF7	0.608562	0.0044962	0.0227157
N	N	N	CPC006_MCF7_24H_X1_B4_DUO52HI53LO_A21	pj-34	MCF7	0.608518	0.00451668	0.0227326
N	N	N	LJP001_MCF7_6H_X1_B2_DUO53HI52LO_H02	as-601245	MCF7	0.608493	0.00452693	0.0227326
N	N	N	CPC008_MCF7_24H_X5_B5_DUO52HI53LO_E08	brd-k88761633	MCF7	0.608479	0.00453717	0.0227326
N	N	N	CPC013_MCF7_6H_X5_F1B5_DUO52HI53LO_A06	brd-k48204702	MCF7	0.608471	0.00453717	0.0227326
N	N	N	MUC.CP006_MCF7_6H_X1_B7_DUO52HI53LO_O08	sa-1457336	MCF7	0.608431	0.00455765	0.0227326
N	N	N	MUC.CP002_MCF7_24H_X1_B7_DUO52HI53LO_G04	sa-1460136	MCF7	0.608391	0.00455765	0.0227326
Y	Y	Y	CPC010_MCF7_24H_X5_B5_DUO52HI53LO_E20	goserelin	MCF7	0.608381	0.00455765	0.0227326
Y	N	N	CPD002_MCF7_6H_X3_B6_DUO52HI53LO_P01	isocarboxazid	MCF7	0.60835	0.00457814	0.0227326
Y	N	N	CPD001_MCF7_6H_X1_B6_DUO52HI53LO_I04	bromocriptine	MCF7	0.608349	0.00457814	0.0227326
N	N	N	CPC007_MCF7_6H_X3_B3_DUO52HI53LO_A18	brd-k25150581	MCF7	0.60829	0.00458838	0.0227326
N	N	N	CPC013_MCF7_24H_X3_B5_DUO52HI53LO_O07	brd-k54405293	MCF7	0.608289	0.00458838	0.0227326
N	N	N	CPC007_MCF7_24H_X5_B5_DUO52HI53LO_D24	brd-k37940862	MCF7	0.608276	0.00458838	0.0227326
Y	N	N	CPD003_MCF7_6H_X2_B6_DUO52HI53LO_I01	clofibrate	MCF7	0.60823	0.00459862	0.0227326
N	N	N	MUC.CP003_MCF7_24H_X2_B7_DUO52HI53LO_E20	sa-90377	MCF7	0.608229	0.00459862	0.0227326
N	N	N	CPD001_MCF7_6H_X2_B6_DUO52HI53LO_H08	cortisone	MCF7	0.608215	0.00460886	0.0227326
N	N	N	LJP001_MCF7_6H_X1_B2_DUO53HI52LO_P07	kin001-244	MCF7	0.608194	0.0046191	0.0227326
N	N	N	CPC008_MCF7_24H_X5_B5_DUO52HI53LO_C01	brd-k68833544	MCF7	0.608185	0.0046191	0.0227326
N	N	N	CPC008_MCF7_6H_X1_B3_DUO52HI53LO_J08	brd-k18495986	MCF7	0.608157	0.00462935	0.0227326
N	N	N	CPC012_MCF7_24H_X3_B5_DUO52HI53LO_O23	brd-a55565369	MCF7	0.608121	0.00462935	0.0227326
N	N	N	CPC005_MCF7_24H_X1_B4_DUO52HI53LO_B12	eicosadienoic-acid	MCF7	0.608115	0.00462935	0.0227326
N	N	N	CPD003_MCF7_24H_X1_B6_DUO52HI53LO_O24	rufloxacin	MCF7	0.608097	0.00462935	0.0227326
N	N	N	CPC006_MCF7_6H_X4_B4_DUO52HI53LO_G18	elesclomol	MCF7	0.608065	0.00463959	0.0227515
Y	N	N	CPC005_MCF7_24H_X5_F2B4_DUO52HI53LO_C02	hydrocortisone	MCF7	0.60805	0.00464983	0.0227515
N	N	N	CPC012_MCF7_6H_X3_B4_DUO52HI53LO_O11	brd-k70960308	MCF7	0.608022	0.00467031	0.0227515
N	N	N	CPD001_MCF7_6H_X2_B6_DUO52HI53LO_H04	vincamine	MCF7	0.608015	0.00467031	0.0227515
Y	N	N	CPD001_MCF7_24H_X2_B6_DUO52HI53LO_P02	clomifene	MCF7	0.608012	0.00467031	0.0227515
N	N	N	DEB001_MCF7_24H_X5_F1B6_DUO52HI53LO_M03	dac-003	MCF7	0.608009	0.00467031	0.0227515
N	N	N	CPD002_MCF7_6H_X3_B6_DUO52HI53LO_D12	halcinonide	MCF7	0.607974	0.00468055	0.0227713
N	N	N	CPC011_MCF7_24H_X4_B5_DUO52HI53LO_E18	valaciclovir	MCF7	0.607948	0.0046908	0.0227897
N	N	N	CPC005_MCF7_24H_X4_B5_DUO52HI53LO_B11	dilazep	MCF7	0.607942	0.00470104	0.0227897
N	N	N	MUC.CP003_MCF7_24H_X2_B7_DUO52HI53LO_I08	sa-1921456	MCF7	0.607896	0.00471128	0.0227897
N	N	N	CPC013_MCF7_6H_X1_B4_DUO52HI53LO_H09	st-4034902	MCF7	0.607835	0.00472152	0.0227897
N	N	N	CPC013_MCF7_6H_X1_B4_DUO52HI53LO_M21	oligomycin-a	MCF7	0.607833	0.00472152	0.0227897
N	N	N	CPC005_MCF7_24H_X5_F2B4_DUO52HI53LO_F22	petcm	MCF7	0.607817	0.00472152	0.0227897
N	N	N	CPC013_MCF7_24H_X2_B5_DUO52HI53LO_C17	jnj-7706621	MCF7	0.607795	0.00474201	0.0228287
N	N	N	MUC.CP004_MCF7_24H_X1_B7_DUO52HI53LO_G21	sa-1973497	MCF7	0.607785	0.00474201	0.0228287
N	N	N	CPD002_MCF7_24H_X3_B6_DUO52HI53LO_J17	oxibendazole	MCF7	0.607766	0.00475225	0.0228481
N	N	N	MUC.CP006_MCF7_6H_X2_B7_DUO52HI53LO_D20	sa-101841	MCF7	0.607702	0.00479322	0.0230149
Y	N	N	CPD001_MCF7_6H_X1.A2_B6_DUO52HI53LO_C20	mianserin	MCF7	0.607673	0.0048137	0.0230832
N	N	N	CPC014_MCF7_6H_X2_B4_DUO52HI53LO_G18	brd-k63350243	MCF7	0.607649	0.00482394	0.0231022
N	N	N	CPC006_MCF7_6H_X2_F1B3_DUO52HI53LO_G16	phenethyl-isothiocyanate	MCF7	0.607594	0.00489563	0.0233543
N	N	N	CPC005_MCF7_24H_X1_B4_DUO52HI53LO_P06	tcs-359	MCF7	0.607586	0.00489563	0.0233543
N	N	N	CPC007_MCF7_6H_X2_F1B3_DUO52HI53LO_L07	brd-k83194053	MCF7	0.607564	0.00489563	0.0233543
N	N	N	MUC.CP004_MCF7_24H_X2_B7_DUO52HI53LO_C19	sa-1457188	MCF7	0.607554	0.00490588	0.0233728
Y	N	N	CPD002_MCF7_6H_X2_B6_DUO52HI53LO_E12	orciprenaline	MCF7	0.60752	0.00491612	0.0233913
N	N	N	CPC010_MCF7_24H_X5_B5_DUO52HI53LO_M21	fluperlapine	MCF7	0.60748	0.00494684	0.0234465
Y	N	N	CPC011_MCF7_24H_X4_B5_DUO52HI53LO_L19	pantoprazole	MCF7	0.607444	0.00494684	0.0234465
N	N	N	CPC020_MCF7_6H_X1_B4_DUO52HI53LO_L10	cefoxitin	MCF7	0.607442	0.00494684	0.0234465
N	N	N	CPC020_MCF7_6H_X5_F1B5_DUO52HI53LO_M20	erythromycin	MCF7	0.607403	0.00497757	0.0234712
N	N	N	CPC005_MCF7_24H_X2_B4_DUO52HI53LO_N01	leu-enkephalin	MCF7	0.607402	0.00497757	0.0234712
N	Y	N	CPD001_MCF7_6H_X2_B6_DUO52HI53LO_B19	hydralazine	MCF7	0.6074	0.00497757	0.0234712
N	Y	N	MUC.CP002_MCF7_6H_X2_B7_DUO52HI53LO_J17	naltrexone	MCF7	0.607357	0.00497757	0.0234712
N	N	N	CPC006_MCF7_24H_X1_B4_DUO52HI53LO_A12	brd-k56477805	MCF7	0.60734	0.00499805	0.0235017
N	N	N	CPC007_MCF7_24H_X2_B5_DUO52HI53LO_K05	brd-k97926541	MCF7	0.607295	0.00501854	0.0235017
Y	N	N	CPD003_MCF7_6H_X1_B6_DUO52HI53LO_F24	cladribine	MCF7	0.607255	0.00501854	0.0235017
Y	N	N	CPD001_MCF7_6H_X2_B6_DUO52HI53LO_C05	benzonatate	MCF7	0.607255	0.00501854	0.0235017
N	N	N	CPC007_MCF7_24H_X1_B5_DUO52HI53LO_K20	brd-k93623754	MCF7	0.607251	0.00501854	0.0235017
N	N	N	CPC012_MCF7_6H_X1_B3_DUO52HI53LO_K01	brd-k27170250	MCF7	0.607248	0.00502878	0.0235017
N	N	N	CPD002_MCF7_6H_X2_B6_DUO52HI53LO_I10	tiabendazole	MCF7	0.607233	0.00502878	0.0235017
N	N	N	MUC.CP006_MCF7_6H_X2_B7_DUO52HI53LO_M07	sa-86418	MCF7	0.607164	0.00503902	0.0235197
N	N	N	CPC006_MCF7_24H_X1_B4_DUO52HI53LO_A16	tyrphostin-1	MCF7	0.607156	0.00505951	0.0235854
N	Y	N	CPC013_MCF7_24H_X4_F1B5_DUO52HI53LO_A05	lenalidomide	MCF7	0.607144	0.00506975	0.0236032
N	N	N	CPC007_MCF7_6H_X1.A2_F1B3_DUO52HI53LO_P13	brd-a99911370	MCF7	0.607102	0.00509023	0.0236686
N	N	N	LJP001_MCF7_24H_X3_B2_DUO52HI53LO_N01	barasertib	MCF7	0.607053	0.00512096	0.0237566
N	N	N	CPC005_MCF7_6H_X2_B3_DUO52HI53LO_G21	kawain	MCF7	0.607043	0.0051312	0.0237566
N	N	N	CPC008_MCF7_6H_X3_F1B3_DUO52HI53LO_K19	vu-0410183-2	MCF7	0.607022	0.00514144	0.0237566
N	N	N	LJP002_MCF7_24H_X1_F2B5_DUO52HI53LO_J19	sar-245408	MCF7	0.607016	0.00514144	0.0237566
Y	N	N	CPD001_MCF7_6H_X1_B6_DUO52HI53LO_F10	dyclonine	MCF7	0.606985	0.00514144	0.0237566
N	N	N	CPC007_MCF7_24H_X4_B5_DUO52HI53LO_P22	brd-a68890828	MCF7	0.606976	0.00515168	0.023774
N	N	N	CPC007_MCF7_6H_X1.A2_F1B3_DUO52HI53LO_L11	brd-k24925364	MCF7	0.606913	0.00517217	0.0237964
Y	N	N	CPC013_MCF7_6H_X1_B4_DUO52HI53LO_G01	sitagliptin	MCF7	0.606911	0.00517217	0.0237964
N	N	N	CPD002_MCF7_24H_X1_B6_DUO52HI53LO_G16	nystatin	MCF7	0.606895	0.00518241	0.0237964
N	N	N	CPC012_MCF7_24H_X2_B5_DUO52HI53LO_K20	brd-k29003210	MCF7	0.606889	0.00518241	0.0237964
N	N	N	CPC014_MCF7_6H_X3_B4_DUO52HI53LO_J23	brd-k82206012	MCF7	0.606878	0.00519265	0.0238137
Y	N	N	CPD001_MCF7_6H_X2_B6_DUO52HI53LO_H15	metaraminol	MCF7	0.606858	0.00521313	0.0238778
N	N	N	CPC012_MCF7_24H_X4_B5_DUO52HI53LO_D02	brd-k66224104	MCF7	0.606835	0.00523362	0.0239121
Y	N	N	CPC006_MCF7_6H_X4_B4_DUO52HI53LO_K17	perhexiline	MCF7	0.606826	0.00523362	0.0239121
N	N	N	CPD003_MCF7_24H_X3_B6_DUO52HI53LO_P17	methyl-dopate	MCF7	0.606801	0.0052541	0.0239462
N	N	N	CPC008_MCF7_6H_X1_B3_DUO52HI53LO_L06	brd-k30836161	MCF7	0.606797	0.0052541	0.0239462
Y	N	N	CPD001_MCF7_24H_X2_B6_DUO52HI53LO_M23	betaxolol	MCF7	0.606785	0.00526434	0.0239632
N	Y	N	CPD003_MCF7_6H_X2_B6_DUO52HI53LO_F01	celecoxib	MCF7	0.606764	0.00528483	0.0239843
N	N	N	LJP001_MCF7_24H_X3_B2_DUO52HI53LO_E24	kin001-055	MCF7	0.606762	0.00528483	0.0239843
Y	N	N	CPC020_MCF7_6H_X2_B4_DUO52HI53LO_F16	nicotine	MCF7	0.60669	0.00529507	0.0239843
N	N	N	CPD003_MCF7_6H_X1_B6_DUO52HI53LO_P07	nomegestrol	MCF7	0.606685	0.00529507	0.0239843
N	N	N	CPD001_MCF7_6H_X2_B6_DUO52HI53LO_F03	ampyrone	MCF7	0.606626	0.00530531	0.0240012
N	Y	N	CPC020_MCF7_24H_X5_B5_DUO52HI53LO_N23	busulfan	MCF7	0.606597	0.0053258	0.0240642
Y	N	N	CPC011_MCF7_24H_X4_B5_DUO52HI53LO_M20	zileuton	MCF7	0.606588	0.00533604	0.0240809
N	N	N	CPC008_MCF7_24H_X4_B5_DUO52HI53LO_C05	vu-0415556-1	MCF7	0.60657	0.00536676	0.0241308
N	N	N	CPD003_MCF7_6H_X2_B6_DUO52HI53LO_C23	melengestrol	MCF7	0.606557	0.00536676	0.0241308
N	N	N	CPC011_MCF7_6H_X3_B3_DUO52HI53LO_O08	cetraxate	MCF7	0.606537	0.00536676	0.0241308
Y	N	N	CPC020_MCF7_24H_X5_B5_DUO52HI53LO_F24	amoxapine	MCF7	0.606491	0.00538725	0.0241933
N	Y	N	MUC.CP006_MCF7_24H_X3_B7_DUO52HI53LO_C02	belinostat	MCF7	0.60646	0.00540773	0.0242261
N	N	N	MUC.CP004_MCF7_6H_X1_B7_DUO52HI53LO_K09	sa-90024	MCF7	0.606451	0.00540773	0.0242261
Y	N	N	CPC011_MCF7_6H_X3_B3_DUO52HI53LO_A23	vindesine	MCF7	0.606375	0.00543846	0.0242357
N	N	N	CPC004_MCF7_6H_X1_B3_DUO52HI53LO_I23	sib-1893	MCF7	0.606371	0.00543846	0.0242357
N	N	N	CPC013_MCF7_24H_X4_F1B5_DUO52HI53LO_N15	brd-k63425657	MCF7	0.60637	0.00543846	0.0242357
N	Y	N	RAD001_MCF7_6H_X1_F1B5_DUO52HI53LO_M21	iniparib	MCF7	0.606362	0.0054487	0.0242357
N	N	N	MUC.CP006_MCF7_6H_X2_B7_DUO52HI53LO_D17	sa-1921614	MCF7	0.606335	0.00545894	0.0242357
N	N	N	PCLB001_MCF7_6H_X1_F2B6_DUO52HI53LO_H15	stk-721917	MCF7	0.60633	0.00545894	0.0242357
N	N	N	MUC.CP003_MCF7_6H_X3_B7_DUO52HI53LO_K01	buddleoflavonoloside	MCF7	0.60633	0.00545894	0.0242357
N	N	N	CPC014_MCF7_6H_X2_B4_DUO52HI53LO_O21	brd-k40300908	MCF7	0.606318	0.00546918	0.0242357
N	N	N	CPD001_MCF7_6H_X2_B6_DUO52HI53LO_B08	bufexamac	MCF7	0.606253	0.00546918	0.0242357
N	N	N	CPD001_MCF7_6H_X2_B6_DUO52HI53LO_O19	diphemanil	MCF7	0.606236	0.00548967	0.0242972
N	N	N	CPC012_MCF7_24H_X4_B5_DUO52HI53LO_N23	brd-k75329208	MCF7	0.606212	0.00551015	0.0243293
N	N	N	CPC005_MCF7_6H_X5_F1B5_DUO52HI53LO_E18	calyculin	MCF7	0.606199	0.00551015	0.0243293
N	N	N	CPC010_MCF7_24H_X2_B5_DUO52HI53LO_G17	brd-k03704870	MCF7	0.606121	0.00554088	0.0244064
N	N	N	CPC006_MCF7_24H_X1_B4_DUO52HI53LO_C10	fpl-64176	MCF7	0.606118	0.00554088	0.0244064
N	Y	N	HDAC002_MCF7_24H_X4_B7_DUO52HI53LO_K14	entinostat	MCF7	0.606069	0.0055716	0.0245124
N	N	N	CPD002_MCF7_24H_X1_B6_DUO52HI53LO_L10	sulfamerazine	MCF7	0.606028	0.00559209	0.024525
Y	N	N	CPD001_MCF7_24H_X2_B6_DUO52HI53LO_A08	edrophonium	MCF7	0.606009	0.00561257	0.024525
N	N	N	CPC010_MCF7_24H_X2_B5_DUO52HI53LO_L03	nm-pp1	MCF7	0.605973	0.00562281	0.024525
Y	N	N	CPC006_MCF7_6H_X1_B3_DUO52HI53LO_C14	amiodarone	MCF7	0.605961	0.00563305	0.024525
N	N	N	CPD002_MCF7_6H_X3_B6_DUO52HI53LO_M02	clofibric-acid	MCF7	0.605916	0.00565354	0.024525
N	N	N	CPC007_MCF7_6H_X3_B3_DUO52HI53LO_L15	brd-k82140622	MCF7	0.605871	0.00565354	0.024525
Y	N	N	CPD002_MCF7_6H_X2_B6_DUO52HI53LO_I12	rifampicin	MCF7	0.605866	0.00565354	0.024525
N	N	N	CPC011_MCF7_24H_X4_B5_DUO52HI53LO_C16	halometasone	MCF7	0.605864	0.00565354	0.024525
N	N	N	CPD003_MCF7_24H_X1_B6_DUO52HI53LO_M04	pentetic-acid	MCF7	0.605833	0.00567402	0.024525
N	N	N	CPC008_MCF7_24H_X4_B5_DUO52HI53LO_E22	brd-k95037415	MCF7	0.605784	0.00567402	0.024525
N	N	N	CPC011_MCF7_24H_X5_B5_DUO52HI53LO_D09	nobiletin	MCF7	0.605748	0.00568426	0.024525
N	N	N	CPC012_MCF7_6H_X4_F1B5_DUO52HI53LO_L23	brd-k95349679	MCF7	0.605744	0.00568426	0.024525
N	N	N	CPD001_MCF7_6H_X3_B6_DUO52HI53LO_N08	telenzepine	MCF7	0.605717	0.0056945	0.024525
N	N	N	LJP002_MCF7_24H_X3_F2B5_DUO52HI53LO_N15	doramapimod	MCF7	0.605714	0.0056945	0.024525
N	N	N	MUC.CP003_MCF7_6H_X3_B7_DUO52HI53LO_D04	sa-792574	MCF7	0.605712	0.0056945	0.024525
N	N	N	CPC012_MCF7_24H_X4_B5_DUO52HI53LO_L14	hu-211	MCF7	0.605705	0.0056945	0.024525
N	N	N	MUC.CP006_MCF7_6H_X1_B7_DUO52HI53LO_P10	sa-1455791	MCF7	0.605653	0.0056945	0.024525
Y	N	N	CPD001_MCF7_24H_X3_B6_DUO52HI53LO_N18	pimozide	MCF7	0.605652	0.0056945	0.024525
N	N	N	CPC005_MCF7_24H_X3_B4_DUO52HI53LO_M11	etilefrine	MCF7	0.605638	0.00571499	0.0245616
N	N	N	CPD001_MCF7_6H_X2_B6_DUO52HI53LO_P20	clofilium	MCF7	0.605633	0.00572523	0.0245616
N	N	N	CPD002_MCF7_6H_X2_B6_DUO52HI53LO_H14	betaescin	MCF7	0.605546	0.00574571	0.0245616
N	N	N	MUC.CP004_MCF7_6H_X1_B7_DUO52HI53LO_N20	sa-1459714	MCF7	0.605537	0.00574571	0.0245616
N	N	N	MUC.CP003_MCF7_24H_X2_B7_DUO52HI53LO_A07	sa-245650	MCF7	0.60552	0.00574571	0.0245616
N	Y	N	ASG001_MCF7_24H_X1_B7_DUO52HI53LO_C22	tanespimycin	MCF7	0.605508	0.00574571	0.0245616
N	N	N	LJP002_MCF7_6H_X1_F2B5_DUO52HI53LO_F11	nvp-aew541	MCF7	0.605501	0.00575596	0.0245616
N	N	N	CPC013_MCF7_6H_X5_F1B5_DUO52HI53LO_C15	plx-4720	MCF7	0.605481	0.0057662	0.0245616
N	N	N	CPC014_MCF7_24H_X5_F2B4_DUO52HI53LO_H20	zosuquidar	MCF7	0.605453	0.00577644	0.0245616
N	N	N	CPC012_MCF7_24H_X2_B5_DUO52HI53LO_L01	doxercalciferol	MCF7	0.605442	0.00577644	0.0245616
N	N	N	CPC010_MCF7_6H_X4_F1B5_DUO52HI53LO_I07	brd-k06432680	MCF7	0.605431	0.00577644	0.0245616
N	N	N	CPC014_MCF7_6H_X5_F1B5_DUO52HI53LO_J13	tcpobop	MCF7	0.605377	0.00578668	0.0245767
N	N	N	CPC006_MCF7_6H_X1_B3_DUO52HI53LO_O07	brd-a81936046	MCF7	0.605334	0.00580717	0.0245785
N	N	N	CPC007_MCF7_24H_X2_B5_DUO52HI53LO_L23	brd-k72787121	MCF7	0.605327	0.00580717	0.0245785
Y	N	N	CPC005_MCF7_24H_X1_B4_DUO52HI53LO_H07	icosapent	MCF7	0.605318	0.00580717	0.0245785
N	N	N	CPC007_MCF7_24H_X2_B5_DUO52HI53LO_O16	psh-025	MCF7	0.605283	0.00582765	0.0246369
N	N	N	MUC.CP003_MCF7_6H_X3_B7_DUO52HI53LO_I14	sa-1920013	MCF7	0.605169	0.00587886	0.0247008
N	N	N	CPD002_MCF7_24H_X1_B6_DUO52HI53LO_P03	alendronic-acid	MCF7	0.605144	0.00587886	0.0247008
N	N	N	CPC009_MCF7_6H_X1_B3_DUO52HI53LO_J14	vu-0415374-1	MCF7	0.605137	0.00589934	0.0247008
Y	N	N	CPC004_MCF7_6H_X5_F1B5_DUO52HI53LO_B24	mephentermine	MCF7	0.605121	0.00589934	0.0247008
N	N	N	PCLB001_MCF7_24H_X1_B7_DUO52HI53LO_A10	col-3	MCF7	0.60509	0.00590958	0.0247008
N	N	N	CPC007_MCF7_24H_X5_B5_DUO52HI53LO_D13	brd-k61627029	MCF7	0.605087	0.00590958	0.0247008
N	N	N	CPC007_MCF7_24H_X2_B5_DUO52HI53LO_B05	brd-k71265179	MCF7	0.605073	0.00591983	0.0247008
N	N	N	CPC007_MCF7_24H_X4_B5_DUO52HI53LO_N09	brd-k57930080	MCF7	0.605046	0.00593007	0.0247008
Y	N	N	CPD002_MCF7_6H_X3_B6_DUO52HI53LO_I18	triflusal	MCF7	0.605045	0.00593007	0.0247008
N	N	N	HDAC002_MCF7_24H_X4_B7_DUO52HI53LO_C18	brd-k35832492	MCF7	0.605038	0.00593007	0.0247008
N	N	N	CPC014_MCF7_6H_X3_B4_DUO52HI53LO_G14	brd-k32111336	MCF7	0.605034	0.00593007	0.0247008
N	N	N	CPC005_MCF7_6H_X5_F1B5_DUO52HI53LO_F03	qx-222	MCF7	0.605014	0.00593007	0.0247008
N	N	N	CPC005_MCF7_6H_X1_B3_DUO52HI53LO_N20	nor-binaltorphimine	MCF7	0.605009	0.00593007	0.0247008
N	N	N	CPC012_MCF7_24H_X4_B5_DUO52HI53LO_M06	brd-k03857568	MCF7	0.604974	0.00594031	0.0247155
N	N	N	CPC020_MCF7_6H_X3_B4_DUO52HI53LO_D03	micropenin	MCF7	0.60495	0.00596079	0.0247727
N	N	N	CPC011_MCF7_24H_X4_B5_DUO52HI53LO_F11	zeranol	MCF7	0.604922	0.00597104	0.0247872
N	N	N	CPC014_MCF7_24H_X5_F2B4_DUO52HI53LO_O14	vicriviroc	MCF7	0.604867	0.00599152	0.0248442
N	N	N	CPC014_MCF7_24H_X1_B5_DUO52HI53LO_M07	brd-k91047982	MCF7	0.604802	0.00602225	0.0249435
N	N	N	CPC005_MCF7_24H_X4_B5_DUO52HI53LO_G13	piceid	MCF7	0.60474	0.00604273	0.0249441
N	N	N	CPC006_MCF7_24H_X2_B4_DUO52HI53LO_D12	t-5345967	MCF7	0.604732	0.00604273	0.0249441
Y	N	N	CPD001_MCF7_6H_X1_B6_DUO52HI53LO_H18	cinnarizine	MCF7	0.604726	0.00604273	0.0249441
Y	N	N	CPD001_MCF7_6H_X1.A2_B6_DUO52HI53LO_L19	ketoprofen	MCF7	0.604678	0.00605297	0.0249583
N	N	N	CPD001_MCF7_6H_X3_B6_DUO52HI53LO_C24	sulfafurazole	MCF7	0.604668	0.00607346	0.0250147
N	Y	N	RAD001_MCF7_6H_X1_F1B5_DUO52HI53LO_H06	selumetinib	MCF7	0.604644	0.00610418	0.0251132
Y	N	N	CPD002_MCF7_6H_X3_B6_DUO52HI53LO_M17	neostigmine	MCF7	0.604607	0.00615539	0.025292
Y	N	N	CPD001_MCF7_6H_X1_B6_DUO52HI53LO_G18	nalbuphine	MCF7	0.604537	0.00617587	0.025292
N	N	N	CPC020_MCF7_24H_X5_B5_DUO52HI53LO_L02	17-beta-estradiol	MCF7	0.604512	0.00619636	0.025292
N	Y	N	CPC013_MCF7_24H_X2_B5_DUO52HI53LO_C03	sorafenib	MCF7	0.604492	0.00619636	0.025292
N	N	N	MUC.CP004_MCF7_6H_X3_B7_DUO52HI53LO_N01	sa-244466	MCF7	0.604456	0.00621684	0.025292
N	N	N	CPC013_MCF7_24H_X2_B5_DUO52HI53LO_B15	brd-k22384978	MCF7	0.604449	0.00622708	0.025292
N	N	N	CPD003_MCF7_6H_X1_B6_DUO52HI53LO_L22	toltrazuril	MCF7	0.604437	0.00624757	0.025292
N	N	N	CPC004_MCF7_6H_X5_F1B5_DUO52HI53LO_O04	nbqx	MCF7	0.604414	0.00625781	0.025292
Y	N	N	ASG001_MCF7_24H_X1_B7_DUO52HI53LO_I02	geldanamycin	MCF7	0.604403	0.00625781	0.025292
N	N	N	MUC.CP006_MCF7_6H_X2_B7_DUO52HI53LO_F09	sa-1459430	MCF7	0.604348	0.00626805	0.025292
N	N	N	LJP001_MCF7_24H_X4_B2_DUO52HI53LO_G12	wh-4023	MCF7	0.604335	0.00626805	0.025292
Y	N	N	CPD002_MCF7_6H_X1_B6_DUO52HI53LO_P17	dexfenfluramine	MCF7	0.604324	0.00626805	0.025292
N	N	N	CPC009_MCF7_24H_X4_B5_DUO52HI53LO_B07	brd-k02641134	MCF7	0.604309	0.00626805	0.025292
N	N	N	CPC007_MCF7_6H_X3_B3_DUO52HI53LO_L19	brd-k81751891	MCF7	0.604303	0.00626805	0.025292
N	N	N	CPC013_MCF7_24H_X2_B5_DUO52HI53LO_L20	brd-k42644990	MCF7	0.60429	0.00626805	0.025292
N	N	N	CPC005_MCF7_6H_X2_B3_DUO52HI53LO_O22	mifobate	MCF7	0.604282	0.00626805	0.025292
N	N	N	PCLB001_MCF7_6H_X1_F2B6_DUO52HI53LO_B14	brd-k55896799	MCF7	0.604271	0.00626805	0.025292
N	N	N	MUC.CP001_MCF7_6H_X2_B7_DUO52HI53LO_F03	sa-1939064	MCF7	0.604265	0.00627829	0.025292
N	N	N	CPD002_MCF7_6H_X3_B6_DUO52HI53LO_N20	trioxsalen	MCF7	0.604234	0.00627829	0.025292
N	N	N	CPC010_MCF7_6H_X2_B3_DUO52HI53LO_I15	brd-k83780283	MCF7	0.60422	0.00628854	0.0253055
Y	N	N	CPC005_MCF7_24H_X1_B4_DUO52HI53LO_I01	triamcinolone	MCF7	0.604162	0.0063295	0.0254138
N	N	N	HDAC002_MCF7_6H_X4_B7_DUO52HI53LO_N20	brd-k01621458	MCF7	0.604144	0.00633974	0.0254138
Y	N	N	CPC009_MCF7_6H_X1_B3_DUO52HI53LO_L24	flunisolide	MCF7	0.604126	0.00634999	0.0254138
N	N	N	CPC006_MCF7_24H_X3_B4_DUO52HI53LO_B06	ci-976	MCF7	0.604123	0.00634999	0.0254138
Y	N	N	CPC015_MCF7_24H_X2_B4_DUO52HI53LO_H19	terfenadine	MCF7	0.604109	0.00634999	0.0254138
Y	N	N	CPD001_MCF7_6H_X2_B6_DUO52HI53LO_I07	betazole	MCF7	0.604065	0.00636023	0.0254271
N	N	N	CPC012_MCF7_6H_X2_B4_DUO52HI53LO_M19	brd-k23313025	MCF7	0.604013	0.00638071	0.0254789
Y	N	N	CPC020_MCF7_6H_X1_B4_DUO52HI53LO_D01	dipyridamole	MCF7	0.604002	0.0064012	0.0254789
N	N	N	CPC006_MCF7_24H_X1_B4_DUO52HI53LO_M02	gmx-1778	MCF7	0.603985	0.00641144	0.0254789
N	N	N	CPC020_MCF7_6H_X5_F1B5_DUO52HI53LO_J04	pyridine-2-aldoxime	MCF7	0.603968	0.00641144	0.0254789
N	N	N	MUC.CP006_MCF7_24H_X1_B7_DUO52HI53LO_B16	sa-1457187	MCF7	0.603964	0.00642168	0.0254789
N	N	N	CPC005_MCF7_6H_X2_B3_DUO52HI53LO_P23	l-741742	MCF7	0.603929	0.00642168	0.0254789
N	N	N	HDAC002_MCF7_6H_X4_B7_DUO52HI53LO_E10	brd-k88742110	MCF7	0.603909	0.00642168	0.0254789
Y	N	N	CPD002_MCF7_24H_X1_B6_DUO52HI53LO_G01	terazosin	MCF7	0.603902	0.00643192	0.025492
N	N	N	CPC007_MCF7_24H_X2_B5_DUO52HI53LO_C14	brd-a98200599	MCF7	0.603869	0.00644216	0.0255051
Y	N	N	CPD003_MCF7_6H_X2_B6_DUO52HI53LO_M23	bosentan	MCF7	0.603843	0.00645241	0.0255182
N	Y	N	CPC014_MCF7_6H_X2_B4_DUO52HI53LO_K15	gefitinib	MCF7	0.603786	0.00649337	0.0255703
N	N	N	MUC.CP001_MCF7_6H_X2_B7_DUO52HI53LO_A20	sa-1925610	MCF7	0.603784	0.00649337	0.0255703
N	N	N	CPC004_MCF7_6H_X5_F1B5_DUO52HI53LO_K15	ym-90709	MCF7	0.603773	0.00649337	0.0255703
N	N	N	CPD003_MCF7_6H_X1_B6_DUO52HI53LO_H20	chlorambucil	MCF7	0.60377	0.00649337	0.0255703
N	N	N	CPC005_MCF7_6H_X2_B3_DUO52HI53LO_B20	zamifenacin	MCF7	0.603755	0.00650362	0.0255832
N	N	N	CPC007_MCF7_6H_X3_B3_DUO52HI53LO_E03	brd-a09719808	MCF7	0.603734	0.00654458	0.0257169
N	N	N	LJP001_MCF7_6H_X4_B2_DUO52HI53LO_C12	hg-5-88-01	MCF7	0.603701	0.00656507	0.0257698
N	N	N	CPC010_MCF7_24H_X2_B5_DUO52HI53LO_E24	cefixime	MCF7	0.603671	0.00657531	0.0257825
N	N	N	MUC.CP001_MCF7_6H_X1_B7_DUO52HI53LO_F17	sa-1463787	MCF7	0.603646	0.00658555	0.0257952
N	N	N	MUC.CP002_MCF7_6H_X1_B7_DUO52HI53LO_K03	sa-247582	MCF7	0.603609	0.00663676	0.0259654
N	N	N	CPC007_MCF7_24H_X5_B5_DUO52HI53LO_K09	psh-008	MCF7	0.603582	0.006647	0.0259654
N	N	N	MUC.CP004_MCF7_24H_X1_B7_DUO52HI53LO_H18	sa-1459830	MCF7	0.603576	0.00665724	0.0259654
Y	N	N	CPD001_MCF7_6H_X2_B6_DUO52HI53LO_C10	azathioprine	MCF7	0.603571	0.00665724	0.0259654
N	N	N	CPD003_MCF7_24H_X1_B6_DUO52HI53LO_F07	dimaprit	MCF7	0.60355	0.00666749	0.0259778
N	N	N	CPC005_MCF7_6H_X2_B3_DUO52HI53LO_I21	napelline	MCF7	0.603513	0.00670845	0.0261097
N	N	N	CPC007_MCF7_6H_X2_F1B3_DUO52HI53LO_D16	brd-k78843060	MCF7	0.603419	0.00674942	0.0261981
N	Y	N	CPC011_MCF7_24H_X4_B5_DUO52HI53LO_C18	tacrolimus	MCF7	0.603411	0.00674942	0.0261981
N	N	N	HDAC002_MCF7_6H_X4_B7_DUO52HI53LO_B11	brd-k64024097	MCF7	0.603392	0.00675966	0.0261981
Y	N	N	CPD002_MCF7_24H_X1_B6_DUO52HI53LO_I08	miglitol	MCF7	0.60339	0.00675966	0.0261981
N	N	N	CPC014_MCF7_6H_X1_B4_DUO52HI53LO_D07	calcifediol	MCF7	0.603389	0.00676991	0.0262033
N	N	N	CPC012_MCF7_24H_X2_B5_DUO52HI53LO_M20	mw-stk33-2c	MCF7	0.603346	0.00679039	0.0262033
Y	N	N	CPC011_MCF7_24H_X5_B5_DUO52HI53LO_J11	didanosine	MCF7	0.603332	0.00679039	0.0262033
N	N	N	CPC014_MCF7_24H_X3_B5_DUO52HI53LO_J21	geranylgeraniol	MCF7	0.60333	0.00679039	0.0262033
N	N	N	CPD002_MCF7_6H_X3_B6_DUO52HI53LO_P22	cefuroxime	MCF7	0.603312	0.00681087	0.0262033
N	N	N	DEB001_MCF7_6H_X5_F1B6_DUO52HI53LO_F04	dac-004	MCF7	0.603306	0.00681087	0.0262033
N	N	N	CPC013_MCF7_6H_X1_B4_DUO52HI53LO_G19	enobosarm	MCF7	0.603295	0.00681087	0.0262033
N	N	N	CPD003_MCF7_24H_X2.L2_B6_DUO52HI53LO_J13	epitiostanol	MCF7	0.60324	0.00685184	0.0263178
Y	N	N	CPC012_MCF7_24H_X2_B5_DUO52HI53LO_B23	treprostinil	MCF7	0.603206	0.00686208	0.0263178
N	N	N	CPC005_MCF7_24H_X3_B4_DUO52HI53LO_P16	ethinyl-estradiol	MCF7	0.603203	0.00686208	0.0263178
N	N	N	MUC.CP004_MCF7_6H_X1_B7_DUO52HI53LO_P12	sa-1456220	MCF7	0.603134	0.00690305	0.0264157
N	N	N	CPC011_MCF7_24H_X4_B5_DUO52HI53LO_M18	mestanolone	MCF7	0.603117	0.00692353	0.0264157
N	N	N	CPC010_MCF7_24H_X1_B5_DUO52HI53LO_O13	psh-022	MCF7	0.603107	0.00692353	0.0264157
N	N	N	CPC008_MCF7_6H_X1_B3_DUO52HI53LO_A09	brd-k54070802	MCF7	0.603097	0.00692353	0.0264157
N	N	N	CPC014_MCF7_6H_X4_F1B5_DUO52HI53LO_H11	chenodeoxycholic-acid	MCF7	0.603096	0.00692353	0.0264157
N	N	N	CPC014_MCF7_6H_X3_B4_DUO52HI53LO_I22	emf-sumo1-4	MCF7	0.603093	0.00693378	0.0264274
N	N	N	LJP001_MCF7_6H_X2_B2_DUO52HI53LO_K08	azd-6482	MCF7	0.603012	0.00698499	0.0265401
N	N	N	CPC014_MCF7_6H_X3_B4_DUO52HI53LO_O18	xl-147	MCF7	0.603012	0.00698499	0.0265401
N	N	N	MUC.CP002_MCF7_6H_X3_B7_DUO52HI53LO_A15	sa-90471	MCF7	0.602978	0.00698499	0.0265401
N	N	N	CPC005_MCF7_6H_X2_B3_DUO52HI53LO_M23	berbamine	MCF7	0.602959	0.00699523	0.0265515
N	N	N	CPC008_MCF7_24H_X5_B5_DUO52HI53LO_C24	brd-k57353465	MCF7	0.602946	0.00700547	0.0265585
N	N	N	CPC005_MCF7_6H_X2_B3_DUO52HI53LO_C18	indoprofen	MCF7	0.602926	0.00702595	0.0265585
N	N	N	DEB001_MCF7_6H_X2_F1B6_DUO52HI53LO_J06	dac-012	MCF7	0.602903	0.00702595	0.0265585
N	N	N	CPC005_MCF7_6H_X5_F1B5_DUO52HI53LO_I14	fursultiamine	MCF7	0.602901	0.00702595	0.0265585
Y	N	N	CPD003_MCF7_6H_X1_B6_DUO52HI53LO_H17	zuclopenthixol	MCF7	0.602861	0.00707716	0.0266379
N	N	N	LJP002_MCF7_6H_X2_F2B5_DUO52HI53LO_M04	bix-02189	MCF7	0.602838	0.00707716	0.0266379
N	N	N	MUC.CP002_MCF7_6H_X3_B7_DUO52HI53LO_K01	sa-1459172	MCF7	0.602835	0.00707716	0.0266379
N	N	N	CPC012_MCF7_6H_X3_B4_DUO52HI53LO_I18	bix-01338	MCF7	0.602828	0.00709765	0.0266379
N	N	N	CPD002_MCF7_24H_X3_B6_DUO52HI53LO_E07	carisoprodol	MCF7	0.602809	0.00709765	0.0266379
Y	N	N	CPC014_MCF7_24H_X5_F2B4_DUO52HI53LO_L03	pregnenolone	MCF7	0.602808	0.00709765	0.0266379
N	Y	N	CPC020_MCF7_6H_X1_B4_DUO52HI53LO_D19	azacitidine	MCF7	0.602808	0.00709765	0.0266379
N	N	N	CPC008_MCF7_24H_X5_B5_DUO52HI53LO_H22	brd-k54470384	MCF7	0.602798	0.00710789	0.0266491
Y	N	N	CPC011_MCF7_6H_X1_B3_DUO52HI53LO_B18	itopride	MCF7	0.602767	0.00713861	0.0266939
Y	N	N	CPC010_MCF7_6H_X2_B3_DUO52HI53LO_O24	pitavastatin	MCF7	0.602763	0.00714886	0.0266939
N	N	N	MUC.CP001_MCF7_6H_X1_B7_DUO52HI53LO_P07	sa-89705	MCF7	0.602759	0.00714886	0.0266939
N	Y	N	CPD002_MCF7_24H_X1_B6_DUO52HI53LO_J22	irinotecan	MCF7	0.602759	0.00714886	0.0266939
Y	N	N	CPD001_MCF7_6H_X1_B6_DUO52HI53LO_O22	gentamicin	MCF7	0.602749	0.00716934	0.0267223
N	N	N	CPC013_MCF7_24H_X5_F1B5_DUO52HI53LO_M08	brd-k52640952	MCF7	0.602716	0.00718982	0.0267223
Y	N	N	CPD003_MCF7_6H_X2_B6_DUO52HI53LO_O09	theobromine	MCF7	0.602709	0.00718982	0.0267223
N	N	N	CPC008_MCF7_6H_X5_F2B5_DUO52HI53LO_L16	brd-k01333970	MCF7	0.602687	0.00720007	0.0267223
N	N	N	MUC.CP001_MCF7_6H_X2_B7_DUO52HI53LO_K07	sa-1447005	MCF7	0.60268	0.00720007	0.0267223
Y	N	N	LJP002_MCF7_6H_X2_F2B5_DUO52HI53LO_J23	ponatinib	MCF7	0.602674	0.00720007	0.0267223
N	N	N	CPC015_MCF7_24H_X1_B4_DUO52HI53LO_G17	hydroquinidine	MCF7	0.602648	0.00722055	0.0267444
N	N	N	CPC012_MCF7_24H_X1_B5_DUO52HI53LO_A10	brd-a27640568	MCF7	0.602643	0.00722055	0.0267444
N	N	N	CPC005_MCF7_6H_X2_B3_DUO52HI53LO_H20	mdl-73005ef	MCF7	0.602618	0.00725128	0.0268209
N	N	N	CPC014_MCF7_6H_X2_B4_DUO52HI53LO_B20	cyclazosin	MCF7	0.602613	0.00726152	0.0268209
N	N	N	CPC014_MCF7_6H_X2_B4_DUO52HI53LO_E18	brd-k78062244	MCF7	0.602599	0.00727176	0.0268209
Y	N	N	CPD001_MCF7_6H_X2_B6_DUO52HI53LO_K13	sulpiride	MCF7	0.602576	0.007282	0.0268209
Y	N	N	CPC014_MCF7_6H_X4_F1B5_DUO52HI53LO_M06	rivaroxaban	MCF7	0.602576	0.007282	0.0268209
N	N	N	CPC007_MCF7_6H_X4_F1B5_DUO52HI53LO_D03	brd-k75903201	MCF7	0.602556	0.00729224	0.0268209
N	N	N	LJP002_MCF7_24H_X3_F2B5_DUO52HI53LO_P22	nvp-bgj398	MCF7	0.602553	0.00729224	0.0268209
N	N	N	LJP002_MCF7_6H_X1_F2B5_DUO52HI53LO_H23	azd-1480	MCF7	0.602499	0.00733321	0.0269446
Y	N	N	CPD001_MCF7_24H_X2_B6_DUO52HI53LO_G02	moclobemide	MCF7	0.60249	0.00735369	0.0269929
N	N	N	CPC007_MCF7_6H_X2_F1B3_DUO52HI53LO_F23	brd-k40087974	MCF7	0.602472	0.00737418	0.0270411
N	N	N	CPC008_MCF7_6H_X1_B3_DUO52HI53LO_N21	vu-0418934-2	MCF7	0.602429	0.0074049	0.0271267
N	N	N	CPC012_MCF7_6H_X1_B3_DUO52HI53LO_O07	brd-k06800040	MCF7	0.602398	0.00745611	0.0272489
N	N	N	CPC012_MCF7_24H_X2_B5_DUO52HI53LO_K16	epothilone	MCF7	0.602381	0.00746636	0.0272489
N	N	N	CPC014_MCF7_6H_X2_B4_DUO52HI53LO_P11	ei-346-erlotinib-analog	MCF7	0.602358	0.0074766	0.0272489
N	N	N	CPC012_MCF7_24H_X3_B5_DUO52HI53LO_H24	stk-222600	MCF7	0.602332	0.0074766	0.0272489
Y	N	N	CPC020_MCF7_6H_X2_B4_DUO52HI53LO_O18	tolazamide	MCF7	0.602304	0.00749708	0.0272489
N	N	N	MUC.CP006_MCF7_24H_X2_B7_DUO52HI53LO_A14	ag-490	MCF7	0.602295	0.00750732	0.0272489
N	N	N	CPD003_MCF7_6H_X2_B6_DUO52HI53LO_A07	pyrithyldione	MCF7	0.60229	0.00750732	0.0272489
N	N	N	CPD002_MCF7_6H_X1_B6_DUO52HI53LO_J24	vidarabine	MCF7	0.602276	0.00753805	0.0272489
Y	N	N	CPD002_MCF7_6H_X1_B6_DUO52HI53LO_K08	phenacetin	MCF7	0.602273	0.00753805	0.0272489
N	N	N	CPD001_MCF7_6H_X2_B6_DUO52HI53LO_K03	metrifonate	MCF7	0.602269	0.00753805	0.0272489
N	N	N	MUC.CP001_MCF7_6H_X2_B7_DUO52HI53LO_B21	sa-1925246	MCF7	0.602264	0.00753805	0.0272489
N	N	N	CPC007_MCF7_24H_X3_B5_DUO52HI53LO_E10	brd-k21640605	MCF7	0.602244	0.00755853	0.0272489
N	N	N	CPC006_MCF7_24H_X2_B4_DUO52HI53LO_A13	cyt-997	MCF7	0.602233	0.00755853	0.0272489
N	N	N	CPC006_MCF7_6H_X4_B4_DUO52HI53LO_K01	ikk3-inhibitor-ix	MCF7	0.602218	0.00755853	0.0272489
N	N	N	CPC005_MCF7_6H_X2_B3_DUO52HI53LO_D23	linopirdine	MCF7	0.602188	0.00756877	0.0272489
N	N	N	CPC007_MCF7_6H_X4_F1B5_DUO52HI53LO_M23	brd-k06748700	MCF7	0.602169	0.00757902	0.0272489
N	N	N	CPC011_MCF7_24H_X5_B5_DUO52HI53LO_O09	zardaverine	MCF7	0.602168	0.00757902	0.0272489
N	N	N	CPC014_MCF7_24H_X5_F2B4_DUO52HI53LO_E09	tak-715	MCF7	0.602162	0.00757902	0.0272489
N	N	N	CPC012_MCF7_24H_X4_B5_DUO52HI53LO_L19	brd-a76732176	MCF7	0.602144	0.00757902	0.0272489
N	N	N	CPC010_MCF7_24H_X2_B5_DUO52HI53LO_I05	brd-k86231656	MCF7	0.602118	0.00758926	0.0272591
N	N	N	ASG001_MCF7_24H_X1_B7_DUO52HI53LO_C18	valproic-acid	MCF7	0.602042	0.00763023	0.0273528
N	N	N	CPC007_MCF7_24H_X1_B5_DUO52HI53LO_K06	brd-k80126354	MCF7	0.602041	0.00763023	0.0273528
N	N	N	CPC012_MCF7_24H_X4_B5_DUO52HI53LO_M18	bas-00594560	MCF7	0.602025	0.00765071	0.0273563
N	N	N	MUC.CP004_MCF7_6H_X2_B7_DUO52HI53LO_N15	sa-441412	MCF7	0.602023	0.00765071	0.0273563
N	N	N	MUC.CP001_MCF7_6H_X1_B7_DUO52HI53LO_D03	sa-97259	MCF7	0.601987	0.00766095	0.0273563
Y	N	N	CPD002_MCF7_24H_X1_B6_DUO52HI53LO_B19	entacapone	MCF7	0.601974	0.00766095	0.0273563
N	N	N	CPC014_MCF7_6H_X2_B4_DUO52HI53LO_G12	brd-k66902379	MCF7	0.601954	0.00768144	0.0274028
N	N	N	CPC007_MCF7_24H_X4_B5_DUO52HI53LO_L14	brd-k30647638	MCF7	0.601934	0.00770192	0.0274456
N	N	N	CPC008_MCF7_6H_X3_F1B3_DUO52HI53LO_F15	brd-k87403606	MCF7	0.601865	0.00773265	0.0274456
N	N	N	CPC008_MCF7_24H_X5_B5_DUO52HI53LO_H03	brd-k52695588	MCF7	0.601864	0.00773265	0.0274456
N	N	N	LJP001_MCF7_24H_X4_B2_DUO52HI53LO_D24	hy-11007	MCF7	0.601854	0.00774289	0.0274456
Y	N	N	CPC020_MCF7_6H_X5_F1B5_DUO52HI53LO_J09	isotretinoin	MCF7	0.601854	0.00774289	0.0274456
Y	N	N	CPD003_MCF7_6H_X2_B6_DUO52HI53LO_H01	triclosan	MCF7	0.601853	0.00774289	0.0274456
Y	N	N	CPC011_MCF7_24H_X4_B5_DUO52HI53LO_F24	parecoxib	MCF7	0.601824	0.00775313	0.0274456
N	N	N	CPC007_MCF7_6H_X4_F1B5_DUO52HI53LO_I19	psh-026	MCF7	0.601819	0.00775313	0.0274456
N	N	N	MUC.CP001_MCF7_24H_X3_B7_DUO52HI53LO_D05	sa-97110	MCF7	0.601781	0.00777361	0.0274653
N	Y	N	CPC012_MCF7_24H_X3_B5_DUO52HI53LO_E08	topotecan	MCF7	0.601777	0.00777361	0.0274653
N	N	N	CPD002_MCF7_6H_X2_B6_DUO52HI53LO_I22	trolox	MCF7	0.601709	0.00782482	0.0275932
N	Y	N	LJP002_MCF7_6H_X1_F2B5_DUO52HI53LO_J05	trametinib	MCF7	0.601701	0.00782482	0.0275932
N	N	N	CPD001_MCF7_24H_X3_B6_DUO52HI53LO_F02	tioguanine	MCF7	0.601648	0.00787603	0.0276962
N	Y	N	MUC.CP006_MCF7_24H_X1_B7_DUO52HI53LO_J24	carvedilol	MCF7	0.601582	0.00789652	0.0276962
N	N	N	CPC012_MCF7_6H_X2_B4_DUO52HI53LO_P05	brd-k97631938	MCF7	0.601559	0.00789652	0.0276962
N	N	N	CPC008_MCF7_6H_X3_F1B3_DUO52HI53LO_F03	brd-k91600270	MCF7	0.601551	0.00789652	0.0276962
N	N	N	CPD002_MCF7_6H_X3_B6_DUO52HI53LO_H17	xylazine	MCF7	0.601542	0.00790676	0.0276962
N	N	N	CPC008_MCF7_24H_X4_B5_DUO52HI53LO_G22	brd-k95168667	MCF7	0.601537	0.00790676	0.0276962
Y	N	N	CPD001_MCF7_6H_X3_B6_DUO52HI53LO_O01	terbutaline	MCF7	0.601516	0.00790676	0.0276962
N	N	N	CPC008_MCF7_6H_X3_F1B3_DUO52HI53LO_I14	brd-k45278408	MCF7	0.601407	0.00801942	0.0280026
N	N	N	CPC005_MCF7_24H_X1_B4_DUO52HI53LO_J03	citco	MCF7	0.60139	0.00801942	0.0280026
N	N	N	CPC007_MCF7_24H_X2_B5_DUO52HI53LO_F03	brd-k19290969	MCF7	0.601385	0.00802966	0.0280026
N	N	N	CPC011_MCF7_6H_X3_B3_DUO52HI53LO_O21	etomoxir	MCF7	0.601381	0.00802966	0.0280026
Y	N	N	CPC005_MCF7_6H_X1_B3_DUO52HI53LO_L17	torasemide	MCF7	0.60137	0.0080399	0.0280026
N	N	N	CPC006_MCF7_6H_X4_B4_DUO52HI53LO_N03	chaetocin	MCF7	0.601367	0.0080399	0.0280026
N	N	N	CPC005_MCF7_6H_X3_B3_DUO52HI53LO_D05	brd-k51557114	MCF7	0.601362	0.00805014	0.0280118
Y	N	N	CPC004_MCF7_6H_X1_B3_DUO52HI53LO_F23	pindolol	MCF7	0.601343	0.00807063	0.0280565
N	N	N	CPC005_MCF7_24H_X1_B4_DUO52HI53LO_G12	nitrarine	MCF7	0.601288	0.00810135	0.0280753
Y	N	N	CPC011_MCF7_24H_X4_B5_DUO52HI53LO_F23	lansoprazole	MCF7	0.601277	0.0081116	0.0280753
N	N	N	LJP002_MCF7_6H_X3_F2B5_DUO52HI53LO_K09	ku-60019	MCF7	0.601274	0.00812184	0.0280753
N	N	N	LJP001_MCF7_24H_X3_B2_DUO52HI53LO_H17	bi-2536	MCF7	0.601273	0.00812184	0.0280753
N	N	N	MUC.CP003_MCF7_24H_X2_B7_DUO52HI53LO_F16	sa-423131	MCF7	0.601273	0.00812184	0.0280753
N	N	N	CPC007_MCF7_6H_X4_F1B5_DUO52HI53LO_A16	brd-k18761689	MCF7	0.601273	0.00812184	0.0280753
Y	N	N	CPD001_MCF7_6H_X1.A2_B6_DUO52HI53LO_H17	salbutamol	MCF7	0.60124	0.00814232	0.0280933
N	N	N	LJP001_MCF7_24H_X3_B2_DUO52HI53LO_D03	gsk-429286a	MCF7	0.601235	0.00814232	0.0280933
Y	Y	Y	CPD003_MCF7_24H_X1_B6_DUO52HI53LO_N02	docetaxel	MCF7	0.601179	0.00818329	0.0281732
N	N	N	CPD002_MCF7_24H_X3_B6_DUO52HI53LO_P20	cefalotin	MCF7	0.601158	0.00819353	0.0281732
N	N	N	MUC.CP001_MCF7_24H_X2_B7_DUO52HI53LO_D20	sa-1938111	MCF7	0.601154	0.00819353	0.0281732
N	N	N	LJP002_MCF7_6H_X2_F2B5_DUO52HI53LO_A06	xmd-1527	MCF7	0.601123	0.00820377	0.0281732
N	N	N	DEB001_MCF7_6H_X2_F1B6_DUO52HI53LO_C19	gossypin	MCF7	0.601117	0.00820377	0.0281732
N	N	N	CPC005_MCF7_6H_X2_B3_DUO52HI53LO_K16	phenylalanyltyrosine	MCF7	0.601061	0.00827547	0.0283664
Y	N	N	CPD002_MCF7_24H_X3_B6_DUO52HI53LO_M04	ciclopirox	MCF7	0.60106	0.00827547	0.0283664
N	N	N	CPC012_MCF7_6H_X5_F1B5_DUO52HI53LO_J21	brd-a13367427	MCF7	0.601039	0.00828571	0.0283751
N	N	N	MUC.CP006_MCF7_24H_X3_B7_DUO52HI53LO_L14	sa-1919248	MCF7	0.600998	0.00834716	0.0285314
N	N	N	CPD003_MCF7_6H_X2_B6_DUO52HI53LO_M21	luteolin	MCF7	0.60099	0.00834716	0.0285314
N	N	N	CPC014_MCF7_6H_X3_B4_DUO52HI53LO_N02	brd-k25979535	MCF7	0.600974	0.0083574	0.0285314
N	N	N	MUC.CP006_MCF7_6H_X2_B7_DUO52HI53LO_F01	sa-1925996	MCF7	0.60096	0.00837789	0.0285314
N	Y	N	CPD001_MCF7_6H_X3_B6_DUO52HI53LO_J03	ranitidine	MCF7	0.600943	0.00837789	0.0285314
N	N	N	CPC004_MCF7_6H_X5_F1B5_DUO52HI53LO_O10	brd-k52219182	MCF7	0.600942	0.00837789	0.0285314
N	N	N	CPC006_MCF7_6H_X5_B4_DUO52HI53LO_E03	nu-1025	MCF7	0.600922	0.00840861	0.0285985
N	N	N	CPC013_MCF7_6H_X2_B3_DUO52HI53LO_P21	brd-k35961280	MCF7	0.600902	0.0084291	0.0285985
Y	Y	Y	CPD003_MCF7_6H_X2_B6_DUO52HI53LO_O06	toremifene	MCF7	0.600894	0.00843934	0.0285985
Y	N	N	CPC005_MCF7_6H_X2_F1B3_DUO52HI53LO_J08	liothyronine	MCF7	0.600882	0.00843934	0.0285985
N	N	N	RAD001_MCF7_6H_X2_F1B5_DUO52HI53LO_F14	etanidazole	MCF7	0.600877	0.00844958	0.0285985
N	N	N	CPC013_MCF7_6H_X5_F1B5_DUO52HI53LO_O21	cyclopamine	MCF7	0.600874	0.00844958	0.0285985
N	N	N	CPD002_MCF7_6H_X2_B6_DUO52HI53LO_D02	atractyloside	MCF7	0.60086	0.00845982	0.0285985
N	N	N	PCLB001_MCF7_6H_X1_F2B6_DUO52HI53LO_J12	mw-shh-54	MCF7	0.600858	0.00845982	0.0285985
N	N	N	CPD003_MCF7_24H_X3.L2_B6_DUO52HI53LO_D06	iopanoic-acid	MCF7	0.600819	0.0084803	0.0286415
N	N	N	CPC007_MCF7_24H_X1_B5_DUO52HI53LO_O09	phenothiazine	MCF7	0.60081	0.00849055	0.0286498
N	N	N	MUC.CP006_MCF7_6H_X3_B7_DUO52HI53LO_D13	sa-1920080	MCF7	0.600769	0.00851103	0.0286925
Y	Y	Y	CPC020_MCF7_24H_X2_F1B4_DUO52HI53LO_P15	cyclophosphamide	MCF7	0.600738	0.00857248	0.0288205
N	N	N	CPC008_MCF7_24H_X5_B5_DUO52HI53LO_B22	ku-c104218	MCF7	0.600724	0.00857248	0.0288205
N	N	N	MUC.CP002_MCF7_6H_X1_B7_DUO52HI53LO_B20	sa-1457415	MCF7	0.600717	0.00857248	0.0288205
Y	N	N	CPC014_MCF7_6H_X5_F1B5_DUO52HI53LO_J05	farnesol	MCF7	0.600679	0.00861345	0.0288527
N	N	N	CPC012_MCF7_6H_X4_F1B5_DUO52HI53LO_D18	brd-k88708949	MCF7	0.600671	0.00861345	0.0288527
N	N	N	CPD002_MCF7_6H_X3_B6_DUO52HI53LO_O16	dirithromycin	MCF7	0.600665	0.00861345	0.0288527
N	N	N	CPC005_MCF7_6H_X1_B3_DUO52HI53LO_L02	mepireserpate	MCF7	0.600661	0.00861345	0.0288527
N	N	N	CPC005_MCF7_6H_X1_B3_DUO52HI53LO_H02	sb-203186	MCF7	0.600621	0.00866466	0.0289794
N	Y	N	CPC020_MCF7_24H_X2_F1B4_DUO52HI53LO_D13	mesna	MCF7	0.600612	0.0086749	0.0289794
N	N	N	MUC.CP004_MCF7_6H_X2_B7_DUO52HI53LO_G11	sa-1921996	MCF7	0.600594	0.0086749	0.0289794
Y	N	N	CPC005_MCF7_6H_X3_B3_DUO52HI53LO_C06	nabumetone	MCF7	0.600546	0.00873635	0.0291582
N	N	N	CPC008_MCF7_6H_X1_B3_DUO52HI53LO_A21	brd-k41185612	MCF7	0.600485	0.00878756	0.0292571
N	N	N	CPC008_MCF7_24H_X4_B5_DUO52HI53LO_C17	vu-0415535-1	MCF7	0.600485	0.00878756	0.0292571
N	N	N	DEB001_MCF7_6H_X3_F1B6_DUO52HI53LO_C16	st-059620	MCF7	0.600477	0.0087978	0.0292571
N	N	N	CPC014_MCF7_6H_X2_B4_DUO52HI53LO_L20	pu-h71	MCF7	0.600476	0.0087978	0.0292571
N	N	N	CPC007_MCF7_6H_X1.A2_F1B3_DUO52HI53LO_J17	brd-k59024967	MCF7	0.600439	0.0088695	0.0294688
Y	N	N	CPD003_MCF7_24H_X2.L2_B6_DUO52HI53LO_N03	isradipine	MCF7	0.600415	0.00890022	0.0295442
N	N	N	CPC014_MCF7_24H_X3_B5_DUO52HI53LO_H05	bl-050	MCF7	0.600413	0.00891047	0.0295516
N	N	N	CPC007_MCF7_24H_X4_B5_DUO52HI53LO_N12	jas07-008	MCF7	0.600399	0.00894119	0.0296268
Y	N	N	CPD003_MCF7_6H_X2_B6_DUO52HI53LO_H23	enoxacin	MCF7	0.600328	0.00898216	0.0296556
N	N	N	CPC013_MCF7_24H_X1_B5_DUO52HI53LO_G17	brd-a83402799	MCF7	0.600327	0.00898216	0.0296556
N	N	N	CPC012_MCF7_6H_X3_B4_DUO52HI53LO_O03	brd-k02223034	MCF7	0.60031	0.00898216	0.0296556
N	N	N	CPC005_MCF7_6H_X1_B3_DUO52HI53LO_F10	gabazine	MCF7	0.600305	0.00898216	0.0296556
N	N	N	CPC005_MCF7_6H_X2_F1B3_DUO52HI53LO_D16	daidzein	MCF7	0.600281	0.00902313	0.0297375
N	N	N	CPC010_MCF7_24H_X2_B5_DUO52HI53LO_M13	brd-k06186994	MCF7	0.600246	0.00902313	0.0297375
N	N	N	HDAC002_MCF7_24H_X4_B7_DUO52HI53LO_P17	cyclopentene	MCF7	0.600209	0.00904361	0.0297393
N	N	N	CPC007_MCF7_24H_X3_B5_DUO52HI53LO_E18	brd-a84098870	MCF7	0.600196	0.00906409	0.0297393
Y	N	N	CPC014_MCF7_6H_X4_F1B5_DUO52HI53LO_M22	cinacalcet	MCF7	0.60016	0.00906409	0.0297393
N	N	N	CPC007_MCF7_24H_X2_B5_DUO52HI53LO_F07	brd-k22215695	MCF7	0.600157	0.00906409	0.0297393
Y	N	N	CPD001_MCF7_6H_X2_B6_DUO52HI53LO_I10	tioconazole	MCF7	0.600141	0.00906409	0.0297393
N	N	N	CPD002_MCF7_24H_X3_B6_DUO52HI53LO_J13	rimantadine	MCF7	0.600107	0.00910506	0.0298471
N	N	N	LJP002_MCF7_24H_X1_F2B5_DUO52HI53LO_B15	zg-10	MCF7	0.600052	0.00917675	0.0300553
Y	N	N	CPC011_MCF7_24H_X4_B5_DUO52HI53LO_J23	estropipate	MCF7	0.600035	0.00919724	0.0300956
N	N	N	CPD002_MCF7_6H_X3_B6_DUO52HI53LO_B22	butirosin	MCF7	0.600001	0.00922796	0.0300958
Y	N	N	CPD003_MCF7_6H_X2_B6_DUO52HI53LO_O08	atenolol	MCF7	0.599997	0.00922796	0.0300958
N	N	N	MUC.CP002_MCF7_24H_X3_B7_DUO52HI53LO_F21	sa-242939	MCF7	0.599991	0.00922796	0.0300958
Y	N	N	CPD003_MCF7_6H_X2_B6_DUO52HI53LO_I02	aripiprazole	MCF7	0.599966	0.00923821	0.0300958
N	N	N	CPC007_MCF7_6H_X2_F1B3_DUO52HI53LO_K14	brd-k56658166	MCF7	0.599953	0.00923821	0.0300958
Y	N	N	CPD002_MCF7_24H_X3_B6_DUO52HI53LO_P21	sertindole	MCF7	0.5999	0.00925869	0.0301358
N	N	N	CPD002_MCF7_6H_X3_B6_DUO52HI53LO_L16	etiocholanolone	MCF7	0.599874	0.00929966	0.0302424
N	N	N	CPD001_MCF7_6H_X2_B6_DUO52HI53LO_C01	tremorine	MCF7	0.599865	0.0093099	0.030249
N	N	N	CPC012_MCF7_24H_X4_B5_DUO52HI53LO_D08	st-4039884	MCF7	0.599764	0.00935087	0.0303285
N	N	N	CPC007_MCF7_24H_X3_B5_DUO52HI53LO_P20	brd-a97035593	MCF7	0.599764	0.00935087	0.0303285
N	N	N	CPC011_MCF7_24H_X4_B5_DUO52HI53LO_I20	megestrol	MCF7	0.599735	0.00936111	0.0303349
N	Y	N	CPD001_MCF7_6H_X1_B6_DUO52HI53LO_M08	chlorhexidine	MCF7	0.599671	0.00942256	0.0304804
N	N	N	CPC007_MCF7_24H_X5_B5_DUO52HI53LO_G08	brd-k60202068	MCF7	0.599669	0.00942256	0.0304804
N	N	N	CPC014_MCF7_6H_X3_B4_DUO52HI53LO_M14	dacinostat	MCF7	0.599645	0.00944304	0.0305198
N	N	N	CPC009_MCF7_24H_X4_B5_DUO52HI53LO_L21	brd-k67484673	MCF7	0.59962	0.00945329	0.0305261
Y	N	N	CPC005_MCF7_24H_X4_B5_DUO52HI53LO_H09	zonisamide	MCF7	0.599595	0.00947377	0.0305654
Y	N	N	CPC005_MCF7_24H_X5_F2B4_DUO52HI53LO_B07	zimelidine	MCF7	0.59958	0.00949425	0.030584
Y	N	N	CPC006_MCF7_24H_X5_B4_DUO52HI53LO_I12	troglitazone	MCF7	0.599568	0.0095045	0.030584
Y	N	N	LJP002_MCF7_6H_X3_F2B5_DUO52HI53LO_P11	osi-930	MCF7	0.59956	0.0095045	0.030584
N	N	N	CPC014_MCF7_24H_X3_B5_DUO52HI53LO_J22	lopinavir	MCF7	0.59953	0.00955571	0.0307219
N	N	N	CPC007_MCF7_24H_X1_B5_DUO52HI53LO_K22	2-(biphenyl-4-ylsulfonamido)pentanedioic-acid	MCF7	0.599513	0.00956595	0.030728
N	N	N	CPC005_MCF7_6H_X2_B3_DUO52HI53LO_D18	splitomycin	MCF7	0.599467	0.00959667	0.0307729
N	Y	N	CPC020_MCF7_24H_X3_F1B4_DUO52HI53LO_H13	fluconazole	MCF7	0.599451	0.00959667	0.0307729
N	N	N	CPC011_MCF7_24H_X4_B5_DUO52HI53LO_D19	moxonidine	MCF7	0.599426	0.00960692	0.030779
N	N	N	CPC006_MCF7_24H_X4_B4_DUO52HI53LO_C19	brd-k77432048	MCF7	0.599406	0.00961716	0.0307849
N	Y	N	CPC020_MCF7_24H_X1_F1B4_DUO52HI53LO_N07	norepinephrine	MCF7	0.599394	0.0096274	0.0307909
Y	N	N	CPC020_MCF7_6H_X1_B4_DUO52HI53LO_D10	chlorpromazine	MCF7	0.599378	0.00964788	0.0308296
N	N	N	CPC005_MCF7_24H_X5_F2B4_DUO52HI53LO_K10	chlortetracycline	MCF7	0.599336	0.00965812	0.0308356
N	N	N	CPC012_MCF7_24H_X2_B5_DUO52HI53LO_D22	brd-k66381707	MCF7	0.599307	0.00967861	0.0308474
Y	N	N	CPD003_MCF7_6H_X2_B6_DUO52HI53LO_P09	pancuronium	MCF7	0.5993	0.00967861	0.0308474
N	N	N	CPC008_MCF7_24H_X5_B5_DUO52HI53LO_O20	brd-k18711687	MCF7	0.599284	0.00969909	0.0308651
N	N	N	MUC.CP001_MCF7_6H_X2_B7_DUO52HI53LO_C01	sa-418993	MCF7	0.59928	0.00970933	0.0308651
N	N	N	CPC005_MCF7_24H_X2_B4_DUO52HI53LO_E04	nitrofural	MCF7	0.599272	0.00970933	0.0308651
Y	N	N	CPD002_MCF7_24H_X1_B6_DUO52HI53LO_I14	ethionamide	MCF7	0.599225	0.00974006	0.030936
N	N	N	MUC.CP001_MCF7_24H_X3_B7_DUO52HI53LO_B07	sa-427604	MCF7	0.599185	0.00977079	0.0310069
N	N	N	DEB001_MCF7_6H_X3_F1B6_DUO52HI53LO_G15	st-057710	MCF7	0.599179	0.00978103	0.0310126
N	Y	N	CPD003_MCF7_6H_X1_B6_DUO52HI53LO_F02	fludarabine	MCF7	0.599149	0.00980151	0.0310508
Y	N	N	MUC.CP004_MCF7_24H_X1_B7_DUO52HI53LO_I17	colchicine	MCF7	0.59914	0.00981175	0.0310565
N	N	N	CPC011_MCF7_6H_X3_B3_DUO52HI53LO_G21	tomelukast	MCF7	0.599044	0.0099449	0.0314508
N	N	N	CPC006_MCF7_24H_X4_B4_DUO52HI53LO_D07	brd-k40758391	MCF7	0.59903	0.00995514	0.0314562
N	N	N	CPC005_MCF7_24H_X2_B4_DUO52HI53LO_O11	fgin-1-27	MCF7	0.598979	0.00997562	0.0314668
N	N	N	MUC.CP006_MCF7_24H_X1_B7_DUO52HI53LO_J03	sa-440968	MCF7	0.598975	0.00997562	0.0314668
N	N	N	CPC005_MCF7_24H_X2_B4_DUO52HI53LO_O05	ipsapirone	MCF7	0.59895	0.00998587	0.0314722
N	N	N	CPC007_MCF7_6H_X3_B3_DUO52HI53LO_A03	brd-k61237522	MCF7	0.598923	0.00999611	0.0314775
N	N	N	CPC011_MCF7_6H_X3_B3_DUO52HI53LO_K03	am-404	MCF7	0.598879	0.0100576	0.0315293
Y	N	N	CPC005_MCF7_6H_X5_F1B5_DUO52HI53LO_A08	fluorometholone	MCF7	0.598877	0.0100576	0.0315293
N	N	N	CPC005_MCF7_24H_X4_B5_DUO52HI53LO_I10	htmt	MCF7	0.598875	0.0100576	0.0315293
Y	Y	Y	CPD003_MCF7_6H_X2_B6_DUO52HI53LO_A23	anastrozole	MCF7	0.598861	0.0100678	0.0315293
N	N	N	CPC008_MCF7_6H_X3_F1B3_DUO52HI53LO_N23	vu-0413807-2	MCF7	0.598829	0.010078	0.0315293
N	N	N	CPC007_MCF7_24H_X3_B5_DUO52HI53LO_D14	brd-a64850503	MCF7	0.598819	0.010078	0.0315293
Y	N	N	CPD003_MCF7_6H_X1_B6_DUO52HI53LO_C13	suprofen	MCF7	0.598798	0.0100985	0.0315293
N	N	N	CPC008_MCF7_6H_X1_B3_DUO52HI53LO_D16	brd-k26906367	MCF7	0.598797	0.0100985	0.0315293
Y	N	N	CPC005_MCF7_24H_X1_B4_DUO52HI53LO_D19	cisapride	MCF7	0.59877	0.010119	0.0315293
N	N	N	CPC011_MCF7_6H_X3_B3_DUO52HI53LO_P03	lomifylline	MCF7	0.598763	0.0101293	0.0315293
N	N	N	MUC.CP001_MCF7_24H_X2_B7_DUO52HI53LO_D14	sa-1938421	MCF7	0.598761	0.0101293	0.0315293
N	N	N	CPC005_MCF7_6H_X5_F1B5_DUO52HI53LO_A22	homatropine	MCF7	0.598759	0.0101293	0.0315293
N	N	N	CPC008_MCF7_24H_X4_B5_DUO52HI53LO_B14	brd-k92158425	MCF7	0.598732	0.0101395	0.0315293
N	Y	N	CPD001_MCF7_6H_X2_B6_DUO52HI53LO_P12	minocycline	MCF7	0.598727	0.0101497	0.0315293
N	N	N	CPD001_MCF7_6H_X1_B6_DUO52HI53LO_O18	neomycin	MCF7	0.598726	0.0101497	0.0315293
N	N	N	CPC006_MCF7_24H_X2_B4_DUO52HI53LO_G17	cyclosporin-a	MCF7	0.598726	0.0101497	0.0315293
Y	N	N	CPC011_MCF7_24H_X4_B5_DUO52HI53LO_M23	amlodipine	MCF7	0.598679	0.0102009	0.0316083
N	N	N	CPC013_MCF7_6H_X5_F1B5_DUO52HI53LO_G02	brd-k84571636	MCF7	0.598674	0.0102009	0.0316083
N	N	N	LJP002_MCF7_24H_X3_F2B5_DUO52HI53LO_M21	gsk-1059615	MCF7	0.598669	0.0102009	0.0316083
N	N	N	CPD002_MCF7_6H_X3_B6_DUO52HI53LO_D18	suxibuzone	MCF7	0.598649	0.0102112	0.0316134
N	N	N	CPC017_MCF7_24H_X2_B4_DUO52HI53LO_H03	trans-7-hydroxy-pipat	MCF7	0.598606	0.0102624	0.0317186
N	N	N	CPC014_MCF7_6H_X1_B4_DUO52HI53LO_G02	brd-k67258146	MCF7	0.598604	0.0102624	0.0317186
N	N	N	LJP002_MCF7_6H_X3_F2B5_DUO52HI53LO_M11	sb-203580	MCF7	0.598573	0.0102726	0.0317236
Y	N	N	CPC005_MCF7_24H_X5_F2B4_DUO52HI53LO_H21	ritodrine	MCF7	0.59854	0.0103136	0.0318234
N	N	N	CPC007_MCF7_24H_X2_B5_DUO52HI53LO_L13	brd-k24632213	MCF7	0.598534	0.0103341	0.0318598
N	N	N	CPC014_MCF7_6H_X3_B4_DUO52HI53LO_J24	prostaglandin	MCF7	0.598491	0.0103751	0.0319594
N	Y	N	LJP002_MCF7_6H_X2_F2B5_DUO52HI53LO_G12	afatinib	MCF7	0.598475	0.0103955	0.0319689
N	N	N	CPC014_MCF7_6H_X3_B4_DUO52HI53LO_D20	wz-4002	MCF7	0.59847	0.0103955	0.0319689
N	N	N	CPC006_MCF7_24H_X4_B4_DUO52HI53LO_J04	sparfosic-acid	MCF7	0.598457	0.0104058	0.0319737
Y	N	N	CPD001_MCF7_6H_X2_B6_DUO52HI53LO_D09	alverine	MCF7	0.598449	0.0104263	0.0320099
N	N	N	HDAC002_MCF7_6H_X4_B7_DUO52HI53LO_H16	fl-hdac-025	MCF7	0.598439	0.0104365	0.0320146
Y	N	N	CPD001_MCF7_24H_X1_B6_DUO52HI53LO_K07	triflupromazine	MCF7	0.598415	0.0104672	0.0320302
N	N	N	CPC012_MCF7_6H_X1_B3_DUO52HI53LO_H03	brd-k11987803	MCF7	0.598415	0.0104672	0.0320302
Y	N	N	CPC011_MCF7_24H_X4_B5_DUO52HI53LO_G05	dextromethorphan	MCF7	0.598385	0.0104775	0.0320302
N	N	N	MUC.CP002_MCF7_6H_X1_B7_DUO52HI53LO_N05	sa-85377	MCF7	0.598383	0.0104775	0.0320302
Y	N	N	CPD001_MCF7_6H_X1_B6_DUO52HI53LO_F12	dimenhydrinate	MCF7	0.598348	0.0104877	0.0320302
N	N	N	CPC007_MCF7_24H_X5_B5_DUO52HI53LO_I04	brd-a02241946	MCF7	0.598312	0.0105184	0.0320302
N	N	N	MUC.CP003_MCF7_24H_X3_B7_DUO52HI53LO_K08	sa-1459224	MCF7	0.598295	0.0105184	0.0320302
Y	N	N	CPC020_MCF7_24H_X4_F2B4_DUO52HI53LO_L23	warfarin	MCF7	0.598293	0.0105184	0.0320302
N	N	N	MUC.CP001_MCF7_24H_X3_B7_DUO52HI53LO_I11	sa-1939007	MCF7	0.598263	0.0105287	0.0320302
N	N	N	CPD002_MCF7_6H_X1_B6_DUO52HI53LO_O24	eucatropine	MCF7	0.598262	0.0105287	0.0320302
Y	Y	Y	CPC014_MCF7_6H_X2_B4_DUO52HI53LO_M02	everolimus	MCF7	0.598249	0.0105492	0.0320442
N	N	N	CPC005_MCF7_6H_X5_F1B5_DUO52HI53LO_H17	eticlopride	MCF7	0.598205	0.0105594	0.0320442
N	N	N	CPC013_MCF7_6H_X2_B3_DUO52HI53LO_E01	deforolimus	MCF7	0.598203	0.0105594	0.0320442
N	N	N	MUC.CP003_MCF7_24H_X3_B7_DUO52HI53LO_I19	sa-1458026	MCF7	0.598182	0.0105799	0.0320799
N	N	N	CPC008_MCF7_24H_X4_B5_DUO52HI53LO_P23	brd-k53780220	MCF7	0.598168	0.0106106	0.0321465
Y	Y	Y	RAD001_MCF7_24H_X3_F1B5_DUO52HI53LO_K04	paclitaxel	MCF7	0.598117	0.0106618	0.0322751
Y	N	N	LJP001_MCF7_24H_X3_B2_DUO52HI53LO_M03	vemurafenib	MCF7	0.5981	0.0106823	0.0322839
Y	N	N	DEB001_MCF7_6H_X2_F1B6_DUO52HI53LO_N13	myricetin	MCF7	0.598096	0.0106823	0.0322839
N	N	N	CPC006_MCF7_24H_X4_B4_DUO52HI53LO_I23	ikk-inhibitor-x	MCF7	0.598088	0.0106926	0.0322884
N	N	N	CPC013_MCF7_24H_X3_B5_DUO52HI53LO_F11	brd-a95820578	MCF7	0.598065	0.010713	0.0322972
Y	N	N	CPD002_MCF7_6H_X1_B6_DUO52HI53LO_D21	argatroban	MCF7	0.598056	0.010713	0.0322972
N	N	N	CPD003_MCF7_6H_X1_B6_DUO52HI53LO_H22	methiazole	MCF7	0.598036	0.0107335	0.032306
Y	N	N	LJP002_MCF7_6H_X1_F2B5_DUO52HI53LO_A24	nilotinib	MCF7	0.598031	0.0107335	0.032306
N	N	N	MUC.CP004_MCF7_24H_X1_B7_DUO52HI53LO_D01	sa-1459008	MCF7	0.598024	0.0107438	0.0323104
N	N	N	CPC012_MCF7_6H_X5_F1B5_DUO52HI53LO_M12	mw-stk33-4c	MCF7	0.598006	0.0107847	0.0324071
N	N	N	CPC012_MCF7_6H_X1_B3_DUO52HI53LO_P24	brd-a62200266	MCF7	0.597999	0.010795	0.0324114
N	N	N	CPC007_MCF7_6H_X2_F1B3_DUO52HI53LO_D21	brd-k26767475	MCF7	0.597995	0.0108155	0.0324464
N	N	N	CPC007_MCF7_24H_X2_B5_DUO52HI53LO_M21	brd-k48974000	MCF7	0.597934	0.0108462	0.032512
N	N	N	CPC013_MCF7_24H_X3_B5_DUO52HI53LO_B07	brd-k51731619	MCF7	0.597898	0.0108974	0.0325859
N	N	N	CPC008_MCF7_24H_X4_B5_DUO52HI53LO_O14	brd-k44366801	MCF7	0.597897	0.0108974	0.0325859
N	N	N	PCLB001_MCF7_24H_X1_B7_DUO52HI53LO_F15	brd-k00640357	MCF7	0.597895	0.0108974	0.0325859
N	N	N	CPC010_MCF7_6H_X2_B3_DUO52HI53LO_D15	brd-a68065211	MCF7	0.597848	0.0109384	0.0326329
N	N	N	CPC014_MCF7_6H_X2_F1B3_DUO52HI53LO_B23	brd-k83691318	MCF7	0.597832	0.0109384	0.0326329
N	N	N	CPD001_MCF7_6H_X2_B6_DUO52HI53LO_L17	fenbufen	MCF7	0.597813	0.0109486	0.0326329
N	N	N	LJP002_MCF7_24H_X3_F2B5_DUO52HI53LO_M09	syk-inhibitor	MCF7	0.597809	0.0109486	0.0326329
N	N	N	CPC009_MCF7_6H_X3.A2_F1B3_DUO52HI53LO_D24	azithromycin	MCF7	0.597778	0.0109793	0.0326755
N	N	N	CPC005_MCF7_24H_X5_F2B4_DUO52HI53LO_I19	helveticoside	MCF7	0.597773	0.0109896	0.0326755
N	N	N	LJP002_MCF7_24H_X1_F2B5_DUO52HI53LO_I08	bms-777607	MCF7	0.597768	0.0109896	0.0326755
Y	N	N	CPD002_MCF7_6H_X3_B6_DUO52HI53LO_H04	dydrogesterone	MCF7	0.597739	0.0110408	0.0327563
N	N	N	CPC020_MCF7_6H_X5_F1B5_DUO52HI53LO_L07	depomedrol	MCF7	0.597738	0.0110408	0.0327563
N	N	N	CPC007_MCF7_24H_X3_B5_DUO52HI53LO_M07	brd-k40577058	MCF7	0.597727	0.011051	0.0327563
N	N	N	CPC012_MCF7_6H_X5_F1B5_DUO52HI53LO_K24	km-00799	MCF7	0.597706	0.0110613	0.0327563
N	N	N	CPC010_MCF7_24H_X1_B5_DUO52HI53LO_O09	jas07-007	MCF7	0.59769	0.0110613	0.0327563
N	N	N	CPC007_MCF7_6H_X4_F1B5_DUO52HI53LO_N21	brd-a28412351	MCF7	0.597655	0.0111022	0.0328248
N	Y	N	CPD001_MCF7_6H_X3_B6_DUO52HI53LO_B10	aminoglutethimide	MCF7	0.597648	0.0111022	0.0328248
N	N	N	CPC013_MCF7_6H_X3.A2_F1B3_DUO52HI53LO_E22	sew-05685	MCF7	0.597639	0.0111125	0.0328287
Y	N	N	CPD001_MCF7_24H_X2_B6_DUO52HI53LO_M20	thioproperazine	MCF7	0.597617	0.0111534	0.0328372
N	N	N	CPC014_MCF7_6H_X5_F1B5_DUO52HI53LO_C05	kin001-127	MCF7	0.597611	0.0111534	0.0328372
N	N	N	MUC.CP001_MCF7_6H_X3_B7_DUO52HI53LO_B11	sa-96805	MCF7	0.597591	0.0111637	0.0328372
N	N	N	CPD001_MCF7_6H_X1_B6_DUO52HI53LO_G01	chlortalidone	MCF7	0.597582	0.0111739	0.0328372
N	N	N	LJP002_MCF7_6H_X2_F2B5_DUO52HI53LO_G17	tpca-1	MCF7	0.597564	0.0111944	0.0328372
N	Y	N	CPC009_MCF7_24H_X5_B5_DUO52HI53LO_A23	propranolol	MCF7	0.597563	0.0111944	0.0328372
N	N	N	CPC008_MCF7_24H_X4_B5_DUO52HI53LO_D22	brd-k40441731	MCF7	0.597548	0.0112047	0.0328372
N	N	N	CPC007_MCF7_24H_X5_B5_DUO52HI53LO_J14	brd-k03552198	MCF7	0.59754	0.0112047	0.0328372
N	N	N	CPC009_MCF7_6H_X2_B3_DUO52HI53LO_O22	sch-23390	MCF7	0.59754	0.0112047	0.0328372
Y	N	N	CPC020_MCF7_6H_X1_B4_DUO52HI53LO_J17	clozapine	MCF7	0.597536	0.0112047	0.0328372
N	Y	N	LJP001_MCF7_6H_X2_B2_DUO52HI53LO_F22	saracatinib	MCF7	0.597526	0.0112354	0.0329011
N	Y	N	LJP001_MCF7_24H_X3_B2_DUO52HI53LO_A11	tivozanib	MCF7	0.597525	0.0112559	0.0329348
N	N	N	CPD002_MCF7_24H_X1_B6_DUO52HI53LO_H05	etofenamate	MCF7	0.597449	0.0112968	0.0330284
N	N	N	CPC006_MCF7_6H_X3_B3_DUO52HI53LO_F22	ursolic-acid	MCF7	0.597428	0.0113378	0.0331219
Y	N	N	CPC020_MCF7_6H_X2_B4_DUO52HI53LO_P07	amcinonide	MCF7	0.597419	0.0113583	0.0331554
N	N	N	LJP002_MCF7_6H_X3_F2B5_DUO52HI53LO_E13	sgx523	MCF7	0.597393	0.0113993	0.0332486
N	N	N	CPC012_MCF7_6H_X4_F1B5_DUO52HI53LO_I04	epigallocatechin	MCF7	0.597368	0.01143	0.0333118
Y	N	N	CPD001_MCF7_24H_X1_B6_DUO52HI53LO_B11	ethosuximide	MCF7	0.597356	0.0114402	0.0333152
N	N	N	CPC007_MCF7_24H_X5_B5_DUO52HI53LO_G03	brd-k32580836	MCF7	0.59733	0.0114607	0.0333221
N	N	N	CPC007_MCF7_24H_X1_B5_DUO52HI53LO_F17	brd-k76933066	MCF7	0.597315	0.0114607	0.0333221
N	Y	N	CPC013_MCF7_24H_X1_B5_DUO52HI53LO_G23	ispinesib	MCF7	0.597296	0.0114812	0.0333553
N	N	N	CPC005_MCF7_24H_X5_F2B4_DUO52HI53LO_G24	cv-1808	MCF7	0.597289	0.0114914	0.0333587
N	N	N	CPC007_MCF7_24H_X2_B5_DUO52HI53LO_E24	brd-k93975822	MCF7	0.59727	0.0115222	0.0333952
Y	N	N	CPD001_MCF7_6H_X2_B6_DUO52HI53LO_H19	prilocaine	MCF7	0.597267	0.0115222	0.0333952
Y	N	N	CPC011_MCF7_24H_X5_B5_DUO52HI53LO_J05	nefazodone	MCF7	0.597247	0.0115631	0.0334875
N	N	N	MUC.CP002_MCF7_6H_X3_B7_DUO52HI53LO_F01	sa-426029	MCF7	0.597212	0.0115938	0.033546
Y	N	N	CPD001_MCF7_6H_X1_B6_DUO52HI53LO_I18	spironolactone	MCF7	0.597189	0.0116143	0.033546
N	N	N	PCLB001_MCF7_6H_X1_F2B6_DUO52HI53LO_O14	tigecycline	MCF7	0.597182	0.0116143	0.033546
Y	N	N	CPC014_MCF7_6H_X3_B4_DUO52HI53LO_M12	vx-702	MCF7	0.597169	0.0116348	0.033546
Y	N	N	CPC020_MCF7_24H_X4_F2B4_DUO52HI53LO_B22	medrysone	MCF7	0.597138	0.0116553	0.033546
N	N	N	MUC.CP002_MCF7_24H_X2_B7_DUO52HI53LO_B22	sa-1459031	MCF7	0.597134	0.0116655	0.033546
Y	N	N	CPC020_MCF7_24H_X3_F1B4_DUO52HI53LO_N02	indapamide	MCF7	0.597116	0.0116655	0.033546
N	N	N	MUC.CP001_MCF7_24H_X1_B7_DUO52HI53LO_M01	sa-85901	MCF7	0.597063	0.0116963	0.033546
N	N	N	CPC006_MCF7_24H_X3_B4_DUO52HI53LO_I22	parthenolide	MCF7	0.59706	0.0116963	0.033546
N	N	N	MUC.CP006_MCF7_6H_X1_B7_DUO52HI53LO_L07	sa-424233	MCF7	0.597037	0.011727	0.033546
N	N	N	CPD001_MCF7_6H_X2_B6_DUO52HI53LO_N06	lincomycin	MCF7	0.597033	0.011727	0.033546
N	N	N	CPC012_MCF7_6H_X1_B3_DUO52HI53LO_E21	stk-674938	MCF7	0.597006	0.011727	0.033546
N	N	N	CPC010_MCF7_6H_X2_B3_DUO52HI53LO_B21	homoveratrylamine	MCF7	0.597004	0.011727	0.033546
N	N	N	PCLB001_MCF7_6H_X3_F2B6_DUO52HI53LO_O19	wy-01-045	MCF7	0.596996	0.0117372	0.033546
N	N	N	MUC.CP004_MCF7_6H_X3_B7_DUO52HI53LO_C14	sa-1456443	MCF7	0.596993	0.0117372	0.033546
Y	N	N	CPC005_MCF7_24H_X1_B4_DUO52HI53LO_E19	tranylcypromine	MCF7	0.596972	0.0117475	0.033546
N	N	N	CPC011_MCF7_6H_X1_B3_DUO52HI53LO_M10	lofepramine	MCF7	0.59697	0.0117475	0.033546
N	N	N	CPC007_MCF7_6H_X2_F1B3_DUO52HI53LO_M15	brd-k73610817	MCF7	0.596969	0.0117475	0.033546
N	N	N	LJP001_MCF7_24H_X4_B2_DUO52HI53LO_O01	thz-2-98-01	MCF7	0.596964	0.011768	0.0335784
N	N	N	MUC.CP002_MCF7_6H_X1_B7_DUO52HI53LO_P14	sa-1456508	MCF7	0.596925	0.0118397	0.0337306
N	N	N	CPC008_MCF7_6H_X1_B3_DUO52HI53LO_D24	brd-k28180706	MCF7	0.59692	0.0118397	0.0337306
N	N	N	CPD001_MCF7_24H_X3_B6_DUO52HI53LO_M01	lidoflazine	MCF7	0.59691	0.0118499	0.0337337
N	N	N	CPC011_MCF7_6H_X1_B3_DUO52HI53LO_F22	brd-k27305388	MCF7	0.5969	0.0118601	0.0337367
N	N	N	CPC014_MCF7_6H_X4_F1B5_DUO52HI53LO_O17	brd-k31841256	MCF7	0.596848	0.0119011	0.0338271
N	N	N	LJP001_MCF7_6H_X2_B2_DUO52HI53LO_E04	nvp-tae684	MCF7	0.596807	0.0119626	0.0339493
N	N	N	CPC013_MCF7_6H_X3.A2_F1B3_DUO52HI53LO_H06	brd-k03122949	MCF7	0.596802	0.0119626	0.0339493
N	N	N	MUC.CP004_MCF7_24H_X2_B7_DUO52HI53LO_H06	sa-243193	MCF7	0.596793	0.0119728	0.0339522
Y	N	N	CPD003_MCF7_6H_X2_B6_DUO52HI53LO_N06	fexofenadine	MCF7	0.596787	0.0119933	0.033984
N	N	N	MUC.CP004_MCF7_6H_X2_B7_DUO52HI53LO_L06	sa-441181	MCF7	0.596711	0.0120957	0.0342032
N	N	N	CPD001_MCF7_6H_X3_B6_DUO52HI53LO_I24	metergoline	MCF7	0.596704	0.0121059	0.0342032
Y	N	N	CPC020_MCF7_6H_X2_B4_DUO52HI53LO_H05	methazolamide	MCF7	0.596695	0.0121059	0.0342032
N	N	N	CPC007_MCF7_24H_X1_B5_DUO52HI53LO_N19	jas07-005	MCF7	0.596685	0.0121162	0.0342032
N	Y	N	CPD002_MCF7_6H_X3_B6_DUO52HI53LO_J21	hydroxychloroquine	MCF7	0.59667	0.0121264	0.0342032
N	N	N	MUC.CP006_MCF7_24H_X1_B7_DUO52HI53LO_N11	sa-1921867	MCF7	0.596665	0.0121264	0.0342032
N	N	N	CPC008_MCF7_24H_X4_B5_DUO52HI53LO_H19	brd-k35035132	MCF7	0.596643	0.0122084	0.0343054
N	N	N	CPC007_MCF7_24H_X5_B5_DUO52HI53LO_F08	brd-k86682249	MCF7	0.596634	0.0122186	0.0343054
Y	N	N	CPC004_MCF7_6H_X4_F1B5_DUO52HI53LO_I12	chlorprothixene	MCF7	0.596628	0.0122186	0.0343054
Y	N	N	CPC004_MCF7_6H_X2_B3_DUO52HI53LO_O24	mdl-29951	MCF7	0.596627	0.0122186	0.0343054
N	N	N	CPD001_MCF7_6H_X1_B6_DUO52HI53LO_B09	ornidazole	MCF7	0.596626	0.0122186	0.0343054
N	N	N	CPD002_MCF7_6H_X3_B6_DUO52HI53LO_D10	benfotiamine	MCF7	0.596625	0.0122186	0.0343054
N	N	N	CPC012_MCF7_24H_X4_B5_DUO52HI53LO_L05	brd-a04172077	MCF7	0.596586	0.0122493	0.0343654
N	N	N	CPC014_MCF7_6H_X3_B4_DUO52HI53LO_A19	sb-239063	MCF7	0.596532	0.0122903	0.034454
N	N	N	CPC005_MCF7_6H_X2_B3_DUO52HI53LO_N15	moracizine	MCF7	0.596526	0.0123005	0.0344565
N	N	N	CPD002_MCF7_24H_X1_B6_DUO52HI53LO_P05	dipivefrine	MCF7	0.596516	0.0123108	0.0344589
N	Y	N	CPD003_MCF7_6H_X2_B6_DUO52HI53LO_F23	candesartan	MCF7	0.596474	0.0123313	0.03449
Y	N	N	CPC005_MCF7_6H_X5_F1B5_DUO52HI53LO_E07	sulfinpyrazone	MCF7	0.59646	0.0123415	0.0344924
N	Y	N	CPD002_MCF7_6H_X1_B6_DUO52HI53LO_H09	diclofenac	MCF7	0.596455	0.0123517	0.0344949
N	N	N	CPD001_MCF7_6H_X2_B6_DUO52HI53LO_A10	moroxydine	MCF7	0.596432	0.0123722	0.0345258
N	N	N	LJP002_MCF7_24H_X3_F2B5_DUO52HI53LO_I02	cyt387	MCF7	0.596403	0.012403	0.0345662
N	N	N	MUC.CP004_MCF7_6H_X2_B7_DUO52HI53LO_F03	sa-63133	MCF7	0.596381	0.0124337	0.0345662
N	N	N	CPC014_MCF7_6H_X4_F1B5_DUO52HI53LO_I02	brd-k88735704	MCF7	0.596371	0.0124337	0.0345662
N	N	N	CPC007_MCF7_6H_X3_B3_DUO52HI53LO_H04	fu-jmbii105b	MCF7	0.596369	0.0124337	0.0345662
N	N	N	MUC.CP004_MCF7_6H_X2_B7_DUO52HI53LO_D09	sa-1456570	MCF7	0.596358	0.0124337	0.0345662
N	N	N	CPC010_MCF7_24H_X2_B5_DUO52HI53LO_E13	brd-k93229693	MCF7	0.596353	0.0124644	0.0346255
N	Y	N	CPC006_MCF7_24H_X2_B4_DUO52HI53LO_C23	veliparib	MCF7	0.596345	0.0124747	0.0346277
N	N	N	CPD001_MCF7_6H_X2_B6_DUO52HI53LO_E11	thiamphenicol	MCF7	0.596316	0.0125054	0.0346869
N	N	N	CPC005_MCF7_24H_X4_B5_DUO52HI53LO_I23	tribenoside	MCF7	0.596289	0.0125156	0.0346891
N	N	N	CPC005_MCF7_24H_X2_B4_DUO52HI53LO_J04	altizide	MCF7	0.596254	0.0125259	0.0346914
N	N	N	CPC007_MCF7_6H_X1.A2_F1B3_DUO52HI53LO_O03	brd-k78056905	MCF7	0.596224	0.0125463	0.0346958
N	N	N	CPD003_MCF7_24H_X2.L2_B6_DUO52HI53LO_I14	idazoxan	MCF7	0.596219	0.0125463	0.0346958
N	N	N	CPD002_MCF7_6H_X2_B6_DUO52HI53LO_G08	norcyclobenzaprine	MCF7	0.596187	0.0126078	0.0348396
Y	N	N	CPD002_MCF7_24H_X2_B6_DUO52HI53LO_D23	cefazolin	MCF7	0.596164	0.0126283	0.0348438
N	N	N	LJP002_MCF7_6H_X3_F2B5_DUO52HI53LO_P04	on-01910	MCF7	0.596162	0.0126283	0.0348438
N	N	N	CPC007_MCF7_24H_X2_B5_DUO52HI53LO_M05	brd-k00863322	MCF7	0.59611	0.0127102	0.0350436
N	N	N	CPC007_MCF7_24H_X2_B5_DUO52HI53LO_C05	brd-k27074404	MCF7	0.596074	0.0127307	0.035069
N	N	N	CPC008_MCF7_24H_X5_B5_DUO52HI53LO_A10	brd-k28362289	MCF7	0.596016	0.0127717	0.035069
N	N	N	CPC007_MCF7_24H_X1_B5_DUO52HI53LO_J13	brd-k27440500	MCF7	0.596011	0.0127717	0.035069
N	N	N	CPC007_MCF7_24H_X4_B5_DUO52HI53LO_C22	brd-k49749421	MCF7	0.596009	0.0127717	0.035069
N	N	N	LJP001_MCF7_6H_X3_B2_DUO53HI52LO_K11	nu-7441	MCF7	0.59596	0.0127922	0.035069
N	N	N	CPC008_MCF7_6H_X5_F2B5_DUO52HI53LO_J01	brd-k84881516	MCF7	0.595957	0.0128024	0.035069
N	N	N	CPC012_MCF7_6H_X5_F1B5_DUO52HI53LO_E16	brd-k05542495	MCF7	0.595943	0.0128229	0.035069
N	N	N	MUC.CP001_MCF7_24H_X2_B7_DUO52HI53LO_P13	sa-426799	MCF7	0.595928	0.0128331	0.035069
N	N	N	MUC.CP006_MCF7_24H_X1_B7_DUO52HI53LO_C12	sa-1459481	MCF7	0.595921	0.0128331	0.035069
N	N	N	CPC004_MCF7_6H_X5_F1B5_DUO52HI53LO_C04	tyrphostin-ag-82	MCF7	0.595911	0.0128331	0.035069
N	N	N	CPC006_MCF7_24H_X1_B4_DUO52HI53LO_J10	ex-527	MCF7	0.595904	0.0128434	0.035069
Y	N	N	CPD003_MCF7_6H_X2_B6_DUO52HI53LO_N19	risperidone	MCF7	0.595901	0.0128434	0.035069
N	N	N	CPC010_MCF7_24H_X2_B5_DUO52HI53LO_H03	brd-a84524947	MCF7	0.595888	0.0128434	0.035069
N	N	N	CPD001_MCF7_6H_X1_B6_DUO52HI53LO_L23	clofazimine	MCF7	0.595876	0.0128536	0.0350709
N	N	N	LJP002_MCF7_24H_X3_F2B5_DUO52HI53LO_A04	xmd-1499	MCF7	0.595827	0.0128843	0.0350767
N	N	N	MUC.CP006_MCF7_24H_X1_B7_DUO52HI53LO_L11	sa-1456625	MCF7	0.595827	0.0128843	0.0350767
N	N	N	CPC012_MCF7_24H_X1_B5_DUO52HI53LO_D13	brd-k87432599	MCF7	0.595825	0.0128843	0.0350767
N	N	N	CPC005_MCF7_6H_X5_F1B5_DUO52HI53LO_P01	dubinidine	MCF7	0.595815	0.0129151	0.0351343
N	N	N	CPC008_MCF7_24H_X4_B5_DUO52HI53LO_D19	brd-k99530743	MCF7	0.59572	0.0130072	0.0353067
N	N	N	LJP002_MCF7_6H_X2_F2B5_DUO52HI53LO_D24	celastrol	MCF7	0.595719	0.0130072	0.0353067
N	N	N	CPC007_MCF7_6H_X2_F1B3_DUO52HI53LO_F13	brd-k76211160	MCF7	0.595711	0.0130072	0.0353067
N	N	N	CPC005_MCF7_6H_X5_F1B5_DUO52HI53LO_L07	phenamil	MCF7	0.595671	0.0130175	0.0353085
N	N	N	CPC006_MCF7_24H_X2_B4_DUO52HI53LO_E21	ly-2183240	MCF7	0.595654	0.013038	0.035338
Y	N	N	CPC020_MCF7_6H_X1_B4_DUO52HI53LO_F11	flecainide	MCF7	0.595616	0.0130687	0.0353725
N	N	N	CPC014_MCF7_6H_X3_B4_DUO52HI53LO_P09	apigenin	MCF7	0.595604	0.0130789	0.0353725
N	N	N	CPC012_MCF7_6H_X2_B4_DUO52HI53LO_P12	brd-k97701319	MCF7	0.595595	0.0130892	0.0353725
N	N	N	CPC017_MCF7_6H_X1_B4_DUO52HI53LO_H07	cilnidipine	MCF7	0.595593	0.0130892	0.0353725
N	N	N	LJP002_MCF7_6H_X2_F2B5_DUO52HI53LO_I04	tg-101348	MCF7	0.595572	0.0131096	0.0354018
N	N	N	CPC006_MCF7_6H_X5_B4_DUO52HI53LO_C05	unc-0321	MCF7	0.595531	0.0131506	0.0354864
N	N	N	CPD002_MCF7_24H_X1_B6_DUO52HI53LO_N13	racecadotril	MCF7	0.595512	0.0131813	0.0355432
N	N	N	CPC008_MCF7_24H_X4_B5_DUO52HI53LO_G03	brd-k46017542	MCF7	0.595506	0.0132121	0.0355495
N	N	N	CPC006_MCF7_6H_X3_B3_DUO52HI53LO_G06	ku-0063794	MCF7	0.595504	0.0132121	0.0355495
N	N	N	CPD003_MCF7_24H_X1_B6_DUO52HI53LO_E01	famciclovir	MCF7	0.5955	0.0132223	0.0355495
Y	N	N	CPC004_MCF7_6H_X5_F1B5_DUO52HI53LO_D04	amsacrine	MCF7	0.595482	0.0132223	0.0355495
N	N	N	MUC.CP003_MCF7_24H_X3_B7_DUO52HI53LO_N11	sa-423167	MCF7	0.595466	0.0132326	0.035551
N	N	N	MUC.CP004_MCF7_24H_X1_B7_DUO52HI53LO_E16	sa-101776	MCF7	0.595465	0.0132428	0.0355526
Y	N	N	CPC004_MCF7_6H_X1_B3_DUO52HI53LO_N04	rizatriptan	MCF7	0.595446	0.0132633	0.0355816
N	N	N	CPC006_MCF7_24H_X5_B4_DUO52HI53LO_F10	lfm-a13	MCF7	0.595436	0.0132735	0.0355831
N	N	N	MUC.CP003_MCF7_24H_X2_B7_DUO52HI53LO_A16	sa-1456195	MCF7	0.595423	0.013294	0.0356121
N	N	N	CPC005_MCF7_24H_X2_B4_DUO52HI53LO_L04	asiaticoside	MCF7	0.595406	0.0133042	0.0356136
N	N	N	MUC.CP004_MCF7_6H_X2_B7_DUO52HI53LO_J14	sa-1920687	MCF7	0.595388	0.0133145	0.035615
N	N	N	CPC005_MCF7_6H_X2_B3_DUO52HI53LO_G15	marmesin	MCF7	0.595333	0.0133452	0.0356498
Y	N	N	CPC020_MCF7_6H_X5_F1B5_DUO52HI53LO_P06	theophylline	MCF7	0.595315	0.0133555	0.0356498
N	N	N	CPC010_MCF7_6H_X4_F1B5_DUO52HI53LO_A15	brd-k56977905	MCF7	0.595306	0.0133759	0.0356498
Y	N	N	LJP002_MCF7_6H_X3_F2B5_DUO52HI53LO_N06	azd-8330	MCF7	0.595294	0.0133759	0.0356498
N	N	N	MUC.CP002_MCF7_6H_X3_B7_DUO52HI53LO_K17	mg-132	MCF7	0.595293	0.0133759	0.0356498
N	N	N	CPC007_MCF7_6H_X3_B3_DUO52HI53LO_J15	brd-k08857385	MCF7	0.595259	0.0134067	0.03568
N	N	N	CPC006_MCF7_24H_X3_B4_DUO52HI53LO_M08	pik-75	MCF7	0.595253	0.0134067	0.03568
N	N	N	CPC004_MCF7_6H_X5_F1B5_DUO52HI53LO_K19	icilin	MCF7	0.595201	0.0134579	0.0357401
N	N	N	CPC005_MCF7_6H_X5_F1B5_DUO52HI53LO_B08	ml-9	MCF7	0.595198	0.0134579	0.0357401
Y	N	N	MUC.CP003_MCF7_6H_X2_B7_DUO52HI53LO_J21	carbidopa	MCF7	0.595192	0.0134681	0.0357401
N	N	N	CPC007_MCF7_24H_X1_B5_DUO52HI53LO_M11	brd-k68495126	MCF7	0.595182	0.0134681	0.0357401
N	N	N	DEB001_MCF7_24H_X1_F1B6_DUO52HI53LO_O11	eriodictyol	MCF7	0.595157	0.0135296	0.0358773
Y	N	N	CPC014_MCF7_6H_X2_B4_DUO52HI53LO_N23	genistein	MCF7	0.595136	0.0135501	0.0359057
N	N	N	PCLB001_MCF7_6H_X1_F2B6_DUO52HI53LO_I14	tert-butylhydroquinone	MCF7	0.595125	0.0135808	0.0359612
N	N	N	LJP002_MCF7_6H_X2_F2B5_DUO52HI53LO_E01	amuvatinib	MCF7	0.595096	0.0136013	0.0359895
N	N	N	CPC004_MCF7_6H_X5_F1B5_DUO52HI53LO_O07	gitoxigenin	MCF7	0.595039	0.013673	0.0361339
N	N	N	CPC006_MCF7_6H_X1_B3_DUO52HI53LO_P13	pp-30	MCF7	0.595036	0.0136832	0.0361339
N	N	N	CPC014_MCF7_24H_X1_B5_DUO52HI53LO_P08	u-0126	MCF7	0.595022	0.0136934	0.0361339
N	N	N	CPC006_MCF7_6H_X3_B3_DUO52HI53LO_J14	erastin	MCF7	0.595005	0.0137242	0.0361339
N	N	N	CPC005_MCF7_24H_X5_F2B4_DUO52HI53LO_H16	quipazine	MCF7	0.595001	0.0137242	0.0361339
N	N	N	CPC006_MCF7_24H_X1_B4_DUO52HI53LO_B21	dalcetrapib	MCF7	0.594963	0.0137344	0.0361339
N	N	N	CPC010_MCF7_6H_X4_F1B5_DUO52HI53LO_J03	brd-k58519325	MCF7	0.594959	0.0137344	0.0361339
Y	N	N	CPC011_MCF7_24H_X4_B5_DUO52HI53LO_M21	mesalazine	MCF7	0.594959	0.0137344	0.0361339
N	N	N	CPC007_MCF7_24H_X3_B5_DUO52HI53LO_F21	brd-k53987746	MCF7	0.594946	0.0137651	0.0361888
N	N	N	CPC004_MCF7_6H_X1_B3_DUO52HI53LO_G06	cycloheximide	MCF7	0.59494	0.0137856	0.0362168
N	N	N	DEB001_MCF7_24H_X5_F1B6_DUO52HI53LO_B17	gossypetin	MCF7	0.594873	0.0138778	0.0363311
Y	N	N	CPC010_MCF7_6H_X3_B3_DUO52HI53LO_K24	balsalazide	MCF7	0.594868	0.0138778	0.0363311
N	N	N	CPC012_MCF7_24H_X1_B5_DUO52HI53LO_P14	brd-a72837804	MCF7	0.59485	0.0138983	0.0363311
N	N	N	CPC011_MCF7_24H_X5_B5_DUO52HI53LO_A06	troxipide	MCF7	0.594848	0.0138983	0.0363311
Y	N	N	CPD003_MCF7_24H_X2.L2_B6_DUO52HI53LO_I21	equilin	MCF7	0.594845	0.0138983	0.0363311
N	N	N	CPC012_MCF7_24H_X4_B5_DUO52HI53LO_H07	brd-k25375605	MCF7	0.594843	0.0138983	0.0363311
N	N	N	MUC.CP006_MCF7_6H_X3_B7_DUO52HI53LO_L22	sa-1939915	MCF7	0.594843	0.0138983	0.0363311
Y	N	N	CPD003_MCF7_24H_X2.L2_B6_DUO52HI53LO_I09	procyclidine	MCF7	0.594824	0.0139392	0.0364123
N	N	N	CPC005_MCF7_24H_X1_B4_DUO52HI53LO_D13	bu-226	MCF7	0.594792	0.0139802	0.0364675
Y	N	N	CPD001_MCF7_6H_X3_B6_DUO52HI53LO_A23	alfuzosin	MCF7	0.594786	0.0139802	0.0364675
N	N	N	CPD001_MCF7_6H_X1_B6_DUO52HI53LO_F19	6-benzylaminopurine	MCF7	0.594771	0.0139905	0.0364684
Y	N	N	CPC010_MCF7_24H_X1_B5_DUO52HI53LO_J20	mepivacaine	MCF7	0.594762	0.0140212	0.0364967
N	Y	N	CPD001_MCF7_6H_X3_B6_DUO52HI53LO_C19	captopril	MCF7	0.594761	0.0140212	0.0364967
N	N	N	LJP002_MCF7_24H_X3_F2B5_DUO52HI53LO_K20	pelitinib	MCF7	0.594748	0.0140519	0.036505
Y	N	N	CPD001_MCF7_6H_X2_B6_DUO52HI53LO_O13	cinchocaine	MCF7	0.594745	0.0140519	0.036505
N	N	N	LJP001_MCF7_6H_X4_B2_DUO52HI53LO_I02	a-443644	MCF7	0.59472	0.0141031	0.036505
N	N	N	CPC008_MCF7_6H_X1_B3_DUO52HI53LO_N05	cam-9-027-3	MCF7	0.594715	0.0141031	0.036505
N	N	N	CPD001_MCF7_6H_X3_B6_DUO52HI53LO_O24	kanamycin	MCF7	0.594708	0.0141134	0.036505
N	N	N	CPC006_MCF7_24H_X4_B4_DUO52HI53LO_E22	brd-k59036917	MCF7	0.594692	0.0141134	0.036505
Y	N	N	CPD003_MCF7_24H_X2.L2_B6_DUO52HI53LO_F15	pramipexole	MCF7	0.594679	0.0141236	0.036505
N	N	N	MUC.CP001_MCF7_24H_X3_B7_DUO52HI53LO_I14	sa-425500	MCF7	0.594679	0.0141236	0.036505
N	N	N	CPC011_MCF7_6H_X1_B3_DUO52HI53LO_A24	clobenpropit	MCF7	0.594666	0.0141236	0.036505
N	N	N	CPC007_MCF7_6H_X4_F1B5_DUO52HI53LO_H05	brd-k49630153	MCF7	0.594666	0.0141236	0.036505
N	N	N	MUC.CP002_MCF7_6H_X3_B7_DUO52HI53LO_I04	sa-90030	MCF7	0.594652	0.0141441	0.0365066
N	N	N	CPD003_MCF7_6H_X1_B6_DUO52HI53LO_A24	sulbactam	MCF7	0.594649	0.0141441	0.0365066
N	N	N	MUC.CP002_MCF7_6H_X3_B7_DUO52HI53LO_I21	pentoxyverine	MCF7	0.594638	0.0141543	0.0365074
N	N	N	CPC013_MCF7_24H_X4_F1B5_DUO52HI53LO_N13	st-209453	MCF7	0.594624	0.0141646	0.0365083
Y	N	N	CPD002_MCF7_6H_X3_B6_DUO52HI53LO_A08	rofecoxib	MCF7	0.594614	0.0141748	0.0365091
N	N	N	CPC014_MCF7_6H_X2_B4_DUO52HI53LO_H14	nelfinavir	MCF7	0.594602	0.0141851	0.0365099
N	N	N	CPC006_MCF7_24H_X5_B4_DUO52HI53LO_F08	necrostatin-1	MCF7	0.594572	0.0142465	0.0366424
Y	N	N	CPD001_MCF7_6H_X1_B6_DUO52HI53LO_B20	bupropion	MCF7	0.594515	0.0143592	0.0368566
N	N	N	MUC.CP004_MCF7_6H_X3_B7_DUO52HI53LO_H07	sa-1457769	MCF7	0.594505	0.0143694	0.0368566
N	N	N	CPC020_MCF7_24H_X5_B5_DUO52HI53LO_J19	podophyllotoxin	MCF7	0.594501	0.0143796	0.0368566
N	N	N	MUC.CP001_MCF7_6H_X3_B7_DUO52HI53LO_N06	sa-85290	MCF7	0.594495	0.0143899	0.0368566
N	N	N	MUC.CP004_MCF7_24H_X1_B7_DUO52HI53LO_A15	sa-1455938	MCF7	0.594492	0.0143899	0.0368566
N	N	N	MUC.CP001_MCF7_6H_X2_B7_DUO52HI53LO_F22	sa-247636	MCF7	0.594491	0.0143899	0.0368566
N	N	N	MUC.CP006_MCF7_6H_X3_B7_DUO52HI53LO_N15	sa-432998	MCF7	0.594444	0.0144513	0.0369882
N	N	N	CPC005_MCF7_6H_X2_B3_DUO52HI53LO_K14	ru-28318	MCF7	0.594441	0.0144616	0.0369887
N	N	N	DEB001_MCF7_24H_X1_F1B6_DUO52HI53LO_L10	dac-013	MCF7	0.594424	0.0144923	0.0370415
N	Y	N	CPC014_MCF7_6H_X2_B4_DUO52HI53LO_D14	ruxolitinib	MCF7	0.594399	0.0145333	0.0370432
N	N	N	CPC009_MCF7_6H_X1_B3_DUO52HI53LO_K08	brd-k66908362	MCF7	0.594398	0.0145333	0.0370432
N	N	N	CPC010_MCF7_24H_X2_B5_DUO52HI53LO_J19	brd-k43913647	MCF7	0.594396	0.0145333	0.0370432
N	N	N	CPD002_MCF7_24H_X3_B6_DUO52HI53LO_G05	corticosterone	MCF7	0.594366	0.0145333	0.0370432
Y	N	N	CPC005_MCF7_24H_X5_F2B4_DUO52HI53LO_G10	amisulpride	MCF7	0.594342	0.0145947	0.0371741
N	N	N	CPC020_MCF7_6H_X1_B4_DUO52HI53LO_H12	fluocinolone	MCF7	0.594318	0.0146152	0.0371748
Y	N	N	CPD001_MCF7_6H_X1_B6_DUO52HI53LO_A11	atracurium	MCF7	0.594289	0.0146152	0.0371748
N	N	N	LJP002_MCF7_6H_X2_F2B5_DUO52HI53LO_D14	pf-477736	MCF7	0.594262	0.0146869	0.0372817
N	N	N	CPD003_MCF7_6H_X1_B6_DUO52HI53LO_C09	cefsulodin	MCF7	0.594262	0.0146869	0.0372817
N	N	N	CPC004_MCF7_6H_X2_B3_DUO52HI53LO_B12	arcyriaflavin-a	MCF7	0.594242	0.0147176	0.0372817
N	N	N	CPC012_MCF7_24H_X4_B5_DUO52HI53LO_P01	brd-a10330754	MCF7	0.594237	0.0147279	0.0372817
N	N	N	MUC.CP001_MCF7_24H_X1_B7_DUO52HI53LO_J21	sa-1472702	MCF7	0.594178	0.0147484	0.0372817
N	N	N	CPC005_MCF7_24H_X3_B4_DUO52HI53LO_G07	liquiritigenin	MCF7	0.594177	0.0147484	0.0372817
N	Y	N	CPD003_MCF7_6H_X2_B6_DUO52HI53LO_G07	ifosfamide	MCF7	0.594168	0.0147586	0.0372817
N	N	N	CPC013_MCF7_6H_X5_F1B5_DUO52HI53LO_B10	brd-a49581300	MCF7	0.594167	0.0147586	0.0372817
N	Y	N	CPC014_MCF7_6H_X2_B4_DUO52HI53LO_H16	moxifloxacin	MCF7	0.594163	0.0147586	0.0372817
N	N	N	MUC.CP002_MCF7_24H_X3_B7_DUO52HI53LO_P10	sa-1460192	MCF7	0.594156	0.0147586	0.0372817
N	N	N	MUC.CP002_MCF7_24H_X2_B7_DUO52HI53LO_L12	sa-1478088	MCF7	0.594083	0.0148405	0.0374372
N	N	N	MUC.CP001_MCF7_24H_X1_B7_DUO52HI53LO_M07	sa-1938219	MCF7	0.594083	0.0148405	0.0374372
N	N	N	CPD003_MCF7_6H_X2_B6_DUO52HI53LO_E12	urapidil	MCF7	0.59402	0.0150044	0.0378247
N	N	N	CPC008_MCF7_6H_X5_F2B5_DUO52HI53LO_N06	brd-k70693222	MCF7	0.593956	0.0151068	0.0380043
N	N	N	CPC010_MCF7_24H_X1_B5_DUO52HI53LO_K09	brd-k55966666	MCF7	0.593924	0.0151273	0.0380043
N	N	N	CPC009_MCF7_24H_X5_B5_DUO52HI53LO_N05	vu-0365118-1	MCF7	0.593922	0.0151273	0.0380043
N	N	N	MUC.CP006_MCF7_24H_X2_B7_DUO52HI53LO_N01	sa-1919918	MCF7	0.593917	0.0151273	0.0380043
N	N	N	CPC020_MCF7_24H_X4_F2B4_DUO52HI53LO_L18	spectinomycin	MCF7	0.593914	0.0151273	0.0380043
N	Y	N	CPC006_MCF7_6H_X3_B3_DUO52HI53LO_I03	calcitriol	MCF7	0.593879	0.0151785	0.0380806
N	N	N	CPC006_MCF7_24H_X3_F1B3_DUO52HI53LO_N18	mw-a1-12	MCF7	0.593879	0.0151785	0.0380806
N	N	N	CPC013_MCF7_6H_X1_B4_DUO52HI53LO_O19	brd-k48716658	MCF7	0.59387	0.0151888	0.0380806
N	N	N	HDAC002_MCF7_24H_X1_B7_DUO52HI53LO_C05	hdac1-selective	MCF7	0.593857	0.0152195	0.0381048
N	N	N	CPC013_MCF7_24H_X3_B5_DUO52HI53LO_L11	brd-k53214709	MCF7	0.593856	0.0152195	0.0381048
N	N	N	CPC007_MCF7_6H_X3_B3_DUO52HI53LO_D20	brd-k06956503	MCF7	0.593836	0.01524	0.0381048
Y	N	N	CPD001_MCF7_24H_X1_B6_DUO52HI53LO_J04	fludrocortisone	MCF7	0.593836	0.01524	0.0381048
N	N	N	CPC005_MCF7_24H_X2_B4_DUO52HI53LO_B10	cimaterol	MCF7	0.593831	0.0152502	0.0381048
N	N	N	CPC015_MCF7_6H_X2_B4_DUO52HI53LO_L14	tubaic-acid	MCF7	0.59378	0.0153321	0.0382025
N	N	N	CPC006_MCF7_24H_X1_B4_DUO52HI53LO_N14	erk-inhibitor-11e	MCF7	0.59378	0.0153321	0.0382025
Y	N	N	CPC011_MCF7_24H_X5_B5_DUO52HI53LO_F14	doxylamine	MCF7	0.593771	0.0153424	0.0382025
N	N	N	ASG001_MCF7_6H_X2_B7_DUO52HI53LO_C04	trichostatin-a	MCF7	0.593762	0.0153526	0.0382025
N	N	N	LJP001_MCF7_24H_X3_B2_DUO52HI53LO_N12	pf-562271	MCF7	0.593757	0.0153526	0.0382025
N	N	N	CPC012_MCF7_24H_X1_B5_DUO52HI53LO_K11	brd-k13794505	MCF7	0.593732	0.0153834	0.0382025
N	N	N	CPC009_MCF7_6H_X3.A2_F1B3_DUO52HI53LO_D15	brd-k40151202	MCF7	0.593732	0.0153834	0.0382025
N	N	N	CPC008_MCF7_6H_X3_F1B3_DUO52HI53LO_O06	brd-k53032901	MCF7	0.593728	0.0153936	0.0382025
N	N	N	CPC005_MCF7_24H_X3_B4_DUO52HI53LO_B15	tmph	MCF7	0.59372	0.0153936	0.0382025
N	N	N	CPD002_MCF7_6H_X1_B6_DUO52HI53LO_H19	celiprolol	MCF7	0.593715	0.0153936	0.0382025
N	N	N	CPC012_MCF7_24H_X1_B5_DUO52HI53LO_E14	brd-k36087356	MCF7	0.593702	0.0154038	0.0382025
N	N	N	CPC013_MCF7_24H_X5_F1B5_DUO52HI53LO_B20	brd-k61359235	MCF7	0.593695	0.0154243	0.0382025
Y	N	N	CPC020_MCF7_6H_X3_B4_DUO52HI53LO_P19	clomipramine	MCF7	0.593693	0.0154243	0.0382025
Y	N	N	CPD003_MCF7_24H_X3.L2_B6_DUO52HI53LO_F08	naftifine	MCF7	0.593679	0.015455	0.0382528
Y	N	N	CPC005_MCF7_24H_X1_B4_DUO52HI53LO_G16	yohimbine	MCF7	0.593647	0.015496	0.0382769
Y	N	N	CPC010_MCF7_24H_X5_B5_DUO52HI53LO_K20	doxapram	MCF7	0.593644	0.015496	0.0382769
N	N	N	CPD001_MCF7_6H_X2_B6_DUO52HI53LO_O16	gallamine	MCF7	0.59364	0.015496	0.0382769
Y	N	N	CPC005_MCF7_6H_X5_F1B5_DUO52HI53LO_G17	progesterone	MCF7	0.593636	0.0155165	0.0383018
N	N	N	LJP002_MCF7_6H_X3_F2B5_DUO52HI53LO_B10	jwe-035	MCF7	0.593608	0.0155472	0.0383519
Y	N	N	CPC020_MCF7_24H_X4_F2B4_DUO52HI53LO_M22	selegiline	MCF7	0.593554	0.0156701	0.0386021
N	N	N	CPC006_MCF7_6H_X5_B4_DUO52HI53LO_K15	brd-k19922318	MCF7	0.593528	0.0156804	0.0386021
Y	N	N	CPD002_MCF7_24H_X1_B6_DUO52HI53LO_F03	reboxetine	MCF7	0.593525	0.0156804	0.0386021
Y	N	N	CPD001_MCF7_6H_X2_B6_DUO52HI53LO_B22	alprenolol	MCF7	0.593506	0.0156906	0.0386021
Y	N	N	CPD002_MCF7_24H_X2_B6_DUO52HI53LO_G23	phenazopyridine	MCF7	0.59348	0.0157213	0.038626
N	N	N	CPD002_MCF7_6H_X1_B6_DUO52HI53LO_P10	isosorbide	MCF7	0.593479	0.0157213	0.038626
N	N	N	CPC007_MCF7_24H_X5_B5_DUO52HI53LO_N06	brd-k74029109	MCF7	0.593442	0.0157623	0.0387008
N	Y	N	CPD001_MCF7_6H_X2_B6_DUO52HI53LO_A14	acyclovir	MCF7	0.593405	0.0158033	0.0387755
N	N	N	CPC012_MCF7_24H_X3_B5_DUO52HI53LO_K10	bas-00535043	MCF7	0.593381	0.0158238	0.0387999
N	N	N	PCLB001_MCF7_6H_X1_F2B6_DUO52HI53LO_M19	wy-01-034	MCF7	0.593369	0.015875	0.0388987
N	N	N	CPC005_MCF7_6H_X1_B3_DUO52HI53LO_J22	vama-37	MCF7	0.593365	0.0158852	0.0388987
N	N	N	CPC007_MCF7_6H_X4_F1B5_DUO52HI53LO_E16	brd-k60571253	MCF7	0.593317	0.0159159	0.038948
N	N	N	MUC.CP003_MCF7_24H_X1_B7_DUO52HI53LO_D13	dipropyl-dopamine	MCF7	0.59323	0.0159774	0.0390724
N	N	N	CPC006_MCF7_24H_X5_B4_DUO52HI53LO_P19	bms-536924	MCF7	0.593207	0.0160286	0.0391715
N	N	N	CPC012_MCF7_6H_X2_B4_DUO52HI53LO_P06	brd-k22129929	MCF7	0.593178	0.0160696	0.0392456
N	N	N	CPC005_MCF7_24H_X2_B4_DUO52HI53LO_K09	tropisetron	MCF7	0.593158	0.0161003	0.0392685
N	N	N	CPC005_MCF7_24H_X3_B4_DUO52HI53LO_I17	hydrocotarnine	MCF7	0.593154	0.0161003	0.0392685
N	N	N	CPC007_MCF7_24H_X2_B5_DUO52HI53LO_B03	brd-k00203625	MCF7	0.593128	0.0161515	0.0393346
N	N	N	CPC020_MCF7_24H_X5_B5_DUO52HI53LO_D16	norethisterone	MCF7	0.593123	0.0161617	0.0393346
N	N	N	CPC007_MCF7_24H_X4_B5_DUO52HI53LO_J05	brd-k51745483	MCF7	0.593109	0.0161822	0.0393346
N	N	N	CPC005_MCF7_24H_X1_B4_DUO52HI53LO_I02	atpa	MCF7	0.593092	0.0161822	0.0393346
N	N	N	MUC.CP002_MCF7_6H_X2_B7_DUO52HI53LO_I13	sa-424068	MCF7	0.593074	0.0162129	0.0393346
Y	N	N	CPC011_MCF7_24H_X4_B5_DUO52HI53LO_O23	rabeprazole	MCF7	0.593071	0.0162129	0.0393346
N	N	N	CPC012_MCF7_6H_X4_F1B5_DUO52HI53LO_B13	brd-k06020002	MCF7	0.59307	0.0162129	0.0393346
N	N	N	CPC007_MCF7_24H_X5_B5_DUO52HI53LO_P04	brd-k78481586	MCF7	0.593063	0.0162129	0.0393346
N	N	N	LJP002_MCF7_6H_X2_F2B5_DUO52HI53LO_L03	mk-1775	MCF7	0.593015	0.0162437	0.0393506
N	N	N	CPC005_MCF7_6H_X2_F1B3_DUO52HI53LO_K07	salubrinal	MCF7	0.593003	0.0162642	0.0393506
N	N	N	CPC020_MCF7_24H_X4_F2B4_DUO52HI53LO_P17	amoxicillin	MCF7	0.593002	0.0162642	0.0393506
N	N	N	CPC007_MCF7_24H_X2_B5_DUO52HI53LO_L22	brd-a41630653	MCF7	0.592997	0.0162642	0.0393506
N	N	N	CPC008_MCF7_24H_X4_B5_DUO52HI53LO_P19	brd-k77681376	MCF7	0.592965	0.0163051	0.0393506
N	N	N	CPD001_MCF7_6H_X1_B6_DUO52HI53LO_E24	clorgiline	MCF7	0.592964	0.0163051	0.0393506
N	N	N	CPC006_MCF7_24H_X4_B4_DUO52HI53LO_J08	fluoropyruvate	MCF7	0.59296	0.0163051	0.0393506
N	N	N	CPC007_MCF7_24H_X2_B5_DUO52HI53LO_M04	brd-k33743361	MCF7	0.59296	0.0163051	0.0393506
N	N	N	CPC013_MCF7_6H_X3.A2_F1B3_DUO52HI53LO_K16	gant-61	MCF7	0.592937	0.0163359	0.0393989
N	Y	N	RAD001_MCF7_6H_X1_F1B5_DUO52HI53LO_I07	pentoxifylline	MCF7	0.592891	0.016428	0.0395952
N	N	N	MUC.CP006_MCF7_24H_X1_B7_DUO52HI53LO_O05	sa-1457103	MCF7	0.592878	0.016469	0.039642
N	N	N	CPC010_MCF7_24H_X2_B5_DUO52HI53LO_A17	psh-012	MCF7	0.592877	0.016469	0.039642
Y	N	N	CPD001_MCF7_6H_X1.A2_B6_DUO52HI53LO_J19	metoclopramide	MCF7	0.592859	0.0165304	0.0397639
N	N	N	CPD003_MCF7_6H_X2_B6_DUO52HI53LO_P08	viomycin	MCF7	0.592822	0.0165817	0.039809
N	N	N	CPC007_MCF7_24H_X3_B5_DUO52HI53LO_P21	psh-013	MCF7	0.592821	0.0165817	0.039809
N	N	N	CPD003_MCF7_24H_X2.L2_B6_DUO52HI53LO_H21	lymecycline	MCF7	0.592813	0.0165817	0.039809
Y	N	N	CPC011_MCF7_24H_X4_B5_DUO52HI53LO_J16	donepezil	MCF7	0.592808	0.0166021	0.0398321
N	N	N	CPC014_MCF7_24H_X5_F2B4_DUO52HI53LO_A10	emf-sumo1-3	MCF7	0.592796	0.0166329	0.0398727
N	N	N	CPD002_MCF7_6H_X3_B6_DUO52HI53LO_L18	tetryzoline	MCF7	0.592774	0.0166636	0.0398727
Y	N	N	CPC004_MCF7_6H_X1_B3_DUO52HI53LO_L24	ropinirole	MCF7	0.592772	0.0166636	0.0398727
N	N	N	MUC.CP001_MCF7_24H_X1_B7_DUO52HI53LO_I17	sa-1939079	MCF7	0.592772	0.0166636	0.0398727
N	N	N	CPD003_MCF7_24H_X3.L2_B6_DUO52HI53LO_C08	felbinac	MCF7	0.592763	0.0166841	0.0398727
Y	N	N	CPC020_MCF7_6H_X1_B4_DUO52HI53LO_H21	mexiletine	MCF7	0.592762	0.0166841	0.0398727
N	N	N	MUC.CP002_MCF7_6H_X1_B7_DUO52HI53LO_H08	sa-1458610	MCF7	0.592728	0.0167046	0.0398928
N	N	N	CPD002_MCF7_6H_X3_B6_DUO52HI53LO_C14	tiaprofenic-acid	MCF7	0.592726	0.016725	0.0398928
N	N	N	CPC008_MCF7_24H_X5_B5_DUO52HI53LO_I05	brd-k59222562	MCF7	0.592726	0.016725	0.0398928
N	N	N	CPC008_MCF7_6H_X3_F1B3_DUO52HI53LO_K12	brd-k20923001	MCF7	0.592708	0.0167558	0.0399056
N	N	N	CPC008_MCF7_24H_X5_B5_DUO52HI53LO_A11	brd-a08662020	MCF7	0.592702	0.016766	0.0399056
N	N	N	CPC012_MCF7_24H_X2_B5_DUO52HI53LO_N15	brd-k10554164	MCF7	0.592674	0.0167763	0.0399056
N	N	N	CPC008_MCF7_6H_X5_F2B5_DUO52HI53LO_L12	brd-k37498076	MCF7	0.592671	0.0167865	0.0399056
N	N	N	CPC005_MCF7_24H_X2_B4_DUO52HI53LO_J12	dihydroergocristine	MCF7	0.592665	0.0167967	0.0399056
N	N	N	CPD003_MCF7_6H_X2_B6_DUO52HI53LO_K14	bephenium	MCF7	0.592661	0.0167967	0.0399056
Y	N	N	CPC020_MCF7_6H_X2_B4_DUO52HI53LO_N04	propylthiouracil	MCF7	0.592641	0.0168172	0.0399056
N	N	N	LJP001_MCF7_24H_X3_B2_DUO52HI53LO_C13	hg-6-64-01	MCF7	0.592623	0.0168172	0.0399056
N	N	N	CPD002_MCF7_6H_X3_B6_DUO52HI53LO_E10	etifenin	MCF7	0.592605	0.0168479	0.0399513
Y	N	N	CPD002_MCF7_6H_X1_B6_DUO52HI53LO_O13	primaquine	MCF7	0.592603	0.0168582	0.0399513
Y	N	N	CPC005_MCF7_24H_X5_F2B4_DUO52HI53LO_M01	tocainide	MCF7	0.592575	0.0168889	0.0399968
N	N	N	CPC007_MCF7_24H_X1_B5_DUO52HI53LO_H21	brd-k70415218	MCF7	0.592571	0.0168992	0.0399968
N	N	N	CPD003_MCF7_24H_X3_B6_DUO52HI53LO_A14	clioquinol	MCF7	0.59256	0.0169196	0.0400196
N	N	N	PCLB001_MCF7_24H_X1_B7_DUO52HI53LO_J10	mw-shh-97	MCF7	0.592523	0.0169811	0.0401344
N	N	N	CPC005_MCF7_24H_X3_B4_DUO52HI53LO_F08	arc-239	MCF7	0.592514	0.0169913	0.0401344
Y	N	N	CPC004_MCF7_6H_X5_F1B5_DUO52HI53LO_E02	etodolac	MCF7	0.592506	0.0170118	0.0401344
Y	N	N	CPC013_MCF7_24H_X3_B5_DUO52HI53LO_A12	daunorubicin	MCF7	0.592496	0.0170118	0.0401344
N	N	N	CPC006_MCF7_24H_X3_B4_DUO52HI53LO_H11	bms-641988	MCF7	0.592487	0.0170323	0.0401569
N	Y	N	CPD003_MCF7_6H_X2_B6_DUO52HI53LO_D14	trifluridine	MCF7	0.592446	0.0170528	0.0401795
N	N	N	MUC.CP001_MCF7_6H_X2_B7_DUO52HI53LO_D16	sa-1925621	MCF7	0.592395	0.017104	0.0402179
N	N	N	CPC008_MCF7_6H_X5_F2B5_DUO52HI53LO_E09	brd-a66604020	MCF7	0.592382	0.0171142	0.0402179
N	N	N	CPC006_MCF7_6H_X5_B4_DUO52HI53LO_D15	azd-7545	MCF7	0.592377	0.0171245	0.0402179
N	N	N	MUC.CP001_MCF7_24H_X2_B7_DUO52HI53LO_G14	sa-247654	MCF7	0.592362	0.0171347	0.0402179
N	N	N	MUC.CP004_MCF7_24H_X1_B7_DUO52HI53LO_G03	sa-422830	MCF7	0.59236	0.0171347	0.0402179
N	N	N	CPC007_MCF7_24H_X3_B5_DUO52HI53LO_A14	brd-k59761766	MCF7	0.592338	0.0171347	0.0402179
N	N	N	CPC014_MCF7_24H_X3_B5_DUO52HI53LO_A22	emf-sumo1-12	MCF7	0.592283	0.0172269	0.0403757
N	Y	N	CPC006_MCF7_24H_X2_B4_DUO52HI53LO_G13	simvastatin	MCF7	0.592253	0.0172371	0.0403757
N	N	N	CPC007_MCF7_24H_X2_B5_DUO52HI53LO_C07	brd-k62902879	MCF7	0.59223	0.0172986	0.0403757
N	N	N	CPD002_MCF7_6H_X3_B6_DUO52HI53LO_G02	demeclocycline	MCF7	0.592221	0.0172986	0.0403757
N	N	N	CPC012_MCF7_24H_X1_B5_DUO52HI53LO_M13	brd-k00551481	MCF7	0.592211	0.0172986	0.0403757
N	N	N	CPC012_MCF7_6H_X1_B3_DUO52HI53LO_L17	brd-a67306036	MCF7	0.592207	0.0173191	0.0403757
N	N	N	CPD001_MCF7_24H_X3_B6_DUO52HI53LO_P01	amikacin	MCF7	0.592182	0.0173498	0.0403757
N	N	N	CPD002_MCF7_6H_X3_B6_DUO52HI53LO_M21	ceforanide	MCF7	0.592181	0.0173498	0.0403757
N	N	N	CPC010_MCF7_24H_X5_B5_DUO52HI53LO_B14	spb02303	MCF7	0.592172	0.01736	0.0403757
Y	N	N	CPC011_MCF7_24H_X5_B5_DUO52HI53LO_F13	amlexanox	MCF7	0.592171	0.01736	0.0403757
Y	N	N	CPC014_MCF7_6H_X1_B4_DUO52HI53LO_B24	ziprasidone	MCF7	0.592166	0.01736	0.0403757
N	N	N	CPC014_MCF7_24H_X3_B5_DUO52HI53LO_J11	gr-235	MCF7	0.592165	0.01736	0.0403757
N	N	N	CPC020_MCF7_24H_X4_F2B4_DUO52HI53LO_L21	stavudine	MCF7	0.592155	0.0173703	0.0403757
N	N	N	CPD001_MCF7_6H_X1_B6_DUO52HI53LO_N19	nefopam	MCF7	0.592148	0.0173805	0.0403757
N	N	N	MUC.CP002_MCF7_6H_X1_B7_DUO52HI53LO_M14	sa-85268	MCF7	0.592132	0.0173908	0.0403757
N	N	N	CPC006_MCF7_24H_X2_B4_DUO52HI53LO_C09	cay-10618	MCF7	0.592122	0.0174113	0.0403757
N	N	N	LJP001_MCF7_6H_X1_B2_DUO53HI52LO_I23	bx-912	MCF7	0.592119	0.0174113	0.0403757
N	N	N	CPC012_MCF7_24H_X2_B5_DUO52HI53LO_G17	brd-a36165599	MCF7	0.592118	0.0174113	0.0403757
N	N	N	CPC017_MCF7_24H_X4_B5_DUO52HI53LO_D19	cgp-52432	MCF7	0.592097	0.0174113	0.0403757
N	N	N	CPC013_MCF7_24H_X4_F1B5_DUO52HI53LO_L21	brd-a25416824	MCF7	0.592086	0.0174215	0.0403757
N	N	N	CPC005_MCF7_6H_X2_F1B3_DUO52HI53LO_A20	hexylresorcinol	MCF7	0.592066	0.017442	0.0403977
N	N	N	MUC.CP002_MCF7_6H_X3_B7_DUO52HI53LO_F07	tws-119	MCF7	0.592035	0.0174727	0.0404434
Y	N	N	CPC006_MCF7_6H_X4_B4_DUO52HI53LO_E10	promazine	MCF7	0.592002	0.0175649	0.0406312
N	N	N	CPC012_MCF7_6H_X1_B3_DUO52HI53LO_E11	brd-k14704318	MCF7	0.591944	0.0176161	0.0407241
N	N	N	LJP001_MCF7_24H_X3_B2_DUO52HI53LO_J21	as-605240	MCF7	0.59194	0.0176366	0.0407458
N	Y	N	CPC006_MCF7_6H_X5_B4_DUO52HI53LO_D24	lovastatin	MCF7	0.591896	0.0177288	0.0409074
Y	N	N	CPD002_MCF7_6H_X3_B6_DUO52HI53LO_G19	carbimazole	MCF7	0.591894	0.0177288	0.0409074
N	N	N	CPD001_MCF7_6H_X2_B6_DUO52HI53LO_D03	tranexamic-acid	MCF7	0.591864	0.0177697	0.0409762
N	N	N	CPC011_MCF7_24H_X4_B5_DUO52HI53LO_H22	pirenperone	MCF7	0.591808	0.0178721	0.0411542
N	N	N	CPC004_MCF7_6H_X5_F1B5_DUO52HI53LO_I22	brd-k54906270	MCF7	0.591807	0.0178824	0.0411542
N	N	N	CPC013_MCF7_24H_X5_F1B5_DUO52HI53LO_C02	brd-k51608872	MCF7	0.591803	0.0179029	0.0411542
N	N	N	CPC010_MCF7_24H_X1_B5_DUO52HI53LO_C03	brd-k26947839	MCF7	0.591801	0.0179029	0.0411542
Y	N	N	CPC005_MCF7_6H_X2_B3_DUO52HI53LO_I07	triprolidine	MCF7	0.591799	0.0179029	0.0411542
N	N	N	CPC014_MCF7_6H_X2_B4_DUO52HI53LO_P24	tenofovir	MCF7	0.591785	0.0179541	0.0412462
Y	N	N	CPC006_MCF7_6H_X3_B3_DUO52HI53LO_N01	idarubicin	MCF7	0.591772	0.0179848	0.0412909
N	N	N	CPC008_MCF7_6H_X5_F2B5_DUO52HI53LO_M12	brd-k40175949	MCF7	0.591703	0.0181384	0.0415658
Y	N	N	CPC013_MCF7_24H_X4_F1B5_DUO52HI53LO_D01	carbetocin	MCF7	0.591691	0.0181384	0.0415658
N	N	N	CPC009_MCF7_6H_X3.A2_F1B3_DUO52HI53LO_K22	brd-k65148867	MCF7	0.59169	0.0181384	0.0415658
N	N	N	CPC008_MCF7_24H_X4_B5_DUO52HI53LO_L08	brd-k69834151	MCF7	0.591663	0.0181999	0.0416807
Y	N	N	CPD002_MCF7_24H_X2_B6_DUO52HI53LO_F23	glycopyrrolate	MCF7	0.59165	0.0182204	0.0416991
Y	N	N	CPC020_MCF7_24H_X4_F2B4_DUO52HI53LO_H02	triamterene	MCF7	0.591647	0.0182306	0.0416991
N	N	N	CPC006_MCF7_6H_X1_B3_DUO52HI53LO_M17	pkcbeta-inhibitor	MCF7	0.591587	0.0183842	0.0420244
N	N	N	CPC011_MCF7_24H_X4_B5_DUO52HI53LO_D24	melperone	MCF7	0.591558	0.0184252	0.0420919
N	N	N	CPD001_MCF7_6H_X1_B6_DUO52HI53LO_C15	levodopa	MCF7	0.591549	0.0184662	0.0420988
N	N	N	CPC017_MCF7_24H_X1_B4_DUO52HI53LO_G24	mrs-1334	MCF7	0.591544	0.0184764	0.0420988
N	N	N	CPC008_MCF7_24H_X5_B5_DUO52HI53LO_G02	brd-k96740880	MCF7	0.59152	0.0184867	0.0420988
N	N	N	CPC010_MCF7_24H_X3_B5_DUO52HI53LO_M09	brd-k89486464	MCF7	0.591514	0.0184867	0.0420988
N	N	N	MUC.CP001_MCF7_24H_X2_B7_DUO52HI53LO_A15	sa-96835	MCF7	0.591498	0.0184969	0.0420988
N	N	N	MUC.CP004_MCF7_6H_X1_B7_DUO52HI53LO_L11	sa-1457169	MCF7	0.59149	0.0184969	0.0420988
N	N	N	CPC006_MCF7_24H_X3_B4_DUO52HI53LO_F12	gw-405833	MCF7	0.591474	0.0185379	0.0421659
N	N	N	CPC012_MCF7_24H_X4_B5_DUO52HI53LO_O13	brd-k31851742	MCF7	0.591458	0.0185583	0.0421864
N	N	N	CPC004_MCF7_6H_X2_B3_DUO52HI53LO_I10	chloroxine	MCF7	0.591396	0.0186198	0.0422077
N	N	N	CPC012_MCF7_6H_X5_F1B5_DUO52HI53LO_F24	brd-k15475572	MCF7	0.591387	0.01863	0.0422077
N	N	N	LJP001_MCF7_6H_X4_B2_DUO52HI53LO_B06	alw-ii-38-3	MCF7	0.591382	0.01863	0.0422077
N	N	N	CPC007_MCF7_24H_X3_B5_DUO52HI53LO_F20	brd-a06641369	MCF7	0.591361	0.0186505	0.0422077
N	N	N	CPC012_MCF7_24H_X4_B5_DUO52HI53LO_M21	brd-k95895342	MCF7	0.59135	0.0186505	0.0422077
Y	N	N	CPC020_MCF7_6H_X5_F1B5_DUO52HI53LO_P13	tizanidine	MCF7	0.591345	0.018671	0.0422077
Y	N	N	MUC.CP002_MCF7_6H_X1_B7_DUO52HI53LO_D19	ketotifen	MCF7	0.591345	0.018671	0.0422077
N	N	N	CPC007_MCF7_24H_X1_B5_DUO52HI53LO_O12	ag-14361	MCF7	0.591326	0.018671	0.0422077
N	N	N	CPD001_MCF7_6H_X2_B6_DUO52HI53LO_D01	zaprinast	MCF7	0.591324	0.018671	0.0422077
N	N	N	MUC.CP003_MCF7_6H_X2_B7_DUO52HI53LO_I05	sa-1919584	MCF7	0.591302	0.0186915	0.0422281
N	N	N	CPC006_MCF7_24H_X2_B4_DUO52HI53LO_H16	zm-336372	MCF7	0.591222	0.0187837	0.0423295
N	N	N	MUC.CP003_MCF7_6H_X3_B7_DUO52HI53LO_K22	sa-424589	MCF7	0.59122	0.0187837	0.0423295
N	N	N	MUC.CP006_MCF7_24H_X3_B7_DUO52HI53LO_F21	sa-1456102	MCF7	0.59122	0.0187837	0.0423295
N	N	N	CPC005_MCF7_24H_X3_B4_DUO52HI53LO_B06	anpirtoline	MCF7	0.591216	0.0187939	0.0423295
N	N	N	CPC008_MCF7_6H_X1_B3_DUO52HI53LO_I18	ku-c104129	MCF7	0.591209	0.0187939	0.0423295
Y	N	N	CPC011_MCF7_6H_X1_B3_DUO52HI53LO_J22	mestranol	MCF7	0.591188	0.0188246	0.0423727
N	N	N	CPC006_MCF7_6H_X1_B3_DUO52HI53LO_J22	qs-11	MCF7	0.591175	0.0188554	0.0423871
N	N	N	CPC006_MCF7_6H_X3_B3_DUO52HI53LO_O08	cytosporone-b	MCF7	0.591167	0.0188656	0.0423871
N	N	N	LJP001_MCF7_24H_X3_B2_DUO52HI53LO_M07	npk76-ii-72-1	MCF7	0.591163	0.0188656	0.0423871
N	N	N	CPD002_MCF7_6H_X2_B6_DUO52HI53LO_J11	carbadox	MCF7	0.591129	0.0188861	0.0424072
N	N	N	CPD002_MCF7_24H_X2_B6_DUO52HI53LO_K15	meclozine	MCF7	0.59105	0.0189988	0.0426311
Y	N	N	CPD003_MCF7_24H_X1_B6_DUO52HI53LO_B13	sotalol	MCF7	0.591041	0.019009	0.0426311
N	N	N	CPC007_MCF7_6H_X4_F1B5_DUO52HI53LO_N10	brd-k22546959	MCF7	0.591036	0.0190295	0.042645
N	N	N	CPC007_MCF7_24H_X2_B5_DUO52HI53LO_J21	brd-k84203638	MCF7	0.591026	0.01905	0.042645
Y	N	N	CPC020_MCF7_24H_X3_F1B4_DUO52HI53LO_N18	tropicamide	MCF7	0.591015	0.01905	0.042645
N	N	N	MUC.CP006_MCF7_24H_X3_B7_DUO52HI53LO_N04	sa-1919345	MCF7	0.590999	0.0190909	0.0427107
N	N	N	CPC005_MCF7_24H_X2_B4_DUO52HI53LO_I04	zacopride	MCF7	0.590977	0.0191217	0.0427535
Y	N	N	CPC010_MCF7_24H_X1_B5_DUO52HI53LO_G24	cefdinir	MCF7	0.590938	0.0192036	0.042908
Y	N	N	CPD001_MCF7_24H_X2_B6_DUO52HI53LO_F01	clenbuterol	MCF7	0.590915	0.0192241	0.042908
N	N	N	CPC006_MCF7_6H_X1_B3_DUO52HI53LO_K23	bucladesine	MCF7	0.590897	0.019265	0.042908
N	N	N	MUC.CP002_MCF7_24H_X1_B7_DUO52HI53LO_B07	sa-101686	MCF7	0.590877	0.0192958	0.042908
N	N	N	CPD001_MCF7_6H_X2_B6_DUO52HI53LO_C13	sulfathiazole	MCF7	0.590876	0.0192958	0.042908
N	Y	N	CPC006_MCF7_24H_X2_B4_DUO52HI53LO_N21	bms-754807	MCF7	0.590873	0.0192958	0.042908
N	N	N	CPD002_MCF7_6H_X2_B6_DUO52HI53LO_A20	ceftazidime	MCF7	0.59087	0.0192958	0.042908
N	N	N	CPC005_MCF7_6H_X5_F1B5_DUO52HI53LO_M18	pirlindole	MCF7	0.590866	0.0192958	0.042908
N	N	N	MUC.CP006_MCF7_24H_X1_B7_DUO52HI53LO_C21	sa-102607	MCF7	0.590862	0.0192958	0.042908
N	N	N	MUC.CP003_MCF7_6H_X3_B7_DUO52HI53LO_K19	sa-103123	MCF7	0.590852	0.0193265	0.042944
N	N	N	CPC010_MCF7_24H_X3_B5_DUO52HI53LO_L07	brd-k92033419	MCF7	0.590849	0.0193367	0.042944
N	N	N	CPC013_MCF7_6H_X5_F1B5_DUO52HI53LO_O15	brd-k54331210	MCF7	0.590835	0.019347	0.042944
Y	N	N	CPC011_MCF7_6H_X3_B3_DUO52HI53LO_L10	milrinone	MCF7	0.590801	0.0194187	0.0430771
N	N	N	CPC006_MCF7_24H_X3_B4_DUO52HI53LO_H22	purmorphamine	MCF7	0.590786	0.0194392	0.0430966
N	N	N	MUC.CP006_MCF7_24H_X3_B7_DUO52HI53LO_M06	sa-1921783	MCF7	0.590751	0.0194904	0.0431841
N	N	N	CPC005_MCF7_24H_X4_B5_DUO52HI53LO_G23	bw-b70c	MCF7	0.590746	0.0195108	0.0432034
N	N	N	CPC008_MCF7_24H_X4_B5_DUO52HI53LO_B08	brd-k82768082	MCF7	0.590693	0.0195825	0.0432055
N	N	N	CPC008_MCF7_6H_X1_B3_DUO52HI53LO_D18	brd-k80822897	MCF7	0.590683	0.0195928	0.0432055
Y	N	N	CPD002_MCF7_24H_X1_B6_DUO52HI53LO_B21	nicotinamide	MCF7	0.590678	0.0196235	0.0432055
N	N	N	CPC009_MCF7_6H_X2_B3_DUO52HI53LO_D16	brd-k33182644	MCF7	0.590673	0.0196337	0.0432055
N	N	N	CPC014_MCF7_6H_X3_B4_DUO52HI53LO_O19	brd-k32927008	MCF7	0.590669	0.0196542	0.0432055
N	N	N	CPC008_MCF7_24H_X5_B5_DUO52HI53LO_J09	vu-0424182-2	MCF7	0.590664	0.0196542	0.0432055
N	N	N	CPD001_MCF7_24H_X2_B6_DUO52HI53LO_J23	ambroxol	MCF7	0.59066	0.0196542	0.0432055
N	N	N	CPC006_MCF7_6H_X5_B4_DUO52HI53LO_G24	brd-k59019422	MCF7	0.59066	0.0196542	0.0432055
N	N	N	CPC007_MCF7_6H_X2_F1B3_DUO52HI53LO_G15	brd-k27520107	MCF7	0.590658	0.0196542	0.0432055
N	N	N	LJP001_MCF7_6H_X2_B2_DUO52HI53LO_H23	kin001-242	MCF7	0.590657	0.0196542	0.0432055
N	N	N	CPC012_MCF7_6H_X3_B4_DUO52HI53LO_O21	brd-k11981252	MCF7	0.590643	0.0196542	0.0432055
N	N	N	LJP002_MCF7_6H_X2_F2B5_DUO52HI53LO_N08	pf-04217903	MCF7	0.59064	0.0196542	0.0432055
N	N	N	CPC005_MCF7_6H_X5_F1B5_DUO52HI53LO_C01	amylocaine	MCF7	0.590627	0.0196645	0.0432055
N	N	N	CPC011_MCF7_24H_X4_B5_DUO52HI53LO_G08	meropenem	MCF7	0.590592	0.0196952	0.043218
N	N	N	CPD001_MCF7_24H_X3_B6_DUO52HI53LO_P11	fadrozole	MCF7	0.59059	0.0196952	0.043218
N	N	N	CPC014_MCF7_24H_X3_B5_DUO52HI53LO_N08	mirin	MCF7	0.590577	0.0197054	0.043218
N	N	N	MUC.CP004_MCF7_24H_X3_B7_DUO52HI53LO_K18	sa-1456305	MCF7	0.590555	0.0197464	0.0432563
N	N	N	CPC008_MCF7_6H_X3_F1B3_DUO52HI53LO_P15	brd-k75999307	MCF7	0.590554	0.0197464	0.0432563
N	N	N	MUC.CP001_MCF7_24H_X2_B7_DUO52HI53LO_B24	sa-1939938	MCF7	0.590526	0.0197771	0.0432878
N	N	N	CPC008_MCF7_6H_X3_F1B3_DUO52HI53LO_G01	brd-k98439022	MCF7	0.590498	0.0198079	0.0432878
N	N	N	CPC007_MCF7_24H_X2_B5_DUO52HI53LO_L21	brd-k03371390	MCF7	0.59048	0.0198079	0.0432878
N	N	N	CPC007_MCF7_6H_X2_F1B3_DUO52HI53LO_N07	brd-k71835137	MCF7	0.590477	0.0198079	0.0432878
N	N	N	CPC014_MCF7_24H_X1_B5_DUO52HI53LO_L02	apha-compound-8	MCF7	0.590446	0.0198591	0.0433739
N	N	N	CPC014_MCF7_6H_X3_B4_DUO52HI53LO_N01	tyrphostin-ag-1288	MCF7	0.590426	0.0198796	0.0433929
N	N	N	CPC004_MCF7_6H_X1_B3_DUO52HI53LO_O01	ru-24969	MCF7	0.590416	0.0199103	0.0434084
N	N	N	MUC.CP004_MCF7_6H_X3_B7_DUO52HI53LO_E11	gatifloxacin	MCF7	0.590412	0.0199103	0.0434084
N	N	N	CPC014_MCF7_6H_X2_B4_DUO52HI53LO_F12	k3644	MCF7	0.590395	0.0199615	0.0434394
N	Y	N	CPC020_MCF7_6H_X1_B4_DUO52HI53LO_D15	mirtazapine	MCF7	0.590377	0.0199717	0.0434394
N	N	N	CPC013_MCF7_6H_X3.A2_F1B3_DUO52HI53LO_H01	brd-a96272097	MCF7	0.590373	0.0199717	0.0434394
N	N	N	CPC005_MCF7_24H_X5_F2B4_DUO52HI53LO_I22	ici-118551	MCF7	0.590371	0.0199717	0.0434394
N	N	N	CPC010_MCF7_24H_X5_B5_DUO52HI53LO_H07	brd-a55609290	MCF7	0.590295	0.0200844	0.0436258
N	N	N	CPC014_MCF7_6H_X4_F1B5_DUO52HI53LO_P23	oxalomalic-acid	MCF7	0.590294	0.0200844	0.0436258
N	N	N	CPC006_MCF7_6H_X5_B4_DUO52HI53LO_K24	brd-k41087962	MCF7	0.590292	0.0200946	0.0436258
N	N	N	CPC013_MCF7_6H_X5_F1B5_DUO52HI53LO_F18	k784-3391	MCF7	0.590283	0.0201049	0.0436258
N	N	N	CPC014_MCF7_6H_X1_B4_DUO52HI53LO_A16	st-4062971	MCF7	0.590261	0.0201356	0.0436667
N	N	N	MUC.CP006_MCF7_6H_X3_B7_DUO52HI53LO_A21	t-0156	MCF7	0.590235	0.0201971	0.0437448
N	N	N	MUC.CP003_MCF7_6H_X3_B7_DUO52HI53LO_H18	hispidin	MCF7	0.590234	0.0201971	0.0437448
N	N	N	CPC006_MCF7_6H_X5_B4_DUO52HI53LO_F18	brd-k71726959	MCF7	0.59022	0.0202073	0.0437448
N	N	N	CPC007_MCF7_6H_X1.A2_F1B3_DUO52HI53LO_G04	brd-k93443135	MCF7	0.590195	0.0202278	0.0437634
N	N	N	MUC.CP002_MCF7_24H_X2_B7_DUO52HI53LO_N22	sa-419083	MCF7	0.590161	0.0202585	0.0437784
N	N	N	CPC004_MCF7_6H_X2_B3_DUO52HI53LO_G17	asiatic-acid	MCF7	0.590158	0.0202585	0.0437784
Y	N	N	CPD003_MCF7_6H_X2_B6_DUO52HI53LO_C21	aminophylline	MCF7	0.590113	0.0203404	0.0439296
Y	N	N	CPD002_MCF7_6H_X3_B6_DUO52HI53LO_O03	vatalanib	MCF7	0.590073	0.0204121	0.0440327
Y	N	N	CPD001_MCF7_6H_X2_B6_DUO52HI53LO_E01	furosemide	MCF7	0.590059	0.0204121	0.0440327
Y	N	N	CPC013_MCF7_24H_X5_F1B5_DUO52HI53LO_E21	axitinib	MCF7	0.590051	0.0204429	0.0440732
N	N	N	CPC008_MCF7_24H_X5_B5_DUO52HI53LO_D23	brd-k08829932	MCF7	0.590008	0.0204838	0.0441356
N	N	N	CPC006_MCF7_6H_X5_B4_DUO52HI53LO_B22	nsc-23766	MCF7	0.589977	0.0205453	0.0442421
N	N	N	CPC011_MCF7_24H_X4_B5_DUO52HI53LO_N20	brd-k09295900	MCF7	0.58991	0.0206272	0.0443886
N	N	N	CPD003_MCF7_24H_X3_B6_DUO52HI53LO_F03	nitrocaramiphen	MCF7	0.589907	0.0206375	0.0443886
N	N	N	CPC012_MCF7_24H_X4_B5_DUO52HI53LO_J06	brd-k04188046	MCF7	0.589859	0.0207296	0.0445608
N	N	N	MUC.CP002_MCF7_6H_X3_B7_DUO52HI53LO_P03	sa-1459975	MCF7	0.589848	0.0207808	0.0446448
N	N	N	CPC007_MCF7_6H_X4_F1B5_DUO52HI53LO_O15	brd-k91818252	MCF7	0.589843	0.0208013	0.0446627
N	N	N	CPD002_MCF7_24H_X1_B6_DUO52HI53LO_K13	meclocycline	MCF7	0.589812	0.0208423	0.0446892
N	N	N	CPD002_MCF7_6H_X3_B6_DUO52HI53LO_F12	tetraethylenepentamine	MCF7	0.589797	0.0208833	0.0446892
N	N	N	CPC008_MCF7_6H_X1_B3_DUO52HI53LO_O05	brd-k31286015	MCF7	0.589792	0.0208833	0.0446892
Y	N	N	CPC020_MCF7_6H_X5_F1B5_DUO52HI53LO_O02	doxepin	MCF7	0.589771	0.0208935	0.0446892
N	N	N	CPD001_MCF7_6H_X3_B6_DUO52HI53LO_E07	sulfadiazine	MCF7	0.589769	0.0208935	0.0446892
N	N	N	CPD003_MCF7_24H_X3_B6_DUO52HI53LO_P16	azaperone	MCF7	0.589765	0.020914	0.0446892
N	N	N	CPC005_MCF7_6H_X3_B3_DUO52HI53LO_N02	sdm25n	MCF7	0.589758	0.0209242	0.0446892
N	N	N	MUC.CP004_MCF7_24H_X3_B7_DUO52HI53LO_B23	sa-1458306	MCF7	0.589752	0.0209447	0.0446892
N	N	N	CPC010_MCF7_6H_X3_B3_DUO52HI53LO_A23	nafadotride	MCF7	0.589732	0.0209652	0.0446892
N	N	N	CPC005_MCF7_24H_X4_B5_DUO52HI53LO_H23	ro-25-6981	MCF7	0.589716	0.0209857	0.0446892
N	N	N	CPC013_MCF7_24H_X5_F1B5_DUO52HI53LO_N24	brd-k58547240	MCF7	0.589712	0.0209857	0.0446892
N	N	N	MUC.CP004_MCF7_24H_X2_B7_DUO52HI53LO_G24	sa-1973509	MCF7	0.589711	0.0209857	0.0446892
Y	N	N	CPC005_MCF7_6H_X3_B3_DUO52HI53LO_P19	fluoxetine	MCF7	0.589699	0.0209959	0.0446892
N	N	N	CPC008_MCF7_24H_X4_B5_DUO52HI53LO_G19	brd-a81045722	MCF7	0.589692	0.0209959	0.0446892
Y	N	N	CPD003_MCF7_6H_X1_B6_DUO52HI53LO_O02	formoterol	MCF7	0.589691	0.0209959	0.0446892
N	N	N	HDAC002_MCF7_24H_X1_B7_DUO52HI53LO_N08	tubastatin-a	MCF7	0.589659	0.0210266	0.0447288
N	N	N	CPC007_MCF7_6H_X1.A2_F1B3_DUO52HI53LO_F18	brd-k89190195	MCF7	0.589628	0.0210471	0.0447464
N	N	N	MUC.CP003_MCF7_6H_X2_B7_DUO52HI53LO_K09	sa-1457472	MCF7	0.589607	0.0210983	0.0448253
Y	N	N	CPD001_MCF7_24H_X1_B6_DUO52HI53LO_J10	diethylcarbamazine	MCF7	0.589596	0.0211086	0.0448253
N	N	N	MUC.CP001_MCF7_24H_X2_B7_DUO52HI53LO_E10	sa-1462246	MCF7	0.58957	0.0212008	0.044995
N	N	N	CPC014_MCF7_6H_X2_B4_DUO52HI53LO_K18	emf-sumo1-7	MCF7	0.589519	0.0212827	0.0451386
N	N	N	LJP002_MCF7_6H_X1_F2B5_DUO52HI53LO_D03	jnk-9l	MCF7	0.589514	0.0212929	0.0451386
N	N	N	CPC007_MCF7_6H_X2_F1B3_DUO52HI53LO_F16	brd-k39522184	MCF7	0.589466	0.0213544	0.0452428
N	N	N	CPD001_MCF7_24H_X2_B6_DUO52HI53LO_E23	methapyrilene	MCF7	0.589441	0.0213851	0.0452818
N	N	N	CPC008_MCF7_6H_X1_B3_DUO52HI53LO_H12	ku-c104253	MCF7	0.589419	0.0214158	0.0453076
N	N	N	CPC004_MCF7_6H_X5_F1B5_DUO52HI53LO_P02	hypericin	MCF7	0.589407	0.0214363	0.0453076
N	N	N	CPC014_MCF7_6H_X5_F1B5_DUO52HI53LO_M01	brd-a99518825	MCF7	0.589395	0.0214363	0.0453076
N	N	N	CPC006_MCF7_24H_X2_B4_DUO52HI53LO_F15	dl-tboa	MCF7	0.589393	0.0214466	0.0453076
N	N	N	CPC008_MCF7_6H_X3_F1B3_DUO52HI53LO_H13	brd-k85937960	MCF7	0.589376	0.0214773	0.0453204
N	Y	N	CPC006_MCF7_6H_X5_B4_DUO52HI53LO_C11	rucaparib	MCF7	0.589371	0.0214773	0.0453204
N	N	N	CPC008_MCF7_24H_X5_B5_DUO52HI53LO_L01	bjm-csc-15	MCF7	0.589348	0.0214978	0.0453376
N	N	N	CPC005_MCF7_6H_X3_B3_DUO52HI53LO_N05	fisetinidol	MCF7	0.589304	0.0215592	0.0454412
N	N	N	CPC004_MCF7_6H_X2_B3_DUO52HI53LO_E18	estradiol-benzoate	MCF7	0.589291	0.0215797	0.0454538
N	N	N	MUC.CP006_MCF7_6H_X3_B7_DUO52HI53LO_A12	sa-792987	MCF7	0.589281	0.02159	0.0454538
N	N	N	MUC.CP006_MCF7_6H_X2_B7_DUO52HI53LO_H14	sa-85764	MCF7	0.589247	0.0216412	0.0455095
Y	N	N	CPD001_MCF7_6H_X1_B6_DUO52HI53LO_L06	trazodone	MCF7	0.589246	0.0216412	0.0455095
N	N	N	CPC004_MCF7_6H_X1_B3_DUO52HI53LO_N23	tebuthiuron	MCF7	0.589231	0.0216821	0.0455696
N	N	N	CPC013_MCF7_24H_X5_F1B5_DUO52HI53LO_H15	brd-k58628167	MCF7	0.589204	0.0217026	0.0455866
N	N	N	CPC007_MCF7_6H_X3_B3_DUO52HI53LO_L10	brd-k45308677	MCF7	0.589182	0.0217333	0.045589
N	N	N	CPC005_MCF7_6H_X1_B3_DUO52HI53LO_O24	lasalocid	MCF7	0.589163	0.0217743	0.045589
N	N	N	CPC005_MCF7_24H_X2_B4_DUO52HI53LO_D12	ag-99	MCF7	0.589151	0.0217743	0.045589
N	N	N	CPC006_MCF7_6H_X5_B4_DUO52HI53LO_F20	bml-259	MCF7	0.589144	0.0217846	0.045589
N	N	N	CPC007_MCF7_6H_X4_F1B5_DUO52HI53LO_L24	brd-k73099734	MCF7	0.589144	0.0217846	0.045589
N	N	N	CPD001_MCF7_24H_X3_B6_DUO52HI53LO_M03	morantel	MCF7	0.589135	0.0217948	0.045589
N	N	N	CPD001_MCF7_24H_X2_B6_DUO52HI53LO_L01	metitepine	MCF7	0.589122	0.021805	0.045589
N	N	N	CPC013_MCF7_24H_X3_B5_DUO52HI53LO_B09	brd-a43087975	MCF7	0.589116	0.0218153	0.045589
N	N	N	CPC012_MCF7_6H_X2_B4_DUO52HI53LO_C02	nikkomycin	MCF7	0.589116	0.0218153	0.045589
N	N	N	CPC013_MCF7_24H_X1_B5_DUO52HI53LO_J09	brd-k00390580	MCF7	0.589095	0.021846	0.0456273
Y	N	N	CPC020_MCF7_6H_X3_B4_DUO52HI53LO_H07	budesonide	MCF7	0.589071	0.0219177	0.0457176
N	N	N	CPD002_MCF7_6H_X2_B6_DUO52HI53LO_D19	lacidipine	MCF7	0.589059	0.0219382	0.0457176
N	N	N	CPC005_MCF7_6H_X5_F1B5_DUO52HI53LO_B19	bisindolylmaleimide	MCF7	0.589059	0.0219382	0.0457176
N	N	N	CPC005_MCF7_24H_X5_F2B4_DUO52HI53LO_O20	bh3i-1	MCF7	0.589043	0.0219484	0.0457176
Y	N	N	CPD002_MCF7_6H_X3_B6_DUO52HI53LO_A07	levothyroxine	MCF7	0.589035	0.0219587	0.0457176
Y	N	N	CPC013_MCF7_24H_X4_F1B5_DUO52HI53LO_E23	raltitrexed	MCF7	0.589021	0.0219791	0.0457176
N	N	N	CPC014_MCF7_6H_X4_F1B5_DUO52HI53LO_F09	acetyl-geranygeranyl-cysteine	MCF7	0.589014	0.0219791	0.0457176
N	N	N	CPC007_MCF7_6H_X4_F1B5_DUO52HI53LO_M13	brd-k73143528	MCF7	0.588992	0.0220099	0.0457176
Y	N	N	CPC020_MCF7_24H_X4_F2B4_DUO52HI53LO_L20	phylloquinone	MCF7	0.588984	0.0220099	0.0457176
N	N	N	CPC009_MCF7_6H_X2_B3_DUO52HI53LO_L22	5-nonyloxytryptamine	MCF7	0.588959	0.0220508	0.0457176
N	N	N	CPC007_MCF7_6H_X1.A2_F1B3_DUO52HI53LO_D11	brd-k53566850	MCF7	0.588952	0.0220508	0.0457176
N	N	N	CPD003_MCF7_6H_X2_B6_DUO52HI53LO_P15	zalcitabine	MCF7	0.588948	0.0220508	0.0457176
Y	N	N	CPD003_MCF7_24H_X1_B6_DUO52HI53LO_F21	phenylbutazone	MCF7	0.588938	0.0220508	0.0457176
N	Y	N	CPD002_MCF7_24H_X3_B6_DUO52HI53LO_K17	melatonin	MCF7	0.588923	0.0220918	0.0457767
N	N	N	CPC012_MCF7_6H_X1_B3_DUO52HI53LO_N08	brd-k91987625	MCF7	0.588916	0.0221123	0.0457934
N	N	N	CPD001_MCF7_24H_X1_B6_DUO52HI53LO_G05	epirizole	MCF7	0.588906	0.0221533	0.0458524
N	N	N	CPC011_MCF7_24H_X4_B5_DUO52HI53LO_C11	brd-k66896231	MCF7	0.588894	0.0221737	0.045869
N	N	N	CPC012_MCF7_6H_X2_B4_DUO52HI53LO_K02	brd-k81313552	MCF7	0.588827	0.0222762	0.0460549
N	N	N	CPC014_MCF7_6H_X4_F1B5_DUO52HI53LO_B09	brd-a89067742	MCF7	0.588659	0.0226039	0.0467063
N	N	N	MUC.CP004_MCF7_24H_X2_B7_DUO52HI53LO_J07	sa-1920683	MCF7	0.588646	0.0226654	0.0468018
N	N	N	CPC012_MCF7_24H_X3_B5_DUO52HI53LO_K19	brd-k69003436	MCF7	0.588645	0.0226756	0.0468018
Y	N	N	CPD001_MCF7_6H_X1_B6_DUO52HI53LO_F21	tolbutamide	MCF7	0.588631	0.0227063	0.0468088
N	N	N	CPC014_MCF7_6H_X1_B4_DUO52HI53LO_H01	retinol	MCF7	0.588625	0.0227063	0.0468088
Y	N	N	CPC020_MCF7_24H_X4_F2B4_DUO52HI53LO_D20	timolol	MCF7	0.588595	0.0227678	0.0468088
N	N	N	CPC011_MCF7_6H_X3_B3_DUO52HI53LO_J20	azasetron	MCF7	0.588585	0.0227883	0.0468088
N	N	N	CPC008_MCF7_6H_X3_F1B3_DUO52HI53LO_E12	brd-a81377415	MCF7	0.588578	0.0227883	0.0468088
N	N	N	CPC005_MCF7_6H_X3_B3_DUO52HI53LO_N08	ns-3694	MCF7	0.588575	0.0227883	0.0468088
Y	N	N	CPC004_MCF7_6H_X2_B3_DUO52HI53LO_G22	bepridil	MCF7	0.588562	0.0227985	0.0468088
N	N	N	CPD002_MCF7_6H_X3_B6_DUO52HI53LO_K14	esatenolol	MCF7	0.588561	0.0227985	0.0468088
N	N	N	CPC006_MCF7_24H_X3_F1B3_DUO52HI53LO_C03	isox	MCF7	0.588558	0.0228087	0.0468088
N	N	N	MUC.CP001_MCF7_6H_X2_B7_DUO52HI53LO_N14	sa-1473468	MCF7	0.588554	0.0228087	0.0468088
N	N	N	MUC.CP003_MCF7_24H_X2_B7_DUO52HI53LO_A21	sa-3676	MCF7	0.588528	0.022819	0.0468088
N	N	N	CPC014_MCF7_6H_X3_B4_DUO52HI53LO_L24	pd-173074	MCF7	0.58851	0.0228497	0.0468457
Y	N	N	CPD002_MCF7_24H_X2_B6_DUO52HI53LO_H23	diethylstilbestrol	MCF7	0.588502	0.0228804	0.0468826
N	N	N	CPC008_MCF7_24H_X4_B5_DUO52HI53LO_J10	brd-k30351863	MCF7	0.588485	0.0229214	0.0469352
N	N	N	CPC007_MCF7_24H_X2_B5_DUO52HI53LO_I24	brd-k10057859	MCF7	0.588475	0.0229316	0.0469352
N	N	N	CPC013_MCF7_24H_X2_B5_DUO52HI53LO_A20	brd-k81609421	MCF7	0.588454	0.0229931	0.0470348
N	N	N	CPC008_MCF7_6H_X1_B3_DUO52HI53LO_I09	brd-k78984681	MCF7	0.588432	0.0230136	0.0470453
N	N	N	CPC006_MCF7_24H_X4_B4_DUO52HI53LO_M22	sb-225002	MCF7	0.588421	0.0230238	0.0470453
N	N	N	CPC007_MCF7_24H_X5_B5_DUO52HI53LO_K12	brd-k77690805	MCF7	0.588395	0.0230545	0.0470506
Y	N	N	CPD001_MCF7_6H_X2_B6_DUO52HI53LO_K06	loxapine	MCF7	0.58839	0.0230648	0.0470506
N	N	N	MUC.CP002_MCF7_6H_X2_B7_DUO52HI53LO_J06	sa-432137	MCF7	0.588379	0.0230648	0.0470506
N	N	N	CPC006_MCF7_24H_X2_B4_DUO52HI53LO_O13	15-delta-prostaglandin-j2	MCF7	0.58836	0.0230955	0.047082
N	N	N	CPC014_MCF7_6H_X3_B4_DUO52HI53LO_F18	as-703026	MCF7	0.588353	0.0231058	0.047082
N	N	N	PCLB001_MCF7_6H_X3_F2B6_DUO52HI53LO_I23	avicin-d	MCF7	0.588333	0.0231467	0.047108
N	N	N	MUC.CP003_MCF7_6H_X3_B7_DUO52HI53LO_N20	sa-1459963	MCF7	0.588322	0.023157	0.047108
N	N	N	CPD003_MCF7_24H_X3_B6_DUO52HI53LO_C20	adrenosterone	MCF7	0.588317	0.023157	0.047108
Y	N	N	CPD002_MCF7_6H_X1_B6_DUO52HI53LO_H07	zaleplon	MCF7	0.588263	0.0232491	0.0472433
N	Y	N	CPC006_MCF7_24H_X5_B4_DUO52HI53LO_I24	loperamide	MCF7	0.588263	0.0232491	0.0472433
N	N	N	CPC004_MCF7_6H_X2_B3_DUO52HI53LO_B06	brazilin	MCF7	0.588241	0.0232696	0.0472588
N	N	N	CPC005_MCF7_6H_X5_F1B5_DUO52HI53LO_M21	brd-k48311056	MCF7	0.58821	0.0233208	0.0472946
N	N	N	MUC.CP006_MCF7_6H_X3_B7_DUO52HI53LO_L18	sa-243913	MCF7	0.588208	0.0233208	0.0472946
N	N	N	CPC012_MCF7_24H_X4_B5_DUO52HI53LO_L15	brd-k11362964	MCF7	0.588193	0.0233413	0.0472946
N	N	N	CPC008_MCF7_6H_X5_F2B5_DUO52HI53LO_G16	vu-0415010	MCF7	0.588186	0.0233516	0.0472946
N	N	N	CPC011_MCF7_24H_X5_B5_DUO52HI53LO_J03	phenprobamate	MCF7	0.588186	0.0233516	0.0472946
N	N	N	CPC011_MCF7_6H_X1_B3_DUO52HI53LO_C04	pidotimod	MCF7	0.588147	0.0234233	0.0474137
N	N	N	LJP002_MCF7_24H_X1_F2B5_DUO52HI53LO_F16	mgcd-265	MCF7	0.588107	0.0234745	0.0474805
N	N	N	MUC.CP001_MCF7_6H_X3_B7_DUO52HI53LO_E07	sa-1472542	MCF7	0.588102	0.0234847	0.0474805
N	N	N	CPC007_MCF7_6H_X3_B3_DUO52HI53LO_F06	brd-k87657228	MCF7	0.588095	0.023495	0.0474805
N	N	N	CPD002_MCF7_6H_X2_B6_DUO52HI53LO_A14	colistin	MCF7	0.588075	0.0235257	0.0475164
N	N	N	CPC013_MCF7_24H_X4_F1B5_DUO52HI53LO_J17	st-208960	MCF7	0.588065	0.0235564	0.0475524
N	N	N	LJP002_MCF7_24H_X3_F2B5_DUO52HI53LO_C22	pf-431396	MCF7	0.588044	0.0235769	0.0475676
N	N	N	CPC007_MCF7_24H_X3_B5_DUO52HI53LO_E13	brd-k44878494	MCF7	0.588034	0.0235974	0.0475829
N	N	N	CPC006_MCF7_24H_X2_B4_DUO52HI53LO_N02	dg-041	MCF7	0.588011	0.0236281	0.0476133
N	N	N	CPC008_MCF7_6H_X3_F1B3_DUO52HI53LO_G18	vu-0415113-1	MCF7	0.587996	0.0236383	0.0476133
N	N	N	CPD002_MCF7_6H_X1_B6_DUO52HI53LO_F16	acefylline	MCF7	0.587973	0.0237203	0.0477411
Y	N	N	CPD002_MCF7_24H_X1_B6_DUO52HI53LO_G03	pefloxacin	MCF7	0.587963	0.0237305	0.0477411
N	N	N	CPC007_MCF7_24H_X2_B5_DUO52HI53LO_I16	psh-021	MCF7	0.587953	0.0237408	0.0477411
N	N	N	CPC010_MCF7_6H_X3_B3_DUO52HI53LO_I13	k784-3188	MCF7	0.587939	0.0237715	0.0477768
N	N	N	CPC015_MCF7_6H_X4_F2B4_DUO52HI53LO_L20	dibutyrylcyclic-gmp	MCF7	0.587927	0.0238022	0.0478069
N	N	N	CPC013_MCF7_24H_X5_F1B5_DUO52HI53LO_J23	brd-k91355947	MCF7	0.587925	0.0238125	0.0478069
N	N	N	MUC.CP002_MCF7_24H_X3_B7_DUO52HI53LO_H11	sa-244237	MCF7	0.587879	0.0239456	0.0480161
N	N	N	CPC008_MCF7_24H_X4_B5_DUO52HI53LO_H14	brd-k47695085	MCF7	0.587876	0.0239456	0.0480161
Y	N	N	CPC006_MCF7_24H_X1_B4_DUO52HI53LO_F13	maraviroc	MCF7	0.587869	0.0239558	0.0480161
N	N	N	CPC006_MCF7_24H_X1_B4_DUO52HI53LO_B11	thiazolopyrimidine	MCF7	0.587843	0.0239763	0.048031
N	N	N	CPC009_MCF7_6H_X2_B3_DUO52HI53LO_D09	brd-a45206415	MCF7	0.58782	0.0240173	0.0480869
Y	N	N	CPC011_MCF7_24H_X4_B5_DUO52HI53LO_M16	tiagabine	MCF7	0.587794	0.0240583	0.0480938
N	N	N	CPD003_MCF7_6H_X2_B6_DUO52HI53LO_O03	iopamidol	MCF7	0.587793	0.0240583	0.0480938
Y	N	N	MUC.CP004_MCF7_6H_X3_B7_DUO52HI53LO_A08	vincristine	MCF7	0.587772	0.024089	0.0480938
N	N	N	LJP001_MCF7_6H_X3_B2_DUO53HI52LO_P09	wz-4-145	MCF7	0.587769	0.024089	0.0480938
N	N	N	CPC008_MCF7_6H_X5_F2B5_DUO52HI53LO_N20	brd-k74348865	MCF7	0.587768	0.024089	0.0480938
N	N	N	CPC005_MCF7_24H_X4_B5_DUO52HI53LO_F09	cyanopindolol	MCF7	0.58775	0.0240992	0.0480938
N	N	N	MUC.CP004_MCF7_24H_X2_B7_DUO52HI53LO_I02	sa-1973507	MCF7	0.587723	0.0241504	0.0481699
Y	N	N	CPD002_MCF7_24H_X3_B6_DUO52HI53LO_O18	gliclazide	MCF7	0.58771	0.0241709	0.0481846
N	N	N	CPC014_MCF7_6H_X4_F1B5_DUO52HI53LO_N16	ellipticine	MCF7	0.587681	0.0242426	0.0483014
N	N	N	CPC011_MCF7_24H_X4_B5_DUO52HI53LO_N13	triptolide	MCF7	0.587673	0.0242733	0.0483045
N	N	N	CPC007_MCF7_24H_X3_B5_DUO52HI53LO_P09	benzbromarone	MCF7	0.587671	0.0242733	0.0483045
N	N	N	CPC007_MCF7_24H_X2_B5_DUO52HI53LO_B13	brd-k70229243	MCF7	0.587666	0.0242836	0.0483045
N	N	N	CPC012_MCF7_24H_X1_B5_DUO52HI53LO_P16	brd-k88964386	MCF7	0.587594	0.0244782	0.048639
N	N	N	MUC.CP004_MCF7_24H_X2_B7_DUO52HI53LO_K15	sa-1455884	MCF7	0.58759	0.0244782	0.048639
Y	N	N	CPD001_MCF7_6H_X1_B6_DUO52HI53LO_B16	albendazole	MCF7	0.58754	0.024642	0.0489117
N	N	N	CPC011_MCF7_24H_X5_B5_DUO52HI53LO_L20	gr-89696	MCF7	0.587539	0.024642	0.0489117
N	N	N	CPC007_MCF7_24H_X2_B5_DUO52HI53LO_N20	psh-024	MCF7	0.587522	0.024683	0.0489666
N	Y	N	LJP001_MCF7_6H_X2_B2_DUO52HI53LO_C15	neratinib	MCF7	0.587471	0.0247752	0.049123
N	N	N	MUC.CP002_MCF7_6H_X2_B7_DUO52HI53LO_G13	sa-103021	MCF7	0.587464	0.0248059	0.0491574
N	N	N	MUC.CP006_MCF7_24H_X1_B7_DUO52HI53LO_D15	sa-102676	MCF7	0.587421	0.0248776	0.0492667
N	N	N	CPC012_MCF7_24H_X3_B5_DUO52HI53LO_K21	brd-k05775306	MCF7	0.587409	0.0248879	0.0492667
N	Y	N	CPC006_MCF7_24H_X2_B4_DUO52HI53LO_E15	clonidine	MCF7	0.587392	0.0249083	0.0492807
N	N	N	CPD001_MCF7_6H_X3_B6_DUO52HI53LO_C03	meticrane	MCF7	0.587379	0.0249391	0.049315
N	N	N	CPC006_MCF7_6H_X5_B4_DUO52HI53LO_P23	rg-108	MCF7	0.587329	0.0250108	0.0493708
N	N	N	MUC.CP006_MCF7_6H_X3_B7_DUO52HI53LO_I11	sa-419050	MCF7	0.587328	0.0250108	0.0493708
N	N	N	LJP001_MCF7_6H_X4_B2_DUO52HI53LO_K06	cg-930	MCF7	0.587324	0.025021	0.0493708
N	N	N	CPD002_MCF7_24H_X3_B6_DUO52HI53LO_E20	bromperidol	MCF7	0.587324	0.025021	0.0493708
N	N	N	CPC009_MCF7_24H_X4_B5_DUO52HI53LO_J18	vu-0400195-3	MCF7	0.587296	0.0250824	0.0494655
N	N	N	MUC.CP001_MCF7_24H_X3_B7_DUO52HI53LO_D22	sa-1938862	MCF7	0.587263	0.0251951	0.0496611
N	N	N	CPC014_MCF7_6H_X2_B4_DUO52HI53LO_C19	az-628	MCF7	0.587215	0.0252463	0.0497023
N	N	N	CPC010_MCF7_24H_X2_B5_DUO52HI53LO_O20	brucine	MCF7	0.587207	0.0252463	0.0497023
N	Y	N	CPC010_MCF7_24H_X3_B5_DUO52HI53LO_H23	omeprazole	MCF7	0.587202	0.0252566	0.0497023
N	N	N	CPC014_MCF7_6H_X5_F1B5_DUO52HI53LO_P04	neurodazine	MCF7	0.58718	0.025318	0.0497966
N	N	N	CPC012_MCF7_6H_X4_F1B5_DUO52HI53LO_D15	brd-a26962727	MCF7	0.587157	0.0253795	0.0498908
N	N	N	CPC014_MCF7_24H_X3_B5_DUO52HI53LO_K14	emf-sumo1-5	MCF7	0.587143	0.0253999	0.0498979
N	N	N	CPC009_MCF7_24H_X5_B5_DUO52HI53LO_J04	vu-0400071-3	MCF7	0.587135	0.0254102	0.0498979
N	N	N	CPD001_MCF7_6H_X1_B6_DUO52HI53LO_N15	clemizole	MCF7	0.587126	0.0254512	0.0499516
N	N	N	CPC014_MCF7_24H_X3_B5_DUO52HI53LO_O13	brd-k10906552	MCF7	0.587111	0.0254819	0.0499853
N	N	N	CPC007_MCF7_6H_X4_F1B5_DUO52HI53LO_O18	brd-k48199208	MCF7	0.587088	0.0255433	0.0500791
N	N	N	CPC007_MCF7_24H_X2_B5_DUO52HI53LO_N22	brd-k72676786	MCF7	0.587063	0.0255638	0.0500859
N	N	N	CPC005_MCF7_24H_X1_B4_DUO52HI53LO_I12	articaine	MCF7	0.587062	0.0255741	0.0500859
N	N	N	CPC007_MCF7_24H_X5_B5_DUO52HI53LO_G17	brd-k24665987	MCF7	0.587043	0.0255945	0.0500994
Y	N	N	CPC006_MCF7_6H_X3_B3_DUO52HI53LO_B12	rosiglitazone	MCF7	0.587037	0.0256253	0.0501328
N	N	N	CPC007_MCF7_24H_X2_B5_DUO52HI53LO_B04	brd-k84855138	MCF7	0.586977	0.0257072	0.050233
N	N	N	CPC010_MCF7_24H_X5_B5_DUO52HI53LO_P22	rimcazole	MCF7	0.58697	0.0257174	0.050233
N	N	N	CPD003_MCF7_24H_X3.L2_B6_DUO52HI53LO_C10	butylparaben	MCF7	0.586966	0.0257277	0.050233
N	N	N	MUC.CP003_MCF7_24H_X1_B7_DUO52HI53LO_I02	sa-1922111	MCF7	0.586941	0.0257482	0.050233
Y	N	N	CPC004_MCF7_6H_X5_F1B5_DUO52HI53LO_M01	guanabenz	MCF7	0.586938	0.0257584	0.050233
N	N	N	CPC006_MCF7_24H_X3_F1B3_DUO52HI53LO_J03	pf-3845	MCF7	0.586933	0.0257584	0.050233
N	N	N	CPC014_MCF7_6H_X2_B4_DUO52HI53LO_P03	ei-273	MCF7	0.586916	0.0257994	0.0502862
N	N	N	CPC012_MCF7_6H_X4_F1B5_DUO52HI53LO_O05	brd-k32949592	MCF7	0.586896	0.0258403	0.0503394
N	N	N	CPD003_MCF7_24H_X1_B6_DUO52HI53LO_B05	canrenone	MCF7	0.586878	0.0258813	0.0503925
Y	N	N	CPD001_MCF7_6H_X1_B6_DUO52HI53LO_D10	nortriptyline	MCF7	0.586875	0.0259018	0.0504057
N	N	N	MUC.CP001_MCF7_24H_X1_B7_DUO52HI53LO_L03	sa-97343	MCF7	0.586856	0.0259633	0.0504846
N	N	N	CPC011_MCF7_24H_X4_B5_DUO52HI53LO_D20	altanserin	MCF7	0.586837	0.025994	0.0504846
N	N	N	CPC007_MCF7_24H_X2_B5_DUO52HI53LO_I10	brd-k32862555	MCF7	0.586812	0.0260145	0.0504846
N	N	N	CPC005_MCF7_24H_X1_B4_DUO52HI53LO_L15	laudanosine	MCF7	0.586796	0.0260145	0.0504846
N	N	N	CPC013_MCF7_6H_X5_F1B5_DUO52HI53LO_F12	brd-k82685933	MCF7	0.586796	0.0260145	0.0504846
Y	N	N	CPD002_MCF7_6H_X1_B6_DUO52HI53LO_K01	alclometasone	MCF7	0.586786	0.0260247	0.0504846
N	N	N	CPC005_MCF7_24H_X2_B4_DUO52HI53LO_D08	trequinsin	MCF7	0.586763	0.0260657	0.0505374
N	N	N	CPC014_MCF7_6H_X2_F1B3_DUO52HI53LO_D12	bml-st330	MCF7	0.586742	0.0261066	0.0505834
N	Y	N	CPC020_MCF7_6H_X1_B4_DUO52HI53LO_H09	testosterone	MCF7	0.586739	0.0261169	0.0505834
N	N	N	MUC.CP004_MCF7_24H_X3_B7_DUO52HI53LO_I04	sa-1922006	MCF7	0.586729	0.0261783	0.0506757
N	N	N	CPC010_MCF7_24H_X1_B5_DUO52HI53LO_C09	brd-k35254025	MCF7	0.586706	0.0262398	0.050768
N	N	N	MUC.CP002_MCF7_6H_X1_B7_DUO52HI53LO_D16	sa-1919877	MCF7	0.586697	0.0262705	0.050774
N	N	N	CPC013_MCF7_6H_X3.A2_F1B3_DUO52HI53LO_M12	brd-k50360938	MCF7	0.586691	0.0262705	0.050774
Y	N	N	CPD002_MCF7_6H_X2_B6_DUO52HI53LO_J12	ibutilide	MCF7	0.586666	0.0263422	0.0507783
N	N	N	CPC006_MCF7_24H_X5_B4_DUO52HI53LO_D17	inhibitor-bec	MCF7	0.586661	0.0263524	0.0507783
N	N	N	CPD002_MCF7_6H_X2_B6_DUO52HI53LO_K20	thiocolchicoside	MCF7	0.586657	0.0263524	0.0507783
N	Y	N	CPC005_MCF7_24H_X5_F2B4_DUO52HI53LO_E14	solifenacin	MCF7	0.58665	0.0263627	0.0507783
N	N	N	MUC.CP006_MCF7_6H_X3_B7_DUO52HI53LO_I10	sa-84905	MCF7	0.58665	0.0263627	0.0507783
Y	N	N	CPD003_MCF7_6H_X2_B6_DUO52HI53LO_J02	desloratadine	MCF7	0.586647	0.0263627	0.0507783
N	N	N	CPC007_MCF7_6H_X3_B3_DUO52HI53LO_J22	brd-k67306351	MCF7	0.586634	0.0263832	0.0507783
N	N	N	CPD003_MCF7_24H_X1_B6_DUO52HI53LO_E19	dimethadione	MCF7	0.586628	0.0263832	0.0507783
N	N	N	HDAC002_MCF7_6H_X4_B7_DUO52HI53LO_B09	brd-k26510616	MCF7	0.586619	0.0264037	0.0507911
N	N	N	CPC014_MCF7_6H_X2_B4_DUO52HI53LO_N07	ei-247	MCF7	0.586595	0.0264549	0.050863
N	N	N	CPC005_MCF7_6H_X2_B3_DUO52HI53LO_L16	brl-52537	MCF7	0.586572	0.0265163	0.0509534
N	N	N	CPC005_MCF7_24H_X3_B4_DUO52HI53LO_C15	met-leu-phe	MCF7	0.586561	0.026547	0.0509534
Y	N	N	CPC011_MCF7_24H_X4_B5_DUO52HI53LO_K12	olmesartan	MCF7	0.586557	0.0265573	0.0509534
N	N	N	LJP002_MCF7_24H_X1_F2B5_DUO52HI53LO_B14	xmd-892	MCF7	0.586557	0.0265573	0.0509534
N	N	N	CPC004_MCF7_6H_X2_B3_DUO52HI53LO_I14	brd-a66861218	MCF7	0.586542	0.0265778	0.0509661
N	N	N	CPC007_MCF7_24H_X2_B5_DUO52HI53LO_C17	brd-k56446541	MCF7	0.586513	0.0266495	0.051077
Y	N	N	CPD002_MCF7_6H_X3_B6_DUO52HI53LO_E18	acenocoumarol	MCF7	0.586495	0.0266699	0.0510896
Y	N	N	CPD001_MCF7_6H_X1_B6_DUO52HI53LO_J20	mepyramine	MCF7	0.586484	0.0267007	0.0511218
Y	N	N	CPD003_MCF7_24H_X2.L2_B6_DUO52HI53LO_P14	dorzolamide	MCF7	0.586459	0.0267212	0.0511344
N	N	N	CPC010_MCF7_24H_X5_B5_DUO52HI53LO_L05	jas07-009	MCF7	0.586424	0.0267826	0.0512113
N	N	N	CPC012_MCF7_6H_X3_B4_DUO52HI53LO_E07	tunicamycin	MCF7	0.586411	0.0268031	0.0512113
N	N	N	CPC012_MCF7_24H_X4_B5_DUO52HI53LO_M04	bas-02859604	MCF7	0.58641	0.0268031	0.0512113
N	N	N	CPC008_MCF7_24H_X4_B5_DUO52HI53LO_I01	brd-a38793261	MCF7	0.586394	0.0268236	0.0512238
N	N	N	CPC008_MCF7_6H_X5_F2B5_DUO52HI53LO_B23	brd-k19134488	MCF7	0.586379	0.0268645	0.0512418
Y	N	N	CPD002_MCF7_6H_X3_B6_DUO52HI53LO_O23	propidium	MCF7	0.586375	0.0268748	0.0512418
Y	N	N	CPC011_MCF7_6H_X1_B3_DUO52HI53LO_L12	valsartan	MCF7	0.586374	0.0268748	0.0512418
N	N	N	CPD003_MCF7_6H_X2_B6_DUO52HI53LO_D05	gaboxadol	MCF7	0.586358	0.0268953	0.0512473
N	N	N	MUC.CP004_MCF7_6H_X2_B7_DUO52HI53LO_B19	sa-1459213	MCF7	0.586354	0.0269055	0.0512473
N	N	N	CPC008_MCF7_6H_X1_B3_DUO52HI53LO_O19	brd-k56489029	MCF7	0.586341	0.026926	0.0512597
N	N	N	CPC007_MCF7_6H_X4_F1B5_DUO52HI53LO_D23	brd-k74292317	MCF7	0.586294	0.0270182	0.0514086
N	N	N	CPD001_MCF7_24H_X1_B6_DUO52HI53LO_M17	isoxsuprine	MCF7	0.58627	0.0270591	0.0514244
N	N	N	CPC011_MCF7_24H_X5_B5_DUO52HI53LO_G18	clarithromycin	MCF7	0.586266	0.0270694	0.0514244
N	N	N	CPC008_MCF7_24H_X5_B5_DUO52HI53LO_P17	brd-k10846167	MCF7	0.586256	0.0271001	0.0514244
N	N	N	MUC.CP004_MCF7_6H_X3_B7_DUO52HI53LO_F14	sa-90153	MCF7	0.586255	0.0271001	0.0514244
N	N	N	MUC.CP003_MCF7_24H_X3_B7_DUO52HI53LO_M03	sa-1457945	MCF7	0.58625	0.0271103	0.0514244
N	N	N	CPD002_MCF7_6H_X3_B6_DUO52HI53LO_O02	cloperastine	MCF7	0.586242	0.0271103	0.0514244
N	Y	N	CPC020_MCF7_24H_X5_B5_DUO52HI53LO_F03	doxycycline	MCF7	0.586204	0.0271923	0.0515318
Y	N	N	CPD002_MCF7_24H_X3_B6_DUO52HI53LO_A15	amantadine	MCF7	0.586198	0.0272128	0.0515318
N	N	N	CPC013_MCF7_6H_X1_B4_DUO52HI53LO_I03	cp-724714	MCF7	0.586193	0.027223	0.0515318
Y	N	N	CPC010_MCF7_24H_X3_B5_DUO52HI53LO_I21	haloperidol	MCF7	0.58619	0.027223	0.0515318
N	N	N	MUC.CP002_MCF7_24H_X3_B7_DUO52HI53LO_M11	sa-419090	MCF7	0.586188	0.0272435	0.051544
N	N	N	CPD001_MCF7_6H_X1.A2_B6_DUO52HI53LO_E03	sulfaphenazole	MCF7	0.586164	0.0272947	0.0515471
N	N	N	CPC005_MCF7_24H_X2_B4_DUO52HI53LO_P03	pepstatin	MCF7	0.58616	0.0273049	0.0515471
N	N	N	CPC007_MCF7_24H_X5_B5_DUO52HI53LO_N08	brd-k11671649	MCF7	0.586156	0.0273152	0.0515471
N	N	N	CPC007_MCF7_24H_X5_B5_DUO52HI53LO_K21	brd-k24468827	MCF7	0.58615	0.0273152	0.0515471
N	N	N	CPC012_MCF7_6H_X4_F1B5_DUO52HI53LO_I09	brd-k89814851	MCF7	0.586143	0.0273152	0.0515471
Y	N	N	CPC020_MCF7_24H_X3_F1B4_DUO52HI53LO_L03	tolazoline	MCF7	0.586129	0.0273357	0.0515593
N	N	N	CPC011_MCF7_24H_X4_B5_DUO52HI53LO_K24	brd-a73929928	MCF7	0.58611	0.0273869	0.0516294
N	N	N	MUC.CP003_MCF7_24H_X3_B7_DUO52HI53LO_P03	sa-1456456	MCF7	0.586097	0.0274278	0.051673
N	N	N	CPC005_MCF7_24H_X2_B4_DUO52HI53LO_J18	gingerol	MCF7	0.586087	0.0274381	0.051673
N	N	N	MUC.CP004_MCF7_24H_X2_B7_DUO52HI53LO_D04	sa-1459002	MCF7	0.586075	0.0274791	0.0516998
N	N	N	CPD001_MCF7_6H_X2_B6_DUO52HI53LO_L10	pimethixene	MCF7	0.586071	0.0275098	0.0516998
N	N	N	CPC011_MCF7_6H_X3_B3_DUO52HI53LO_D03	irsogladine	MCF7	0.586069	0.0275098	0.0516998
N	N	N	MUC.CP001_MCF7_24H_X2_B7_DUO52HI53LO_C10	sa-1938757	MCF7	0.586065	0.02752	0.0516998
N	N	N	CPC007_MCF7_6H_X1.A2_F1B3_DUO52HI53LO_I21	brd-k58318000	MCF7	0.586045	0.0275507	0.0516998
N	N	N	CPC005_MCF7_24H_X1_B4_DUO52HI53LO_H18	mbcq	MCF7	0.586032	0.0275507	0.0516998
Y	N	N	CPD003_MCF7_24H_X2.L2_B6_DUO52HI53LO_L21	rimexolone	MCF7	0.586031	0.0275507	0.0516998
N	N	N	MUC.CP004_MCF7_6H_X3_B7_DUO52HI53LO_F21	sa-247384	MCF7	0.585982	0.0276532	0.0518656
N	N	N	CPD002_MCF7_24H_X2_B6_DUO52HI53LO_P13	penciclovir	MCF7	0.585957	0.0276941	0.0519159
N	N	N	LJP001_MCF7_6H_X2_B2_DUO52HI53LO_N20	ql-xi-92	MCF7	0.585917	0.0277761	0.052043
Y	N	N	CPD003_MCF7_24H_X1_B6_DUO52HI53LO_E10	metyrapone	MCF7	0.585896	0.0278068	0.052074
N	Y	N	LJP001_MCF7_24H_X3_B2_DUO52HI53LO_B24	alvocidib	MCF7	0.58585	0.0279195	0.0522584
N	N	N	MUC.CP001_MCF7_6H_X3_B7_DUO52HI53LO_L15	sa-427228	MCF7	0.58582	0.0279399	0.0522627
N	N	N	CPC014_MCF7_6H_X5_F1B5_DUO52HI53LO_G10	brd-k69516039	MCF7	0.585814	0.0279502	0.0522627
N	N	N	CPC011_MCF7_24H_X4_B5_DUO52HI53LO_J13	icariin	MCF7	0.585796	0.0280219	0.0523702
N	N	N	CPC014_MCF7_6H_X2_F1B3_DUO52HI53LO_F01	3	3'-diindolylmethane	0.585781	0.0280424	0.0523818
N	N	N	LJP001_MCF7_24H_X3_B2_DUO52HI53LO_E17	gsk-3-inhibitor-ii	MCF7	0.58576	0.0281345	0.0525123
Y	N	N	CPC004_MCF7_6H_X1_B3_DUO52HI53LO_H13	sertraline	MCF7	0.585737	0.028155	0.0525123
N	N	N	CPC014_MCF7_6H_X2_B4_DUO52HI53LO_F19	brd-k65411918	MCF7	0.585735	0.028155	0.0525123
N	N	N	CPC013_MCF7_24H_X3_B5_DUO52HI53LO_O08	st-023431	MCF7	0.585725	0.028196	0.052562
N	N	N	CPC012_MCF7_6H_X4_F1B5_DUO52HI53LO_H08	brd-k33392208	MCF7	0.585701	0.0282677	0.052593
N	N	N	CPC006_MCF7_24H_X2_B4_DUO52HI53LO_F14	pifithrin-alpha	MCF7	0.5857	0.0282677	0.052593
N	N	N	CPC014_MCF7_6H_X2_B4_DUO52HI53LO_N22	gw-441756	MCF7	0.585696	0.0282779	0.052593
N	N	N	CPD002_MCF7_6H_X3_B6_DUO52HI53LO_N08	famprofazone	MCF7	0.585684	0.0282984	0.052593
Y	N	N	CPC006_MCF7_24H_X3_F1B3_DUO52HI53LO_P10	px-12	MCF7	0.585684	0.0282984	0.052593
Y	N	N	CPC004_MCF7_6H_X1_B3_DUO52HI53LO_C24	droperidol	MCF7	0.585679	0.0282984	0.052593
Y	N	N	CPD001_MCF7_24H_X1_B6_DUO52HI53LO_I01	bambuterol	MCF7	0.585632	0.0284316	0.0527985
N	N	N	CPC008_MCF7_24H_X5_B5_DUO52HI53LO_E15	brd-a05831822	MCF7	0.585629	0.0284418	0.0527985
N	N	N	CPC013_MCF7_24H_X1_B5_DUO52HI53LO_N17	st-019365	MCF7	0.585624	0.028452	0.0527985
N	N	N	CPC008_MCF7_24H_X4_B5_DUO52HI53LO_N24	brd-a83993876	MCF7	0.585614	0.028493	0.052821
N	N	N	MUC.CP002_MCF7_6H_X1_B7_DUO52HI53LO_H06	sa-424371	MCF7	0.585611	0.0285237	0.052821
N	N	N	CPC013_MCF7_24H_X4_F1B5_DUO52HI53LO_G03	th02453-036-p1	MCF7	0.585593	0.0285442	0.052821
N	N	N	MUC.CP003_MCF7_24H_X1_B7_DUO52HI53LO_K11	sa-1459020	MCF7	0.585593	0.0285442	0.052821
N	N	N	CPC012_MCF7_6H_X4_F1B5_DUO52HI53LO_I11	brd-k94572506	MCF7	0.585585	0.0285442	0.052821
N	N	N	MUC.CP004_MCF7_24H_X1_B7_DUO52HI53LO_J11	sa-1922932	MCF7	0.58558	0.0285647	0.052821
Y	N	N	CPD003_MCF7_24H_X3_B6_DUO52HI53LO_P03	halofantrine	MCF7	0.585579	0.0285647	0.052821
Y	N	N	CPD002_MCF7_24H_X1_B6_DUO52HI53LO_O08	pentamidine	MCF7	0.585545	0.0286261	0.0528473
N	N	N	CPC005_MCF7_6H_X5_F1B5_DUO52HI53LO_M06	ib-meca	MCF7	0.585537	0.0286261	0.0528473
Y	N	N	CPD003_MCF7_24H_X2.L2_B6_DUO52HI53LO_F18	thiethylperazine	MCF7	0.585533	0.0286364	0.0528473
N	N	N	MUC.CP003_MCF7_6H_X2_B7_DUO52HI53LO_C20	sa-1922975	MCF7	0.585532	0.0286364	0.0528473
Y	N	N	CPC013_MCF7_24H_X1_B5_DUO52HI53LO_A19	amonafide	MCF7	0.585516	0.0286774	0.0528964
N	N	N	MUC.CP004_MCF7_6H_X1_B7_DUO52HI53LO_O09	sa-1920722	MCF7	0.585495	0.0287491	0.053002
N	Y	N	CPD002_MCF7_6H_X2_B6_DUO52HI53LO_I11	cyclobenzaprine	MCF7	0.585446	0.028872	0.0532019
Y	N	N	CPC010_MCF7_6H_X2_B3_DUO52HI53LO_L23	zolmitriptan	MCF7	0.585431	0.0289129	0.0532507
N	N	N	CPC014_MCF7_24H_X3_B5_DUO52HI53LO_A07	bms-345541	MCF7	0.585413	0.0289744	0.0533372
N	N	N	CPC006_MCF7_6H_X5_B4_DUO52HI53LO_F01	brd-k76188144	MCF7	0.585385	0.0290358	0.0533608
[truncated: 1,679 more rows]

## Sheet: prostate-UCDB
FDA-Approved drug	Clinical Drug	Prostate Cancer FDA-Approved Drug	ID	Drug Name	cell	Mutual Predictability Score	p-value	FDR
N	N	N	CPC001_PC3_24H_X2_B3_DUO52HI53LO_J23	skf-81297	PC3	0.69056	5.12096e-06	0.000333099
N	N	N	PCLB001_PC3_24H_X1.A2_B11_DUO52HI53LO_L01	sjb-shh-31	PC3	0.688282	5.12096e-06	0.000333099
N	N	N	CPC003_PC3_24H_X5_B5_DUO52HI53LO_J13	ter-14687	PC3	0.686479	5.12096e-06	0.000333099
Y	N	N	CPC020_PC3_24H_X2_B5_DUO52HI53LO_H01	nadolol	PC3	0.683711	5.12096e-06	0.000333099
N	Y	N	ASG001_PC3_6H_X3_B7_DUO52HI53LO_G14	mitoxantrone	PC3	0.681309	5.12096e-06	0.000333099
N	N	N	CPC006_PC3_24H_X3_F1B3_DUO52HI53LO_A21	pj-34	PC3	0.678691	5.12096e-06	0.000333099
N	N	N	CPC003_PC3_24H_X3_B3_DUO52HI53LO_J11	seneciphylline	PC3	0.677177	5.12096e-06	0.000333099
N	N	N	CPC003_PC3_24H_X3_B3_DUO52HI53LO_B19	bmy-7378	PC3	0.676429	5.12096e-06	0.000333099
N	Y	N	CPC004_PC3_6H_X2_B3_DUO52HI53LO_J22	rofecoxib	PC3	0.675912	5.12096e-06	0.000333099
N	N	N	CPC005_PC3_24H_X2_B4_DUO52HI53LO_H20	mdl-73005ef	PC3	0.675626	5.12096e-06	0.000333099
N	N	N	CPC003_PC3_6H_X3_B3_DUO52HI53LO_H16	fluperlapine	PC3	0.674684	5.12096e-06	0.000333099
Y	N	N	CPC005_PC3_6H_X5_F1B5_DUO52HI53LO_I13	ethotoin	PC3	0.673963	5.12096e-06	0.000333099
N	N	N	CPC007_PC3_24H_X5_F1B5_DUO52HI53LO_G17	brd-k24665987	PC3	0.67354	5.12096e-06	0.000333099
N	N	N	CPC005_PC3_24H_X2_B4_DUO52HI53LO_E22	tetrindole	PC3	0.673062	5.12096e-06	0.000333099
Y	N	N	CPD002_PC3_24H_X2_B6_DUO52HI53LO_P24	dienestrol	PC3	0.672622	5.12096e-06	0.000333099
Y	N	N	CPD001_PC3_24H_X3_B6_DUO52HI53LO_P19	orphenadrine	PC3	0.66885	5.12096e-06	0.000333099
Y	N	N	CPC009_PC3_6H_X3_B3_DUO52HI53LO_L24	flunisolide	PC3	0.667148	5.12096e-06	0.000333099
N	N	N	CPC008_PC3_24H_X4_B5_DUO52HI53LO_L17	cam-9-021	PC3	0.665478	5.12096e-06	0.000333099
Y	N	N	ASG001_PC3_24H_X4_B7_DUO52HI53LO_I09	estradiol	PC3	0.665429	5.12096e-06	0.000333099
N	N	N	CPC010_PC3_24H_X1_F2B4_DUO52HI53LO_A23	nafadotride	PC3	0.66469	5.12096e-06	0.000333099
Y	N	N	CPC014_PC3_24H_X3_F2B4_DUO52HI53LO_P18	tamibarotene	PC3	0.664604	5.12096e-06	0.000333099
N	N	N	PCLB001_PC3_24H_X3.A2_B11_DUO52HI53LO_A17	col-3	PC3	0.664149	5.12096e-06	0.000333099
N	N	N	CPD002_PC3_6H_X1_B6_DUO52HI53LO_I01	butamben	PC3	0.663588	5.12096e-06	0.000333099
N	N	N	PCLB001_PC3_24H_X2_F2B6_DUO52HI53LO_O07	hydroxyl	PC3	0.662335	5.12096e-06	0.000333099
N	N	N	PRISM001_PC3_24H_X1_B7_DUO52HI53LO_M16	gsk-1070916	PC3	0.662035	5.12096e-06	0.000333099
N	N	N	DEB001_PC3_24H_X4_F1B6_DUO52HI53LO_J03	dac-003	PC3	0.661975	5.12096e-06	0.000333099
N	N	N	CPC001_PC3_24H_X3_B3_DUO52HI53LO_C07	irilin-a	PC3	0.661786	5.12096e-06	0.000333099
Y	N	N	CPD001_PC3_24H_X1_B6_DUO52HI53LO_C07	hydroflumethiazide	PC3	0.66006	5.12096e-06	0.000333099
Y	N	N	CPD003_PC3_24H_X1.L2_B6_DUO52HI53LO_F15	pramipexole	PC3	0.659809	5.12096e-06	0.000333099
N	N	N	DEB001_PC3_6H_X4_F1B6_DUO52HI53LO_E12	gossypetin	PC3	0.659761	5.12096e-06	0.000333099
N	N	N	CPC008_PC3_24H_X4_B5_DUO52HI53LO_O21	bjm-af-64	PC3	0.659651	5.12096e-06	0.000333099
N	Y	N	ASG001_PC3_24H_X5_B7_DUO52HI53LO_C12	genistein	PC3	0.659548	5.12096e-06	0.000333099
N	N	N	CPC014_PC3_24H_X3_F2B4_DUO52HI53LO_K14	emf-sumo1-5	PC3	0.658511	5.12096e-06	0.000333099
N	N	N	CPC003_PC3_24H_X5_B5_DUO52HI53LO_N23	hippeastrine	PC3	0.657864	5.12096e-06	0.000333099
N	N	N	CPD002_PC3_24H_X2_B6_DUO52HI53LO_K21	dinoprost	PC3	0.657801	5.12096e-06	0.000333099
N	N	N	CPC014_PC3_24H_X4_B5_DUO52HI53LO_E16	brd-k62459624	PC3	0.657699	5.12096e-06	0.000333099
N	N	N	CPC006_PC3_24H_X2_B4_DUO52HI53LO_D14	stat3-inhibitor-vi	PC3	0.657585	5.12096e-06	0.000333099
N	N	N	PCLB001_PC3_24H_X1.A2_B11_DUO52HI53LO_C21	brd-k58547375	PC3	0.657353	5.12096e-06	0.000333099
N	N	N	CPC014_PC3_24H_X5.L2_F2B5_DUO52HI53LO_A16	st-4062971	PC3	0.656751	5.12096e-06	0.000333099
N	N	N	CPC004_PC3_24H_X5_B5_DUO52HI53LO_G10	cyclosporin-a	PC3	0.656733	5.12096e-06	0.000333099
N	N	N	PCLB001_PC3_24H_X2_F2B6_DUO52HI53LO_M15	oxetane	PC3	0.656486	5.12096e-06	0.000333099
N	Y	N	CPC009_PC3_6H_X3_B3_DUO52HI53LO_I23	methylprednisolone	PC3	0.656382	5.12096e-06	0.000333099
Y	N	N	CPD003_PC3_24H_X1.L2_B6_DUO52HI53LO_O23	moxifloxacin	PC3	0.656257	5.12096e-06	0.000333099
N	N	N	CPC008_PC3_24H_X3_B5_DUO52HI53LO_F10	brd-k57238941	PC3	0.655812	5.12096e-06	0.000333099
N	Y	N	CPC006_PC3_24H_X4_B4_DUO52HI53LO_K14	curcumin	PC3	0.655531	5.12096e-06	0.000333099
N	N	N	CPC003_PC3_24H_X3_B3_DUO52HI53LO_O08	bongkrek-acid	PC3	0.654313	5.12096e-06	0.000333099
Y	N	N	CPC006_PC3_24H_X1_B4_DUO52HI53LO_C14	amiodarone	PC3	0.653844	5.12096e-06	0.000333099
N	N	N	CPC003_PC3_24H_X3_B3_DUO52HI53LO_K05	dantron	PC3	0.653339	5.12096e-06	0.000333099
Y	N	N	CPD002_PC3_24H_X3_B6_DUO52HI53LO_F15	cilostazol	PC3	0.65309	5.12096e-06	0.000333099
N	N	N	CPC008_PC3_24H_X4_B5_DUO52HI53LO_J23	vu-0413247-1	PC3	0.652695	5.12096e-06	0.000333099
N	N	N	CPC014_PC3_24H_X2_B5_DUO52HI53LO_O15	brd-k12105018	PC3	0.651839	5.12096e-06	0.000333099
Y	N	N	CPC009_PC3_6H_X2_B3_DUO52HI53LO_K23	phenelzine	PC3	0.651608	5.12096e-06	0.000333099
N	N	N	CPC005_PC3_24H_X4_B5_DUO52HI53LO_N11	rhodomyrtoxin-b	PC3	0.651402	5.12096e-06	0.000333099
N	N	N	CPC008_PC3_24H_X3_B5_DUO52HI53LO_F15	brd-k87403606	PC3	0.651337	5.12096e-06	0.000333099
N	N	N	PCLB001_PC3_24H_X3.A2_B11_DUO52HI53LO_A14	brd-k55896799	PC3	0.651291	5.12096e-06	0.000333099
N	N	N	PCLB001_PC3_6H_X2_F2B6_DUO52HI53LO_D07	kuc111109n	PC3	0.651268	5.12096e-06	0.000333099
N	N	N	CPC008_PC3_6H_X4_F1B5_DUO52HI53LO_M08	brd-k49712247	PC3	0.651226	5.12096e-06	0.000333099
N	N	N	CPC010_PC3_6H_X5_F1B5_DUO52HI53LO_H05	brd-k63157263	PC3	0.651177	5.12096e-06	0.000333099
N	N	N	CPC014_PC3_6H_X2_B4_DUO52HI53LO_G09	pf-562271	PC3	0.651127	5.12096e-06	0.000333099
Y	N	N	CPC011_PC3_6H_X1_B3_DUO52HI53LO_P16	telmisartan	PC3	0.650919	5.12096e-06	0.000333099
N	N	N	CPC011_PC3_24H_X5_B5_DUO52HI53LO_J15	ipriflavone	PC3	0.6502	5.12096e-06	0.000333099
Y	Y	Y	CPD002_PC3_6H_X1_B6_DUO52HI53LO_J18	estropipate	PC3	0.650109	5.12096e-06	0.000333099
Y	N	N	CPC011_PC3_6H_X1_B3_DUO52HI53LO_P07	valdecoxib	PC3	0.649511	5.12096e-06	0.000333099
N	N	N	CPC008_PC3_24H_X3_B5_DUO52HI53LO_B12	brd-k01896723	PC3	0.649024	5.12096e-06	0.000333099
N	N	N	CPC008_PC3_24H_X3_B5_DUO52HI53LO_C15	brd-k63712590	PC3	0.648509	5.12096e-06	0.000333099
Y	N	N	CPC011_PC3_24H_X5_B5_DUO52HI53LO_L15	oxaprozin	PC3	0.6479	1.02419e-05	0.000541285
Y	N	N	CPD002_PC3_24H_X1_B6_DUO52HI53LO_B05	mevastatin	PC3	0.647559	1.02419e-05	0.000541285
N	N	N	CPD001_PC3_24H_X2_B6_DUO52HI53LO_E07	sulfadiazine	PC3	0.647253	1.02419e-05	0.000541285
N	N	N	CPC002_PC3_6H_X3_B3_DUO52HI53LO_B24	noretynodrel	PC3	0.647188	1.02419e-05	0.000541285
N	N	N	CPC007_PC3_6H_X2_B3_DUO52HI53LO_D14	brd-a64850503	PC3	0.647116	1.02419e-05	0.000541285
N	N	N	CPC012_PC3_24H_X4.L2_F2B5_DUO52HI53LO_E07	tunicamycin	PC3	0.64659	1.02419e-05	0.000541285
N	N	N	CPC013_PC3_24H_X3_B5_DUO52HI53LO_L23	brd-a09984573	PC3	0.646245	1.02419e-05	0.000541285
N	N	N	CPC013_PC3_6H_X3_B4_DUO52HI53LO_P09	s-206352	PC3	0.645901	1.02419e-05	0.000541285
N	N	N	CPC007_PC3_6H_X4_F1B5_DUO52HI53LO_D15	brd-k07668032	PC3	0.645501	1.02419e-05	0.000541285
N	N	N	CPC007_PC3_6H_X1_B3_DUO52HI53LO_F03	brd-k19290969	PC3	0.645392	1.02419e-05	0.000541285
N	N	N	CPC007_PC3_24H_X3_B5_DUO52HI53LO_O14	brd-k08878345	PC3	0.645323	1.02419e-05	0.000541285
Y	N	N	CPD001_PC3_24H_X3_B6_DUO52HI53LO_M15	miconazole	PC3	0.645306	1.02419e-05	0.000541285
N	N	N	CPC001_PC3_24H_X3_F1B3_DUO52HI53LO_L17	ku-14r	PC3	0.645278	1.02419e-05	0.000541285
Y	N	N	CPC012_PC3_24H_X2_B5_DUO52HI53LO_K12	fludarabine	PC3	0.644746	1.02419e-05	0.000541285
N	N	N	HDAC002_PC3_6H_X5_B7_DUO52HI53LO_G21	broad-sai-595	PC3	0.644556	1.02419e-05	0.000541285
N	N	N	CPC013_PC3_24H_X4_B5_DUO52HI53LO_A07	barasertib	PC3	0.644462	2.04838e-05	0.000681934
N	N	N	CPC006_PC3_24H_X4_B4_DUO52HI53LO_P07	fostamatinib	PC3	0.64442	2.04838e-05	0.000681934
N	Y	N	CPD002_PC3_24H_X2_B6_DUO52HI53LO_G14	lovastatin	PC3	0.644416	2.04838e-05	0.000681934
N	N	N	CPC006_PC3_24H_X1_B4_DUO52HI53LO_N20	darinaparsin	PC3	0.644353	2.04838e-05	0.000681934
N	N	N	CPC014_PC3_6H_X1_B4_DUO52HI53LO_G11	pha-793887	PC3	0.644212	2.04838e-05	0.000681934
N	N	N	CPC001_PC3_6H_X5.L2_F2B5_DUO52HI53LO_A13	strophanthidin	PC3	0.644043	2.04838e-05	0.000681934
N	N	N	CPC007_PC3_24H_X3_B5_DUO52HI53LO_N19	jas07-005	PC3	0.643916	2.04838e-05	0.000681934
N	N	N	CPC004_PC3_6H_X4_B4_DUO52HI53LO_P10	benzopurpurin-4b	PC3	0.643839	2.04838e-05	0.000681934
N	N	N	CPC006_PC3_24H_X5_B4_DUO52HI53LO_D09	capsaicin	PC3	0.64353	2.04838e-05	0.000681934
N	N	N	CPC001_PC3_24H_X2_B3_DUO52HI53LO_M15	ro-60-0175	PC3	0.642823	2.04838e-05	0.000681934
Y	N	N	CPC020_PC3_24H_X5_B5_DUO52HI53LO_B09	clomifene	PC3	0.642786	2.04838e-05	0.000681934
N	Y	N	CPC006_PC3_24H_X2_F1B3_DUO52HI53LO_N04	tacrolimus	PC3	0.642733	2.04838e-05	0.000681934
Y	N	N	CPC011_PC3_24H_X5_B5_DUO52HI53LO_O15	maprotiline	PC3	0.642596	2.04838e-05	0.000681934
Y	N	N	CPD002_PC3_24H_X2_B6_DUO52HI53LO_P15	levetiracetam	PC3	0.642587	2.04838e-05	0.000681934
N	N	N	CPD003_PC3_24H_X1.L2_B6_DUO52HI53LO_M21	luteolin	PC3	0.642549	2.04838e-05	0.000681934
N	N	N	CPC002_PC3_6H_X3_B3_DUO52HI53LO_N22	sib-1757	PC3	0.642479	2.04838e-05	0.000681934
N	N	N	CPC014_PC3_24H_X1_B5_DUO52HI53LO_N17	2-aminopurine	PC3	0.642457	2.04838e-05	0.000681934
N	N	N	CPC010_PC3_24H_X3_B5_DUO52HI53LO_B12	brd-k91264756	PC3	0.642167	2.04838e-05	0.000681934
N	N	N	CPC006_PC3_6H_X2_B3_DUO52HI53LO_L19	triptolide	PC3	0.641968	2.04838e-05	0.000681934
N	N	N	CPD002_PC3_6H_X1_B6_DUO52HI53LO_N21	quinisocaine	PC3	0.641727	2.04838e-05	0.000681934
N	N	N	PCLB001_PC3_24H_X2_F2B6_DUO52HI53LO_I07	avicin-d	PC3	0.641689	2.04838e-05	0.000681934
Y	N	N	CPC004_PC3_6H_X3_B3_DUO52HI53LO_L01	norgestimate	PC3	0.641657	2.04838e-05	0.000681934
N	N	N	CPC008_PC3_24H_X4_B5_DUO52HI53LO_J20	brd-k04930762	PC3	0.641564	2.04838e-05	0.000681934
Y	N	N	CPD002_PC3_24H_X1_B6_DUO52HI53LO_O15	progesterone	PC3	0.641468	2.04838e-05	0.000681934
N	N	N	AML001_PC3_6H_X1_F1B10_N17	kuc107191n	PC3	0.641348	2.04838e-05	0.000681934
N	N	N	CPC008_PC3_24H_X4_B5_DUO52HI53LO_P24	ku-c104137	PC3	0.64127	2.04838e-05	0.000681934
N	N	N	CPC008_PC3_24H_X4_B5_DUO52HI53LO_C19	brd-k86631041	PC3	0.641051	2.04838e-05	0.000681934
N	N	N	CPC008_PC3_24H_X4_B5_DUO52HI53LO_L23	vu-0418939-2	PC3	0.64097	2.04838e-05	0.000681934
Y	N	N	CPC011_PC3_24H_X4_B5_DUO52HI53LO_O18	nisoldipine	PC3	0.640834	2.04838e-05	0.000681934
N	N	N	CPD001_PC3_24H_X3_B6_DUO52HI53LO_P11	fadrozole	PC3	0.640804	2.04838e-05	0.000681934
N	N	N	HDAC002_PC3_6H_X2_B7_DUO52HI53LO_L20	brd-k01621458	PC3	0.640778	2.04838e-05	0.000681934
N	N	N	CPC008_PC3_24H_X5_B5_DUO52HI53LO_B09	brd-k02381115	PC3	0.640718	2.04838e-05	0.000681934
N	Y	N	CPD003_PC3_6H_X1_B6_DUO52HI53LO_F01	celecoxib	PC3	0.6407	2.04838e-05	0.000681934
N	N	N	CPC020_PC3_24H_X3_B5_DUO52HI53LO_F03	doxycycline	PC3	0.640542	2.04838e-05	0.000681934
N	Y	N	CPC004_PC3_24H_X2_B3_DUO52HI53LO_L12	fluvastatin	PC3	0.64046	2.04838e-05	0.000681934
N	N	N	CPC001_PC3_6H_X5.L2_F2B5_DUO52HI53LO_P07	sa-63133	PC3	0.640241	2.04838e-05	0.000681934
N	Y	N	CPD001_PC3_24H_X1_B6_DUO52HI53LO_H21	camptothecin	PC3	0.640161	2.04838e-05	0.000681934
N	Y	N	CPC013_PC3_24H_X3_B5_DUO52HI53LO_K20	alvocidib	PC3	0.640108	2.04838e-05	0.000681934
N	N	N	CPC008_PC3_24H_X3_B5_DUO52HI53LO_G13	brd-a84445767	PC3	0.640051	2.04838e-05	0.000681934
N	Y	N	CPC013_PC3_24H_X5_B5_DUO52HI53LO_O12	dasatinib	PC3	0.639981	2.04838e-05	0.000681934
N	N	N	HDAC002_PC3_6H_X2_B7_DUO52HI53LO_H09	brd-k26510616	PC3	0.639696	2.04838e-05	0.000681934
N	N	N	HDAC002_PC3_6H_X5_B7_DUO52HI53LO_H03	tacedinaline	PC3	0.639678	2.04838e-05	0.000681934
N	N	N	PCLB001_PC3_24H_X2_F2B6_DUO52HI53LO_K07	avicin-g	PC3	0.639643	2.04838e-05	0.000681934
N	N	N	CPD001_PC3_24H_X3_B6_DUO52HI53LO_G17	hexamethonium	PC3	0.639425	2.04838e-05	0.000681934
N	N	N	CPC001_PC3_6H_X5.L2_F2B5_DUO52HI53LO_J04	tyrphostin-ag-556	PC3	0.63932	2.04838e-05	0.000681934
N	N	N	CPC003_PC3_6H_X1_B3_DUO52HI53LO_D10	proxyfan	PC3	0.639066	2.04838e-05	0.000681934
N	N	N	CPC003_PC3_24H_X4_F1B5_DUO52HI53LO_L17	am-630	PC3	0.639008	2.04838e-05	0.000681934
N	N	N	PCLB001_PC3_24H_X2.A2_B11_DUO52HI53LO_P20	wy-01-045	PC3	0.638932	3.07257e-05	0.000843561
Y	N	N	CPD003_PC3_24H_X1.L2_B6_DUO52HI53LO_A22	esmolol	PC3	0.638835	3.07257e-05	0.000843561
N	N	N	CPD003_PC3_6H_X1_B6_DUO52HI53LO_D24	methenamine	PC3	0.638726	3.07257e-05	0.000843561
N	N	N	CPC008_PC3_24H_X3_B5_DUO52HI53LO_G22	brd-k95168667	PC3	0.638717	3.07257e-05	0.000843561
N	N	N	CPC003_PC3_24H_X3_B3_DUO52HI53LO_I10	rwj-21757	PC3	0.638494	3.07257e-05	0.000843561
N	N	N	CPC014_PC3_24H_X5.L2_F2B5_DUO52HI53LO_J10	entecavir	PC3	0.638413	3.07257e-05	0.000843561
Y	Y	Y	RAD001_PC3_24H_X3_F1B5_DUO52HI53LO_J09	flutamide	PC3	0.638365	3.07257e-05	0.000843561
Y	N	N	CPC009_PC3_6H_X3_F1B3_DUO52HI53LO_J23	daunorubicin	PC3	0.638327	3.07257e-05	0.000843561
N	N	N	DEB001_PC3_24H_X1.A2_B6_DUO52HI53LO_G18	morin	PC3	0.638086	3.07257e-05	0.000843561
N	N	N	CPC005_PC3_6H_X5_F1B5_DUO52HI53LO_L20	thapsigargin	PC3	0.638049	3.07257e-05	0.000843561
N	N	N	CPC006_PC3_24H_X2_B4_DUO52HI53LO_C11	rucaparib	PC3	0.637794	3.07257e-05	0.000843561
N	N	N	CPC014_PC3_24H_X1_B5_DUO52HI53LO_P02	chromomycin-a3	PC3	0.637445	3.07257e-05	0.000843561
N	N	N	DOSBIO002_MCF7_24H_X3_B11_C15	brd-k54652275	PC3	0.637367	3.07257e-05	0.000843561
N	N	N	CPC001_PC3_24H_X3_F1B3_DUO52HI53LO_C17	pinocembrin	PC3	0.637301	3.07257e-05	0.000843561
Y	N	N	CPC020_PC3_6H_X2_B4_DUO52HI53LO_H15	molindone	PC3	0.637225	3.07257e-05	0.000843561
N	N	N	CPC007_PC3_6H_X1_B3_DUO52HI53LO_D07	stk-111867	PC3	0.637195	3.07257e-05	0.000843561
Y	N	N	CPC011_PC3_24H_X5_B5_DUO52HI53LO_L04	nitazoxanide	PC3	0.637172	3.07257e-05	0.000843561
N	N	N	CPC002_PC3_6H_X4_B4_DUO52HI53LO_H05	pp-2	PC3	0.637148	3.07257e-05	0.000843561
N	N	N	CPC005_PC3_24H_X1_B4_DUO52HI53LO_A22	homatropine	PC3	0.637086	3.07257e-05	0.000843561
N	N	N	CPC011_PC3_24H_X1_B3_DUO52HI53LO_I06	taxifolin	PC3	0.637085	3.07257e-05	0.000843561
N	N	N	CPC011_PC3_24H_X5_B5_DUO52HI53LO_N18	brd-k20168484	PC3	0.63703	3.07257e-05	0.000843561
Y	N	N	CPD003_PC3_6H_X1_B6_DUO52HI53LO_E18	ethynodiol	PC3	0.636968	3.07257e-05	0.000843561
N	N	N	CPC004_PC3_24H_X5_B5_DUO52HI53LO_P02	hypericin	PC3	0.63666	3.07257e-05	0.000843561
N	N	N	CPC007_PC3_24H_X1_B5_DUO52HI53LO_D16	brd-k78843060	PC3	0.636641	3.07257e-05	0.000843561
N	Y	N	CPC014_PC3_6H_X2_B4_DUO52HI53LO_K13	erlotinib	PC3	0.63645	3.07257e-05	0.000843561
Y	N	N	CPC020_PC3_24H_X3_B5_DUO52HI53LO_D01	dipyridamole	PC3	0.636389	3.07257e-05	0.000843561
N	N	N	CPC005_PC3_6H_X3_B3_DUO52HI53LO_O24	lasalocid	PC3	0.636287	3.07257e-05	0.000843561
Y	N	N	CPC012_PC3_6H_X5_F1B5_DUO52HI53LO_E08	topotecan	PC3	0.63596	5.12096e-05	0.00124433
N	N	N	CPC001_PC3_24H_X5_B5_DUO52HI53LO_E22	sa-1478088	PC3	0.635945	5.12096e-05	0.00124433
N	N	N	CPC014_PC3_24H_X5.L2_F2B5_DUO52HI53LO_D10	teicoplanin	PC3	0.635735	5.12096e-05	0.00124433
N	N	N	CPC005_PC3_6H_X5_F1B5_DUO52HI53LO_F17	w-5	PC3	0.635686	5.12096e-05	0.00124433
N	N	N	CPC009_PC3_24H_X3_F1B4_DUO52HI53LO_F11	brd-k79222491	PC3	0.63564	5.12096e-05	0.00124433
N	N	N	CPC006_PC3_24H_X2_B4_DUO52HI53LO_D08	rs-23597-190	PC3	0.635613	5.12096e-05	0.00124433
N	N	N	CPC007_PC3_6H_X5_F1B5_DUO52HI53LO_J13	brd-k27440500	PC3	0.635604	5.12096e-05	0.00124433
N	N	N	CPC004_PC3_24H_X5_B5_DUO52HI53LO_I03	piperlongumine	PC3	0.63548	5.12096e-05	0.00124433
N	N	N	CPC002_PC3_6H_X2_B3_DUO52HI53LO_C19	gr-79236	PC3	0.635336	5.12096e-05	0.00124433
N	N	N	CPC014_PC3_6H_X1_B4_DUO52HI53LO_P09	apigenin	PC3	0.635314	5.12096e-05	0.00124433
N	N	N	DOSBIO002_MCF7_24H_X3_B11_E09	brd-k21498052	PC3	0.635258	5.12096e-05	0.00124433
N	N	N	CPC013_PC3_6H_X1_B4_DUO52HI53LO_E15	motesanib	PC3	0.635214	5.12096e-05	0.00124433
N	N	N	CPC008_PC3_6H_X3_B3_DUO52HI53LO_H07	brd-k86992982	PC3	0.63518	5.12096e-05	0.00124433
N	N	N	CPD003_PC3_6H_X1_B6_DUO52HI53LO_I12	thonzonium	PC3	0.635096	5.12096e-05	0.00124433
N	N	N	CPC014_PC3_24H_X5.L2_F2B5_DUO52HI53LO_P07	triciribine	PC3	0.634961	5.12096e-05	0.00124433
N	N	N	CPC003_PC3_24H_X4_F1B5_DUO52HI53LO_O14	flavokavain-b	PC3	0.634945	5.12096e-05	0.00124433
Y	N	N	CPC002_PC3_6H_X2_B3_DUO52HI53LO_N02	formoterol	PC3	0.634767	5.12096e-05	0.00124433
Y	N	N	CPD002_PC3_6H_X3_B6_DUO52HI53LO_D09	dacarbazine	PC3	0.634703	5.12096e-05	0.00124433
N	N	N	CPC007_PC3_6H_X5_F1B5_DUO52HI53LO_J14	brd-k03552198	PC3	0.6346	5.12096e-05	0.00124433
N	N	N	CPC006_PC3_24H_X2_B4_DUO52HI53LO_F21	parbendazole	PC3	0.634528	5.12096e-05	0.00124433
Y	N	N	CPC001_PC3_24H_X1_B3_DUO52HI53LO_D12	moexipril	PC3	0.634489	6.14515e-05	0.00142757
N	Y	N	CPD002_PC3_24H_X3_B6_DUO52HI53LO_B15	itraconazole	PC3	0.634482	6.14515e-05	0.00142757
N	N	N	DOSBIO002_MCF7_24H_X3_B11_O20	brd-k12411950	PC3	0.634471	6.14515e-05	0.00142757
N	N	N	CPC003_PC3_24H_X3_B3_DUO52HI53LO_H08	sc-560	PC3	0.634442	6.14515e-05	0.00142757
N	N	N	CPD002_PC3_24H_X3_B6_DUO52HI53LO_A13	sr-95639a	PC3	0.634431	6.14515e-05	0.00142757
N	N	N	CPC005_PC3_6H_X5_F1B5_DUO52HI53LO_D21	propentofylline	PC3	0.634347	6.14515e-05	0.00142757
N	N	N	CPC013_PC3_24H_X5_B5_DUO52HI53LO_G17	brd-a83402799	PC3	0.634037	6.14515e-05	0.00142757
Y	N	N	CPC011_PC3_6H_X3_B3_DUO52HI53LO_I12	paroxetine	PC3	0.634029	6.14515e-05	0.00142757
N	N	N	CPC007_PC3_24H_X2_B5_DUO52HI53LO_I09	jas07-010	PC3	0.633911	7.16934e-05	0.00162096
N	N	N	CPC010_PC3_6H_X4_F1B5_DUO52HI53LO_I13	k784-3188	PC3	0.633685	7.16934e-05	0.00162096
N	N	N	CPC008_PC3_24H_X1_B5_DUO52HI53LO_E03	vu-0420363-1	PC3	0.633604	7.16934e-05	0.00162096
N	N	N	CPC001_PC3_24H_X2_B3_DUO52HI53LO_N22	foliosidine	PC3	0.633571	7.16934e-05	0.00162096
N	N	N	CPC003_PC3_24H_X3_B3_DUO52HI53LO_D16	anandamide	PC3	0.633551	7.16934e-05	0.00162096
N	N	N	DEB001_PC3_6H_X4_F1B6_DUO52HI53LO_E06	dac-012	PC3	0.633471	8.19353e-05	0.00184267
N	N	N	CPC007_PC3_6H_X1_B3_DUO52HI53LO_C17	brd-k56446541	PC3	0.633283	9.21772e-05	0.0019011
N	N	N	CPC007_PC3_6H_X5_F1B5_DUO52HI53LO_A23	brd-k15640888	PC3	0.632995	9.21772e-05	0.0019011
N	N	N	CPD001_PC3_24H_X3_B6_DUO52HI53LO_K16	clindamycin	PC3	0.632966	9.21772e-05	0.0019011
N	N	N	CPC014_PC3_24H_X3_F2B4_DUO52HI53LO_N24	nvp-tae684	PC3	0.632831	9.21772e-05	0.0019011
N	N	N	CPC013_PC3_6H_X5_B5_DUO52HI53LO_O22	cgp-60474	PC3	0.632814	9.21772e-05	0.0019011
N	N	N	CPC011_PC3_24H_X4_B5_DUO52HI53LO_D13	benidipine	PC3	0.632697	9.21772e-05	0.0019011
N	N	N	CPC012_PC3_6H_X2_B4_DUO52HI53LO_M07	brd-a73847809	PC3	0.632689	9.21772e-05	0.0019011
Y	N	N	CPC011_PC3_24H_X1_B3_DUO52HI53LO_E11	clotrimazole	PC3	0.632668	9.21772e-05	0.0019011
N	N	N	CPC003_PC3_24H_X3_B3_DUO52HI53LO_J01	hinokitiol	PC3	0.632578	9.21772e-05	0.0019011
N	Y	N	CPC011_PC3_24H_X4_B5_DUO52HI53LO_B19	doxorubicin	PC3	0.632578	9.21772e-05	0.0019011
N	N	N	CPC010_PC3_6H_X4_F1B5_DUO52HI53LO_L20	benzbromarone	PC3	0.632577	9.21772e-05	0.0019011
N	N	N	CPC004_PC3_24H_X5_B5_DUO52HI53LO_N07	pidorubicine	PC3	0.632358	9.21772e-05	0.0019011
Y	N	N	CPD001_PC3_24H_X1_B6_DUO52HI53LO_D02	procainamide	PC3	0.632339	9.21772e-05	0.0019011
N	N	N	CPC001_PC3_24H_X5_B5_DUO52HI53LO_F10	jte-907	PC3	0.632227	9.21772e-05	0.0019011
N	N	N	CPC005_PC3_6H_X3_B3_DUO52HI53LO_D06	rs-102895	PC3	0.632214	9.21772e-05	0.0019011
N	N	N	CPC004_PC3_6H_X4_B4_DUO52HI53LO_B06	brazilin	PC3	0.632203	9.21772e-05	0.0019011
N	N	N	CPC006_PC3_24H_X3_F1B3_DUO52HI53LO_K08	rottlerin	PC3	0.632183	9.21772e-05	0.0019011
N	N	N	CPC008_PC3_6H_X2_B3_DUO52HI53LO_H21	vu-0413255-1	PC3	0.631993	0.000102419	0.002033
N	N	N	DEB001_PC3_24H_X1.A2_B6_DUO52HI53LO_I15	st-057710	PC3	0.631962	0.000102419	0.002033
N	N	N	CPC001_PC3_24H_X4_F2B4_DUO52HI53LO_L07	carpindolol	PC3	0.631882	0.000102419	0.002033
N	N	N	CPC003_PC3_24H_X4_F1B5_DUO52HI53LO_N16	cccp	PC3	0.631727	0.000102419	0.002033
N	N	N	CPC001_PC3_24H_X5_B5_DUO52HI53LO_H16	er-27319	PC3	0.631723	0.000102419	0.002033
N	N	N	CPC006_PC3_6H_X2_B3_DUO52HI53LO_L12	isoliquiritigenin	PC3	0.631665	0.000102419	0.002033
N	N	N	CPC006_PC3_24H_X4_B4_DUO52HI53LO_L14	asn-05257430	PC3	0.631625	0.000102419	0.002033
Y	N	N	CPC014_PC3_24H_X5.L2_F2B5_DUO52HI53LO_N20	rifabutin	PC3	0.631601	0.000102419	0.002033
N	N	N	CPC013_PC3_6H_X1_B4_DUO52HI53LO_G19	enobosarm	PC3	0.631423	0.000112661	0.00208917
N	N	N	CPC014_PC3_24H_X5.L2_F2B5_DUO52HI53LO_A05	crizotinib	PC3	0.631402	0.000112661	0.00208917
Y	N	N	CPC005_PC3_24H_X5_B5_DUO52HI53LO_C06	nabumetone	PC3	0.631248	0.000112661	0.00208917
N	Y	N	CPC014_PC3_24H_X1_B5_DUO52HI53LO_D14	ruxolitinib	PC3	0.630982	0.000112661	0.00208917
Y	N	N	CPD001_PC3_24H_X3_B6_DUO52HI53LO_K14	astemizole	PC3	0.630863	0.000112661	0.00208917
N	N	N	CPC005_PC3_6H_X5_F1B5_DUO52HI53LO_J12	dihydroergocristine	PC3	0.630784	0.000112661	0.00208917
N	N	N	CPC005_PC3_24H_X1_B4_DUO52HI53LO_K17	l-670596	PC3	0.63074	0.000112661	0.00208917
N	N	N	CPC002_PC3_24H_X5_F1B5_DUO52HI53LO_J13	aminopurvalanol-a	PC3	0.630718	0.000112661	0.00208917
N	N	N	CPD002_PC3_24H_X3_B6_DUO52HI53LO_C19	bisacodyl	PC3	0.63069	0.000112661	0.00208917
N	N	N	CPC003_PC3_24H_X3_B3_DUO52HI53LO_L05	prometon	PC3	0.630538	0.000112661	0.00208917
N	N	N	CPC008_PC3_24H_X3_B5_DUO52HI53LO_N23	vu-0413807-2	PC3	0.630483	0.000112661	0.00208917
N	N	N	CPC002_PC3_24H_X4_B4_DUO52HI53LO_E09	molsidomine	PC3	0.630376	0.000112661	0.00208917
N	N	N	CPD001_PC3_24H_X3_B6_DUO52HI53LO_N05	antimycin-a	PC3	0.630369	0.000112661	0.00208917
Y	N	N	CPC004_PC3_24H_X2_B3_DUO52HI53LO_J13	triclosan	PC3	0.630345	0.000112661	0.00208917
N	N	N	CPC012_PC3_6H_X1_B4_DUO52HI53LO_K10	bas-00535043	PC3	0.630255	0.000112661	0.00208917
N	N	N	CPC013_PC3_6H_X1_B4_DUO52HI53LO_C11	zstk-474	PC3	0.630142	0.000122903	0.00220184
N	N	N	CPC013_PC3_24H_X1_B5_DUO52HI53LO_K08	azd-7762	PC3	0.630079	0.000122903	0.00220184
N	N	N	CPC006_PC3_6H_X4_B4_DUO52HI53LO_A15	narciclasine	PC3	0.630042	0.000122903	0.00220184
N	N	N	CPC005_PC3_6H_X3_B3_DUO52HI53LO_G09	ichthynone	PC3	0.630033	0.000122903	0.00220184
Y	N	N	CPC002_PC3_6H_X4_B4_DUO52HI53LO_E07	atomoxetine	PC3	0.62986	0.000122903	0.00220184
N	N	N	CPC001_PC3_6H_X5.L2_F2B5_DUO52HI53LO_N21	ro-08-2750	PC3	0.629712	0.000122903	0.00220184
N	N	N	CPC001_PC3_24H_X4_F2B4_DUO52HI53LO_E12	clobenpropit	PC3	0.629689	0.000122903	0.00220184
N	N	N	CPC007_PC3_6H_X2_B3_DUO52HI53LO_O03	brd-k78056905	PC3	0.629605	0.000122903	0.00220184
N	N	N	CPC006_PC3_6H_X1_B3_DUO52HI53LO_P06	10-debc	PC3	0.629468	0.000133145	0.00230712
N	N	N	CPD002_PC3_24H_X1_B6_DUO52HI53LO_N12	methyl-benzethonium	PC3	0.629416	0.000133145	0.00230712
Y	N	N	CPC003_PC3_24H_X2_B3_DUO52HI53LO_K11	pravastatin	PC3	0.629384	0.000133145	0.00230712
Y	N	N	CPC004_PC3_24H_X2_B3_DUO52HI53LO_N12	ezetimibe	PC3	0.629347	0.000133145	0.00230712
N	N	N	CPC009_PC3_6H_X5_F1B5_DUO52HI53LO_J07	brd-k36817836	PC3	0.629335	0.000133145	0.00230712
N	N	N	CPC008_PC3_24H_X4_B5_DUO52HI53LO_D24	brd-k28180706	PC3	0.629269	0.000133145	0.00230712
N	N	N	CPC013_PC3_24H_X1_B5_DUO52HI53LO_P07	trichostatin-a	PC3	0.629168	0.000133145	0.00230712
Y	Y	Y	CPC014_PC3_24H_X5.L2_F2B5_DUO52HI53LO_D15	fenretinide	PC3	0.629126	0.000133145	0.00230712
N	N	N	CPC006_PC3_24H_X2_B4_DUO52HI53LO_K20	brefeldin-a	PC3	0.628851	0.000143387	0.00240571
N	N	N	CPC007_PC3_6H_X1_B3_DUO52HI53LO_C07	brd-k62902879	PC3	0.628845	0.000143387	0.00240571
N	N	N	DEB001_PC3_24H_X2_F1B6_DUO52HI53LO_O19	gossypin	PC3	0.628828	0.000143387	0.00240571
N	N	N	CPC001_PC3_6H_X3_B3_DUO52HI53LO_M21	ro-04-5595	PC3	0.62881	0.000143387	0.00240571
N	Y	N	PCLB001_PC3_6H_X1.L2_F1B11_N06	sulforaphane	PC3	0.628775	0.000143387	0.00240571
N	Y	N	CPC006_PC3_24H_X2_B4_DUO52HI53LO_C17	mk-2206	PC3	0.628742	0.000143387	0.00240571
N	N	N	CPC008_PC3_24H_X3_B5_DUO52HI53LO_G19	brd-a81045722	PC3	0.628664	0.000143387	0.00240571
Y	N	N	CPC014_PC3_24H_X2_B5_DUO52HI53LO_N19	5-iodotubercidin	PC3	0.628653	0.000143387	0.00240571
N	N	N	CPC003_PC3_24H_X5_B5_DUO52HI53LO_B12	brd-k65285700	PC3	0.62854	0.000153629	0.00251761
Y	N	N	DEB001_PC3_6H_X4_F1B6_DUO52HI53LO_H13	myricetin	PC3	0.628538	0.000153629	0.00251761
N	N	N	RAD001_PC3_6H_X2_F1B5_DUO52HI53LO_O07	glutamine	PC3	0.62853	0.000153629	0.00251761
N	N	N	CPC002_PC3_24H_X4_B4_DUO52HI53LO_D24	terconazole	PC3	0.628389	0.000153629	0.00251761
N	Y	N	CPD002_PC3_6H_X1_B6_DUO52HI53LO_F07	papaverine	PC3	0.628335	0.000153629	0.00251761
N	N	N	CPC008_PC3_6H_X5_F1B5_DUO52HI53LO_N21	vu-0418934-2	PC3	0.628141	0.000153629	0.00251761
N	N	N	CPC008_PC3_24H_X4_B5_DUO52HI53LO_N24	brd-a83993876	PC3	0.627955	0.000163871	0.00262441
N	N	N	CPC002_PC3_24H_X1_B3_DUO52HI53LO_K06	u0126	PC3	0.627873	0.000163871	0.00262441
N	N	N	CPC001_PC3_6H_X5.L2_F2B5_DUO52HI53LO_E10	w-9	PC3	0.627842	0.000163871	0.00262441
N	N	N	PCLB001_PC3_24H_X3.A2_B11_DUO52HI53LO_A16	kuc111774n	PC3	0.627842	0.000163871	0.00262441
N	N	N	CPC006_PC3_24H_X2_B4_DUO52HI53LO_D19	chembl-1222381	PC3	0.627739	0.000163871	0.00262441
N	N	N	CPC005_PC3_24H_X3_B4_DUO52HI53LO_E18	calyculin	PC3	0.627694	0.000163871	0.00262441
N	N	N	CPD002_PC3_6H_X2_B6_DUO52HI53LO_C13	bacampicilline	PC3	0.627516	0.000174113	0.00274682
N	N	N	CPC002_PC3_24H_X5_F1B5_DUO52HI53LO_C02	fenbendazole	PC3	0.627513	0.000174113	0.00274682
N	N	N	CPC014_PC3_24H_X5.L2_F2B5_DUO52HI53LO_O06	pik-75	PC3	0.627484	0.000174113	0.00274682
N	N	N	CPC001_PC3_6H_X1_B3_DUO52HI53LO_D23	isoflupredone	PC3	0.627363	0.000174113	0.00274682
N	N	N	CPC007_PC3_6H_X2_B3_DUO52HI53LO_E13	brd-k44878494	PC3	0.627248	0.000184354	0.0028241
N	N	N	CPD003_PC3_24H_X1.L2_B6_DUO52HI53LO_O24	rufloxacin	PC3	0.62724	0.000184354	0.0028241
N	N	N	CPC004_PC3_24H_X5_B5_DUO52HI53LO_D18	oxibendazole	PC3	0.627226	0.000184354	0.0028241
N	N	N	CPC003_PC3_24H_X4_F1B5_DUO52HI53LO_N15	gr-46611	PC3	0.627206	0.000184354	0.0028241
Y	N	N	CPC003_PC3_6H_X3_B3_DUO52HI53LO_G14	dactinomycin	PC3	0.627124	0.000184354	0.0028241
N	N	N	CPC011_PC3_6H_X3_B3_DUO52HI53LO_I03	brd-k57954781	PC3	0.627108	0.000184354	0.0028241
N	N	N	HDAC002_PC3_6H_X5_B7_DUO52HI53LO_K18	brd-k35832492	PC3	0.627049	0.000184354	0.0028241
N	N	N	CPC013_PC3_24H_X4_B5_DUO52HI53LO_G04	sew-00445	PC3	0.627018	0.000184354	0.0028241
N	N	N	CPC006_PC3_24H_X2_B4_DUO52HI53LO_I19	phenoxazine	PC3	0.626738	0.000194596	0.00286674
Y	N	N	CPD003_PC3_24H_X1.L2_B6_DUO52HI53LO_D02	carvedilol	PC3	0.626734	0.000194596	0.00286674
N	N	N	CPC006_PC3_24H_X3_F1B3_DUO52HI53LO_H17	bi-2536	PC3	0.626716	0.000194596	0.00286674
N	N	N	CPC013_PC3_6H_X2_B4_DUO52HI53LO_D15	brd-a81530502	PC3	0.626629	0.000194596	0.00286674
N	N	N	ASG001_PC3_24H_X4_B7_DUO52HI53LO_L21	withaferin-a	PC3	0.626616	0.000194596	0.00286674
N	Y	N	ASG001_PC3_24H_X5_B7_DUO52HI53LO_F05	vorinostat	PC3	0.626588	0.000194596	0.00286674
N	N	N	CPC008_PC3_24H_X4_B5_DUO52HI53LO_P20	ku-c103670	PC3	0.626543	0.000194596	0.00286674
N	N	N	CPC005_PC3_6H_X2_B3_DUO52HI53LO_A05	mepacrine	PC3	0.626522	0.000194596	0.00286674
N	N	N	CPC007_PC3_24H_X1_B5_DUO52HI53LO_H15	k784-3131	PC3	0.626418	0.000194596	0.00286674
N	N	N	CPD001_PC3_24H_X1_B6_DUO52HI53LO_A10	moroxydine	PC3	0.626345	0.000194596	0.00286674
N	N	N	DEB001_PC3_6H_X1_F1B6_DUO52HI53LO_B16	st-059620	PC3	0.626305	0.000194596	0.00286674
N	N	N	CPC001_PC3_24H_X1_B3_DUO52HI53LO_A22	ar-a014418	PC3	0.626236	0.000204838	0.00300714
N	N	N	CPC010_PC3_24H_X4_F2B4_DUO52HI53LO_G15	brd-a37735495	PC3	0.626206	0.00021508	0.00307216
N	Y	N	CPC005_PC3_24H_X2_B4_DUO52HI53LO_G18	simvastatin	PC3	0.626198	0.00021508	0.00307216
N	N	N	CPC001_PC3_6H_X5.L2_F2B5_DUO52HI53LO_H22	mek1-2-inhibitor	PC3	0.626134	0.00021508	0.00307216
Y	N	N	ASG001_PC3_6H_X3_B7_DUO52HI53LO_K10	radicicol	PC3	0.626085	0.00021508	0.00307216
N	N	N	CPD002_PC3_24H_X1_B6_DUO52HI53LO_O12	nifuroxazide	PC3	0.62597	0.00021508	0.00307216
Y	N	N	DEB001_PC3_24H_X2_F1B6_DUO52HI53LO_B14	resveratrol	PC3	0.625933	0.00021508	0.00307216
Y	N	N	CPC003_PC3_24H_X1_B3_DUO52HI53LO_E20	triamterene	PC3	0.625872	0.00021508	0.00307216
N	N	N	CPC003_PC3_24H_X3_B3_DUO52HI53LO_N18	prestwick-559	PC3	0.62581	0.00021508	0.00307216
N	N	N	DEB001_PC3_6H_X4_F1B6_DUO52HI53LO_E11	eriodictyol	PC3	0.625676	0.000235564	0.00335342
N	N	N	CPC008_PC3_24H_X4_B5_DUO52HI53LO_P23	brd-k53780220	PC3	0.62556	0.000245806	0.00340743
N	N	N	CPD002_PC3_6H_X2_B6_DUO52HI53LO_J14	thiomersal	PC3	0.625425	0.000245806	0.00340743
N	N	N	CPC003_PC3_24H_X5_B5_DUO52HI53LO_M08	pseudopelletierine	PC3	0.625348	0.000245806	0.00340743
Y	N	N	CPC004_PC3_6H_X5_F1B5_DUO52HI53LO_P21	prochlorperazine	PC3	0.625342	0.000245806	0.00340743
Y	N	N	CPC006_PC3_6H_X3_B3_DUO52HI53LO_G14	auranofin	PC3	0.625245	0.000245806	0.00340743
N	Y	N	CPC013_PC3_6H_X1_B4_DUO52HI53LO_A13	belinostat	PC3	0.625213	0.000245806	0.00340743
N	N	N	CPC014_PC3_24H_X2_B5_DUO52HI53LO_D06	gdc-0941	PC3	0.625174	0.000245806	0.00340743
N	N	N	CPC013_PC3_6H_X1_B4_DUO52HI53LO_B11	brd-k31754360	PC3	0.625126	0.000245806	0.00340743
N	N	N	CPC006_PC3_24H_X2_F1B3_DUO52HI53LO_O16	quiflapon	PC3	0.625072	0.000256048	0.00348093
N	N	N	CPC003_PC3_24H_X1_B3_DUO52HI53LO_G18	deguelin	PC3	0.62507	0.000256048	0.00348093
Y	N	N	CPC010_PC3_24H_X3_B5_DUO52HI53LO_O22	ketotifen	PC3	0.625037	0.000256048	0.00348093
N	N	N	CPD001_PC3_24H_X1_B6_DUO52HI53LO_D03	tranexamic-acid	PC3	0.6249	0.000256048	0.00348093
N	N	N	CPC006_PC3_24H_X3_F1B3_DUO52HI53LO_K13	brd-k01121114	PC3	0.624879	0.000256048	0.00348093
Y	N	N	CPC004_PC3_6H_X4_B4_DUO52HI53LO_L10	donepezil	PC3	0.624867	0.000256048	0.00348093
Y	N	N	CPC011_PC3_24H_X2_B3_DUO52HI53LO_M05	diclofenac	PC3	0.624692	0.000276532	0.00367665
Y	N	N	CPC011_PC3_6H_X3_B3_DUO52HI53LO_G10	bupropion	PC3	0.624656	0.000276532	0.00367665
N	N	N	CPC002_PC3_24H_X2_B3_DUO52HI53LO_B06	pp-1	PC3	0.624622	0.000276532	0.00367665
N	N	N	CPC011_PC3_24H_X2_B3_DUO52HI53LO_D06	penciclovir	PC3	0.624605	0.000276532	0.00367665
Y	N	N	CPD001_PC3_24H_X3_B6_DUO52HI53LO_F07	pargyline	PC3	0.624582	0.000276532	0.00367665
N	N	N	CPC007_PC3_6H_X2_B3_DUO52HI53LO_D13	brd-k61627029	PC3	0.624538	0.000276532	0.00367665
N	N	N	CPC001_PC3_6H_X5.L2_F2B5_DUO52HI53LO_E24	herniarin	PC3	0.624535	0.000276532	0.00367665
Y	N	N	ASG001_PC3_6H_X4_B7_DUO52HI53LO_E11	trifluoperazine	PC3	0.624457	0.000286774	0.00374222
N	N	N	CPC013_PC3_24H_X4_B5_DUO52HI53LO_G14	brd-k26048285	PC3	0.624452	0.000286774	0.00374222
N	N	N	CPC005_PC3_6H_X1_B3_DUO52HI53LO_L08	homochlorcyclizine	PC3	0.624348	0.000286774	0.00374222
N	N	N	CPC008_PC3_24H_X4_B5_DUO52HI53LO_I24	brd-k77032321	PC3	0.624317	0.000286774	0.00374222
Y	N	N	CPC003_PC3_24H_X1_B3_DUO52HI53LO_N22	diflorasone	PC3	0.624281	0.000286774	0.00374222
N	N	N	CPC014_PC3_24H_X3_F2B4_DUO52HI53LO_L14	somatostatin	PC3	0.624262	0.000286774	0.00374222
Y	N	N	CPC011_PC3_24H_X2_B3_DUO52HI53LO_H05	olanzapine	PC3	0.624159	0.000297016	0.00378247
N	N	N	CPD003_PC3_24H_X1.L2_B6_DUO52HI53LO_D20	propoxycaine	PC3	0.624148	0.000297016	0.00378247
N	N	N	CPC008_PC3_24H_X1_B5_DUO52HI53LO_N05	cam-9-027-3	PC3	0.624116	0.000297016	0.00378247
N	N	N	CPC001_PC3_6H_X5.L2_F2B5_DUO52HI53LO_O24	sch-58261	PC3	0.62407	0.000297016	0.00378247
N	N	N	CPC008_PC3_6H_X5_F1B5_DUO52HI53LO_K21	bjm-csc-19	PC3	0.624035	0.000297016	0.00378247
N	N	N	CPC011_PC3_24H_X2_B3_DUO52HI53LO_N20	brd-k09295900	PC3	0.624023	0.000297016	0.00378247
N	N	N	CPC011_PC3_24H_X2_B3_DUO52HI53LO_B23	clofazimine	PC3	0.623979	0.000297016	0.00378247
Y	N	N	CPC011_PC3_24H_X5_B5_DUO52HI53LO_O16	idarubicin	PC3	0.62393	0.000297016	0.00378247
Y	N	N	CPC003_PC3_24H_X3_B3_DUO52HI53LO_D09	ouabain	PC3	0.623785	0.000307257	0.00379205
N	N	N	CPC010_PC3_24H_X4_F2B4_DUO52HI53LO_G20	secoisolariciresinol	PC3	0.623733	0.000307257	0.00379205
N	N	N	CPD003_PC3_24H_X2.L2_B6_DUO52HI53LO_N12	verteporfin	PC3	0.623729	0.000307257	0.00379205
N	Y	N	RAD001_PC3_24H_X3_F1B5_DUO52HI53LO_G19	sirolimus	PC3	0.623718	0.000307257	0.00379205
N	N	N	CPC005_PC3_6H_X5_F1B5_DUO52HI53LO_I19	helveticoside	PC3	0.623668	0.000307257	0.00379205
N	N	N	CPD001_PC3_24H_X1_B6_DUO52HI53LO_D05	etofylline	PC3	0.623613	0.000307257	0.00379205
N	N	N	CPC013_PC3_24H_X3_B5_DUO52HI53LO_C05	obatoclax	PC3	0.623586	0.000307257	0.00379205
Y	N	N	CPC003_PC3_24H_X3_B3_DUO52HI53LO_E04	pyrimethamine	PC3	0.623561	0.000307257	0.00379205
N	N	N	CPC006_PC3_6H_X2_B3_DUO52HI53LO_C04	azd-8055	PC3	0.623533	0.000307257	0.00379205
N	N	N	CPC003_PC3_6H_X4_F2B4_DUO52HI53LO_E09	harpagoside	PC3	0.623519	0.000307257	0.00379205
Y	N	N	CPC020_PC3_24H_X5_B5_DUO52HI53LO_J11	acetylcholine	PC3	0.623483	0.000317499	0.00379205
N	N	N	CPC013_PC3_6H_X1_B4_DUO52HI53LO_F15	st-4029487	PC3	0.623368	0.000317499	0.00379205
N	N	N	CPC007_PC3_24H_X2_B5_DUO52HI53LO_L05	k784-3187	PC3	0.623364	0.000317499	0.00379205
N	N	N	CPC004_PC3_6H_X1_B3_DUO52HI53LO_C14	cinchonine	PC3	0.623357	0.000317499	0.00379205
N	N	N	CPC007_PC3_6H_X2_B3_DUO52HI53LO_D12	brd-k94035551	PC3	0.623312	0.000317499	0.00379205
N	N	N	CPD002_PC3_6H_X1_B6_DUO52HI53LO_J23	tinidazole	PC3	0.623268	0.000317499	0.00379205
N	N	N	CPC006_PC3_24H_X2_F1B3_DUO52HI53LO_G02	methylene-blue	PC3	0.623201	0.000317499	0.00379205
N	N	N	CPC005_PC3_24H_X3_B4_DUO52HI53LO_K15	n6-cyclopentyladenosine	PC3	0.623191	0.000317499	0.00379205
N	N	N	CPC004_PC3_6H_X3_B3_DUO52HI53LO_O22	pre-084	PC3	0.623171	0.000317499	0.00379205
N	N	N	CPC001_PC3_24H_X1_B3_DUO52HI53LO_E01	dehydroisoandosterone	PC3	0.623109	0.000317499	0.00379205
Y	N	N	CPD001_PC3_24H_X3_B6_DUO52HI53LO_G23	dobutamine	PC3	0.62308	0.000317499	0.00379205
Y	N	N	CPC020_PC3_24H_X5_B5_DUO52HI53LO_J07	ramipril	PC3	0.623001	0.000317499	0.00379205
N	N	N	CPC008_PC3_24H_X4_B5_DUO52HI53LO_E20	brd-a93975555	PC3	0.622949	0.000337983	0.00400278
N	N	N	CPC001_PC3_6H_X5.L2_F2B5_DUO52HI53LO_G18	tyrphostin-ag-1478	PC3	0.622919	0.000337983	0.00400278
N	N	N	CPC002_PC3_24H_X5_F1B5_DUO52HI53LO_I02	vanoxerine	PC3	0.622907	0.000337983	0.00400278
N	N	N	CPC006_PC3_24H_X5_B4_DUO52HI53LO_H23	pi-103	PC3	0.622774	0.000348225	0.00411256
N	Y	N	HDAC002_PC3_6H_X2_B7_DUO52HI53LO_L24	panobinostat	PC3	0.622635	0.000368709	0.00434234
N	N	N	CPC008_PC3_24H_X3_B5_DUO52HI53LO_P21	brd-k74777906	PC3	0.622393	0.000389193	0.00438802
Y	N	N	CPC011_PC3_24H_X1_B3_DUO52HI53LO_H13	cerivastatin	PC3	0.622391	0.000389193	0.00438802
N	N	N	CPC008_PC3_24H_X4_B5_DUO52HI53LO_B22	ku-c104218	PC3	0.622367	0.000389193	0.00438802
N	N	N	CPC008_PC3_6H_X3_B3_DUO52HI53LO_C21	vu-0415555-1	PC3	0.622366	0.000389193	0.00438802
N	N	N	CPC006_PC3_24H_X2_B4_DUO52HI53LO_F20	bml-259	PC3	0.622324	0.000389193	0.00438802
N	N	N	CPC014_PC3_24H_X5.L2_F2B5_DUO52HI53LO_M16	tgx-221	PC3	0.622321	0.000389193	0.00438802
N	N	N	PCLB001_PC3_24H_X1.A2_B11_DUO52HI53LO_J21	tert-butylhydroquinone	PC3	0.62231	0.000389193	0.00438802
N	N	N	CPC010_PC3_6H_X3_B3_DUO52HI53LO_M20	ru-24969	PC3	0.622276	0.000389193	0.00438802
N	N	N	CPC007_PC3_6H_X1_B3_DUO52HI53LO_F04	brd-a93426597	PC3	0.62227	0.000389193	0.00438802
N	N	N	ASG001_PC3_6H_X3_B7_DUO52HI53LO_I03	wortmannin	PC3	0.62223	0.000389193	0.00438802
Y	N	N	CPD003_PC3_6H_X1_B6_DUO52HI53LO_B22	quinethazone	PC3	0.62222	0.000389193	0.00438802
Y	N	N	CPC004_PC3_24H_X5_B5_DUO52HI53LO_I07	equilin	PC3	0.622137	0.000389193	0.00438802
Y	N	N	CPC004_PC3_24H_X1_B3_DUO52HI53LO_J07	guanfacine	PC3	0.622136	0.000389193	0.00438802
N	N	N	CPC007_PC3_6H_X5_F1B5_DUO52HI53LO_E20	gw-9508	PC3	0.622124	0.000389193	0.00438802
N	N	N	CPC001_PC3_24H_X4_F2B4_DUO52HI53LO_H07	meclocycline	PC3	0.6221	0.000389193	0.00438802
N	N	N	CPC001_PC3_24H_X3_B3_DUO52HI53LO_K01	relcovaptan	PC3	0.622095	0.000389193	0.00438802
N	N	N	CPC008_PC3_6H_X4_F1B5_DUO52HI53LO_C02	brd-k39507792	PC3	0.622042	0.000399435	0.0044796
Y	N	N	CPC009_PC3_24H_X4_B5_DUO52HI53LO_P24	etodolac	PC3	0.622041	0.000399435	0.0044796
N	N	N	CPC008_PC3_24H_X2_B5_DUO52HI53LO_E04	brd-k33297438	PC3	0.622024	0.000409677	0.00448337
N	N	N	CPC001_PC3_6H_X5.L2_F2B5_DUO52HI53LO_B24	estradiol-valerate	PC3	0.621993	0.000409677	0.00448337
N	N	N	HDAC002_PC3_6H_X1_B7_DUO52HI53LO_C06	brd-k10436544	PC3	0.621885	0.000419918	0.00448337
N	N	N	CPC007_PC3_6H_X1_B3_DUO52HI53LO_C03	brd-k94287906	PC3	0.621884	0.000419918	0.00448337
N	Y	N	CPC003_PC3_24H_X3_B3_DUO52HI53LO_J04	finasteride	PC3	0.621818	0.000419918	0.00448337
N	N	N	CPC010_PC3_6H_X1_B3_DUO52HI53LO_A07	brd-k06765193	PC3	0.621812	0.000419918	0.00448337
N	N	N	CPC008_PC3_24H_X4_B5_DUO52HI53LO_N15	at-csc-07	PC3	0.62179	0.000419918	0.00448337
Y	N	N	CPC010_PC3_24H_X3_B5_DUO52HI53LO_K20	doxapram	PC3	0.62176	0.000419918	0.00448337
Y	N	N	CPC001_PC3_6H_X1_B3_DUO52HI53LO_K11	methylergometrine	PC3	0.621733	0.000419918	0.00448337
Y	N	N	CPC010_PC3_24H_X5_B5_DUO52HI53LO_O24	pitavastatin	PC3	0.621723	0.000419918	0.00448337
N	Y	N	HDAC002_PC3_6H_X1_B7_DUO52HI53LO_O14	entinostat	PC3	0.621681	0.000419918	0.00448337
N	N	N	DEB001_PC3_6H_X4_F1B6_DUO52HI53LO_E05	dac-009	PC3	0.62167	0.000419918	0.00448337
N	N	N	ASG001_PC3_6H_X3_B7_DUO52HI53LO_I23	alvespimycin	PC3	0.621634	0.000419918	0.00448337
Y	N	N	CPC020_PC3_24H_X5_B5_DUO52HI53LO_N07	norepinephrine	PC3	0.6216	0.000419918	0.00448337
N	N	N	CPC002_PC3_24H_X4_B4_DUO52HI53LO_P03	brl-54443	PC3	0.621594	0.000419918	0.00448337
N	N	N	CPC001_PC3_24H_X5_B5_DUO52HI53LO_H21	ryuvidine	PC3	0.62157	0.000419918	0.00448337
Y	N	N	CPC011_PC3_6H_X1_B3_DUO52HI53LO_A08	sulpiride	PC3	0.621507	0.000419918	0.00448337
Y	N	N	CPC006_PC3_24H_X4_B4_DUO52HI53LO_G04	promethazine	PC3	0.621497	0.000419918	0.00448337
N	N	N	CPC012_PC3_24H_X2_B5_DUO52HI53LO_P18	km-04501	PC3	0.621475	0.000419918	0.00448337
N	N	N	CPC008_PC3_24H_X5_B5_DUO52HI53LO_P19	brd-k77681376	PC3	0.621405	0.000440402	0.00456378
N	N	N	PCLB001_PC3_24H_X3.A2_B11_DUO52HI53LO_D19	mw-shh-28	PC3	0.621355	0.000440402	0.00456378
Y	N	N	CPD003_PC3_6H_X3.A2_B6_DUO52HI53LO_B20	oxyphenbutazone	PC3	0.621347	0.000440402	0.00456378
N	N	N	CPC008_PC3_24H_X5_B5_DUO52HI53LO_A21	brd-k41185612	PC3	0.621292	0.000440402	0.00456378
N	N	N	CPC006_PC3_24H_X3_F1B3_DUO52HI53LO_O02	apo-866	PC3	0.621272	0.000440402	0.00456378
N	N	N	CPC001_PC3_6H_X5.L2_F2B5_DUO52HI53LO_P14	dmab-anabaseine	PC3	0.621233	0.000440402	0.00456378
Y	N	N	RAD001_PC3_24H_X3_F1B5_DUO52HI53LO_K14	fluorouracil	PC3	0.621174	0.000440402	0.00456378
N	N	N	HDAC002_PC3_6H_X1_B7_DUO52HI53LO_G19	brd-k54343811	PC3	0.621134	0.000440402	0.00456378
[truncated: 3,824 more rows]

## Sheet: prostate-DCUB
FDA-Approved drug	Clinical Drug	Prostate Cancer FDA-Approved Drug	ID	Drug Name	cell	Mutual Predictability Score	p-value	FDR
[truncated: 4,228 more rows]
